# Supplementary material for: Exotic QTL improve grain quality in the tri-parental wheat population SW84
Source: PLoS One. 2017 Jul 7;12(7):e0179851. doi: 10.1371/journal.pone.0179851 (PMC5501409; doi:10.1371/journal.pone.0179851)
Supplement: S1 Table — (XLSX) [file pone.0179851.s001.xlsx]

## Sheet: SW84 SNP genotypes
S1 Table: Genotype raw data per SW84 line
	Chromosome 1)	1A	1A	1A	1A	1A	1A	1A	1A	1A	1A	1A	1A	1A	1A	1A	1A	1A	1A	1A	1A	1A	1A	1A	1A	1A	1A	1A	1A	1A	1A	1A	1A	1A	1A	1A	1A	1A	1A	1A	1A	1A	1A	1A	1A	1A	1A	1A	1A
	Pos (cM) 1)	13.7315	13.7315	13.7315	13.7315	13.7315	13.7315	13.7315	13.7315	19.7325	21.5494	21.5494	25.3385	25.3385	26.595	26.595	27.0711	27.0711	27.0711	27.3464	29.1114	29.1114	29.1114	29.1114	29.6781	29.6781	35.2323	35.4039	35.6533	48.4488	51.0947	51.0947	51.5092	51.9432	59.6995	59.6995	59.6995	59.6995	69.8718	70.1018	70.1018	70.1018	70.1018	70.1018	70.1018	70.1018	70.1018	70.1018	70.1018
Line	SW84 Family	BS00033749_51	GENE_0412_338	IAAV3919	RAC875_c42700_264	RAC875_rep_c110533_92	Tdurum_contig44888_837	Tdurum_contig59794_640	wsnp_Ex_c10657_17376448	BS00023130_51	BS00023201_51	RAC875_c38756_141	Kukri_rep_c102231_265	wsnp_Ex_c2868_5293485	RFL_Contig1027_442	wsnp_Ex_rep_c106111_90308719	Excalibur_c71158_54	wsnp_Ex_c57982_59470152	wsnp_Ku_c183_358844	BobWhite_c39996_85	CAP8_c2448_355	Excalibur_c9676_163	Kukri_c2446_683	Tdurum_contig68827_118	BS00022943_51	Tdurum_contig68827_61	BS00077350_51	Excalibur_c25891_1402	wsnp_Ex_c7965_13520238	Kukri_c24144_1568	Kukri_c7436_2259	wsnp_Ex_c5323_9408829	CAP7_c4833_141	Excalibur_c25050_372	Excalibur_c7237_1084	Kukri_c7579_443	Kukri_c7579_559	RAC875_c10090_963	wsnp_Ex_c10257_16825240	BS00041358_51	BS00065146_51	BS00077199_51	BS00110766_51	Excalibur_rep_c113303_500	Kukri_c29668_338	Kukri_c54467_100	RAC875_c12808_182	RAC875_c24560_604	TA016013_1040
SW5715	D84	0	0	0	0	0	0	0	0	0	0	0	0	0	0	0	0	0	0	0	0	0	0	0	0	0	0	0	0	0	0	0	0	0	0	0	0	0	0	0	0	0	0	0	0	0	0	0	0
SW5716	D84	1	2	1	1	1	1	2	1	1	1	1	1	1	1	1	1	1	1	1	0	1	0	1	1	1	1	1	1	0	0	0	0	0	0	0	0	0	0	0	0	0	0	0	0	0	0	0	0
SW5717	D84	0	0	0	0	0	0	0	0	0	0	0	0	0	0	0	0	0	0	0	0	0	1.5	0	0	0	0	0	0	0	0	0	0	0	0	0	0	0	0	0	0	0	0	0	0	0	0	0	0
SW5721	D84	0	0	0	0	0	0	0	0	1	1	1	0	1	1	1	1	1	1	1	1	1	1	1	1	1	0	1	1	0	0	0	0	0	0	0	0	0	0	0	0	0	0	0	0	0	0	0	0
SW5739	D84	0	0	0	0	0	0	0	0	0	0	0	0	0	0	0	0	0	0	0	0	0	0	0	0	0	0	0	0	0	0	0	0	0	0	0	0	0	0	0	0	0	0	0	0	0	0	0	0
SW5741	D84	0	0	0	0	0	0	0	0	0	0	0	0	0	0	0	0	0	0	0	0	0	0	0	0	0	0	0	0	0	0	0	0	0	0	0	0	0	0	0	0	0	0	0	0	0	0	0	0
SW5753	D84	0	0	0	0	0	0	0	0	0	0	0	0	0	0	0	0	0	0	0	0	0	0	0	0	0	0	0	0	0	0	0	0	0	0	0	0	0	0	0	0	0	0	0	0	0	0	0	0
SW5757	D84	0	2	0	0	0	0	2	0	0	0	0	0	1.5	0	0	0	0	0	0	0	0	0	0	0	0	0	0	0	0	0	0	0	0	0	0	0	0	0	0	0	0	0	0	0	0	0	0	0
SW5776	D84	0	0	0	0	0	0	0	0	0	0	0	0	0	0	0	0	0	0	0	0	0	0	0	0	0	0	0	0	0	0	0	0	0	0	0	0	0	0	0	0	0	0	0	0	0	0	0	0
SW5779	D84	0	0	0	0	0	0	0	0	0	0	0	0	0	0	0	0	0	0	0	0	0	0	0	0	0	0	0	0	0	0	0	0	0	0	0	0	0	0	0	0	0	0	0	0	0	0	0	0
SW5788	D84	0	0	0	0	0	0	0	0	0	0	0	0	0	0	0	0	0	0	0	0	0	0	0	0	0	0	0	0	0	0	0	0	0	0	0	0	0	0	0	0	0	0	0	0	0	0	0	0
SW5790	D84	0	0	0	0	0	0	0	0	0	0	0	0	0	0	0	0	0	0	0	0	0	1	0	0	0	0	0	0	0	0	0	0	0	0	0	0	0	0	0	0	0	0	0	0	0	0	0	0
SW5791	D84	0	0	0	0	0	0	0	0	0	0	0	0	0	0	0	0	0	0	0	0	0	0	0	0	0	0	0	0	0	0	0	0	0	0	0	0	0	0	0	0	0	0	0	0	0	0	0	0
SW5793	D84	0	0	0	0	0	0	0	0	0	0	0	0	0	0	0	0	0	0	0	0	0	0	0	0	0	0	0	0	0	0	0	0	0	0	0	0	0	0	0	0	0	0	0	0	0	0	0	0
SW5795	D84	0	0	0	0	0	0	0	0	0	0	0	0	0	0	0	0	0	0	0	0	0	0	0	0	0	0	0	0	0	0	0	0	0	0	0	0	0	0	0	0	0	0	0	0	0	0	0	0
SW5819	D84	0	0	0	0	0	0	0	0	0	0	0	0	0	0	0	0	0	0	0	0	0	0	0	0	0	0	0	0	0	0	0	0	0	0	0	0	0	0	0	0	0	0	0	0	0	0	0	0
SW5832	D84	0	2	0	0	0	0	2	0	0	0	0	0	1	0	0	0	0	0	0	0	0	0	0	0	0	0	0	0	0	0	0	0	0	0	0	0	0	0	0	0	0	0	0	0	0	0	0	0
SW5834	D84	0	0	0	0	0	0	0	0	0	0	0	0	0	0	0	0	0	0	0	0	0	0	0	0	0	0	0	0	0	0	0	0	0	0	0	0	0	0	0	0	0	0	0	0	0	0	0	0
SW5845	D84	0	0	0	0	0	0	0	0	0	0	0	0	0	0	0	0	0	0	0	0	0	0	0	0	0	0	0	0	0	0	0	0	0	0	0	0	0	0	0	0	0	0	0	0	0	0	0	0
SW5847	D84	0	0	0	0	0	0	0	0	0	0	0	0	0	0	0	0	0	0	0	0	0	0	0	0	0	0	0	0	0	0	0	0	0	0	0	0	0	0	0	0	0	0	0	0	0	0	0	0
SW5860	D84	0	2	0	0	0	0	2	0	0	0	0	0	0	0	0	0	0	0	0	0	0	0	0	0	0	0	0	0	0	0	0	0	0	0	0	0	0	0	0	0	0	0	0	0	0	0	0	0
SW5863	D84	0	0	0	0	0	0	0	0	0	0	0	0	0	0	0	0	0	0	0	0	0	0	0	0	0	0	0	0	0	0	0	0	0	0	0	0	0	0	0	0	0	0	0	0	0	0	0	0
SW5865	D84	0	2	0	0	0	0	2	0	0	0	0	0	0	0	0	0	0	0	0	0	0	0	0	0	0	0	0	0	0	0	0	0	0	0	0	0	0	0	0	0	0	0	0	0	0	0	0	0
SW5866	D84	0	1	0	0	0	0	1	0	0	0	0	0	0	0	0	0	0	0	0	0	0	0	0	0	0	0	0	0	0	0	0	0	0	0	0	0	0	0	0	0	0	0	0	0	0	0	0	0
SW5878	D84	0	0	0	0	0	0	0	0	0	0	0	0	0	0	0	0	0	0	0	0	0	0	0	0	0	0	0	0	0	0	0	0	0	0	0	0	0	0	0	0	0	0	0	0	0	0	0	0
SW5880	D84	0	2	0	0	0	0	2	0	0	0	0	0	2	0	0	0	0	0	0	0	0	0	0	0	0	0	0	0	0	0	0	0	0	0	0	0	0	0	0	0	0	0	0	0	0	0	0	0
SW5892	D84	0	0	0	0	0	0	0	0	0	0	0	0	0	0	0	0	0	0	0	0	0	0	0	0	0	0	0	0	0	0	0	0	0	0	0	0	0	0	0	0	0	0	0	0	0	0	0	0
SW5906	D84	0	0	0	0	0	0	0	0	0	0	0	0	0	0	0	0	0	0	0	0	0	0	0	0	0	0	0	0	0	0	0	0	0	0	0	0	0	0	0	0	0	0	0	0	0	0	0	0
SW5938	D84	1	0	1	1	1	1	0	1	1	1	1	0	1	1	1	1	1	1	1	1	1	1	1	1	1	1	1	1	1	0	0	0	0	0	0	0	0	0	0	0	0	0	0	0	0	0	0	0
SW6001	D84	0	0	0	0	0	0	0	0	0	0	0	0	0	0	0	0	0	0	0	0	0	0	0	0	0	0	0	0	0	0	0	0	0	0	0	0	0	0	0	0	0	0	0	0	0	0	0	0
SW6009	D84	0	0	0	0	0	0	0	0	0	0	0	0	0	0	0	0	0	0	0	0	0	0	0	0	0	0	0	0	0	0	0	0	0	0	0	0	0	0	0	0	0	0	0	0	0	0	0	0
SW6010	D84	0	0	0	0	0	0	0	0	0	0	0	0	0	0	0	0	0	0	0	0	0	1	0	0	0	0	0	0	0	0	0	0	0	0	0	0	0	0	0	0	0	0	0	0	0	0	0	0
SW6014	D84	0	0	0	0	0	0	0	0	0	0	0	0	0	0	0	0	0	0	0	0	0	1	0	0	0	0	0	0	0	0	0	0	0	0	0	0	0	0	0	0	0	0	0	0	0	0	0	0
SW6017	D84	0	0	0	0	0	0	0	0	0	0	0	0	0	0	0	0	0	0	0	0	0	0	0	0	0	0	0	0	0	0	0	0	0	0	0	0	0	0	0	0	0	0	0	0	0	0	0	0
SW6029	D84	0	0	0	0	0	0	0	0	0	0	0	0	0	0	0	0	0	0	2	2	2	2	2	2	2	2	2	2	2	1	1	2	1	0	1	0	0	1	2	0	0	1	1	1	2	0	0	1
SW6030	D84	1	0	1	1	1	1	0	1	1	1	0	0	0	1	1	1	1	1	1	1	1	1	1	1	1	1	1	1	2	2	2	2	2	2	2	2	2	2	2	2	2	2	2	2	2	2	2	2
SW6032	D84	0	0	1.5	0	1	0	0	0	1	1	0.5	0	1	0	1	0	1	1	1	1	1	0	1	1	1	0	1	0	0	1	0	1	1	1	1	1	1	1	1	0	1	0.5	1	1	1	1	1	1
SW6035	D84	0	0	0	0	0	0	0	0	0	0	0	0	0	0	0	1	1	1	1	0	0	2	1	1	1	1	1	1	1	1	1	1	1	1	1	1	1	1	1	0	1	0	1	0	1	1	1	1
SW6042	D84	0	0	0	0	0	0	0	0	0	0	0	0	0	0	0	0	0	0	0	0	0	0	0	0	0	0	0	0	0	0	0	0	0	0	0	0	0	0	0	0	0	0	0	0	0	0	0	0
SW6045	D84	2	0	2	2	2	2	0	2	2	2	2	2	2	0.5	2	2	2	2	1	2	2	2	2	2	2	2	2	2	0	0	0	0	0	0	0	0	0	0	0	0	0	0	0	0	0	0	0	0
SW6046	D84	0	0	0	0	0	0	0	0	0	0	0	0	0	0	0	0	0	0	0	0	0	0	0	0	0	0	0	0	1	1	1	1	1	1	0	1	1	1	1	1	1	1	1	1	1	1	1	1
SW6047	D84	0	0	1	0	1	1	0	1	1	1	1	0.5	1	1	1	1	1	1	1	0	1	0	1	1	1	1	1	1	1	0	0	0	0	0	0	0	0	0	0	0	0	0	0	0	0	0	0	0
SW6052	D84	0	0	0	0	0	0	0	0	0	0	0	0	0	0	0	0	0	0	0	0	0	0	0	0	0	0	0	0	0	0	0	0	0	0	0	0	0	2	0	0	0	0	0	0	0	0	0	0
SW6057	D84	0	0	0	0	0	0	0	0	0	0	0	0	0	0	0	0	0	0	0	0	0	0	0	0	0	0	0	0	0	0	0	0	0	0	0	0	0	0	0	0	0	0	0	0	0	0	0	0
SW6058	D84	0	0	0	0	0	0	0	0	0	0	0	0	0	0	0	0	0	0	0	0	0	0	0	0	0	0	0	0	0	0	0	0	0	0	0	0	0	0	0	0	0	0	0	0	0	0	0	0
SW6061	D84	0	0	0	0	0	0	0	0	0	0	0	0	0	0	0	0	0	0	0	0	0	0	0	0	0	0	0	0	0	0	0	0	0	0	0	0	0	0	0	0	0	0	0	0	0	0	0	0
SW6070	D84	0	0	0	0	0	0	0	0	0	0	0	0	0	0	0	0	0	0	0	0	0	0	0	0	0	2	2	2	2	2	2	2	2	2	2	2	2	2	2	2	2	2	2	2	2	2	2	2
SW6083	D84	0	0	0	0	0	0	0	0	0	0	0	0	0	0	0	0	0	0	0	0	0	0	0	0	0	0	0	0	0	0	0	0	0	0	0	0	0	0	0	0	0	0	0	0	0	0	0	0
SW6084	D84	0	0	0	0	0	0	0	0	0	0	0	0	0	0	0	0	0	0	0	0	0	0	0	0	0	0	0	0	0	0	0	0	0	0	0	0	0	0	0	0	0	0	0	0	0	0	0	0
SW6089	D84	0	0	0	0	0	0	0	0	0	0	0	0	0	0	0	0	0	0	0	0	0	0	0	0	0	0	0	0	0	2	2	2	2	2	2	2	2	2	2	2	2	2	2	2	2	2	2	2
SW6096	D84	0	0	0	0	0	0	0	0	0	0	0	0	0	0	0	0	0	0	0	0	0	0	0	0	0	0	0	0	0	0	0	0	0	0	0	0	0	0	0	0	0	0	0	0	0	0	0	0
SW6103	D84	0	0	0	0	0	0	0	0	0	0	0	0	0	0	0	0	0	0	0	0	0	0	0	0	0	0	0	0	0	0	0	0	0	0	0	0	0	0	0	0	0	0	0	0	0	0	0	0
SW6113	D84	0	0	0	0	0	0	0	0	0	0	0	0	0	0	0	0	0	0	0	0	0	0	0	0	0	2	2	2	0	0	0	0	0	0	0	0	0	0	0	0	0	0	0	0	0	0	0	0
SW6123	D84	0	0	0	0	0	0	0	0	0	0	0	0	0	0	0	0	0	0	0	0	0	0	0	0	0	0	0	0	0	0	0	0	0	0	0	0	0	0	0	0	0	0	0	0	0	0	0	0
SW6126	D84	0	0	0	0	0	0	0	0	0	0	0	0	0	0	0	0	0	0	0	0	0	0	0	0	0	0	0	1	0	0.5	0	1	0	0	1	1	0	0	1	0	1	0	1	1	1	1	1	1
SW6127	D84	0	0	0	0	0	0	0	0	0	0	0	0	0	0	0	0	0	0	0	0	0	0	0	0	0	2	2	2	2	2	2	2	2	2	2	2	2	2	2	2	2	2	2	2	2	2	2	2
SW6128	D84	0	0	0	0	0	0	0	0	0	0	0	0	0	0	0	0	0	0	0	0	0	0	0	0	0	1	1	1	1	1	1	1	1	1	1	1	1	1	1	1	1	1	1	1	1	1	1	1
SW6129	D84	0	0	0	0	0	0	0	0	0	0	0	0	0	0	0	0	0	0	0	0	0	0	0	0	0	0	0	0	2	1	1	1	1	1	0	0	1	2	2	2	2	2	2	2	2	2	2	2
SW6130	D84	0	0	0	0	0	0	0	0	0	0	0	0	0	0	0	0	0	0	0	0	0	0	0	0	0	0	0	0	0	0	0	0	0	0	0	0	0	0	0	0	0	0	0	0	0	0	0	0
SW6137	D84	0	0	0	0	0	0	0	0	0	0	0	0	0	0	0	0	0	0	0	0	0	0	0	0	0	0	0	0	0	0	0	0	0	0	0	0	0	0	0	0	0	0	0	0	0	0	0	0
SW6140	D84	0	0	0	0	0	0	0	0	0	0	0	0	0	0	0	0	0	0	0	0	0	0	0	0	0	0	0	0	0	0	0	0	0	0	0	0	0	0	0	0	0	0	0	0	0	0	0	0
SW6148	D84	0	0	0	0	0	0	0	0	0	0	0	0	0	0	0	0	0	0	0	0	0	0	0	0	0	0	0	0	0	0	0	0	0	0	0	0.5	0	0	0	0	0	0	0	0	0	0	0	0
SW6149	D84	0	0	0	0	0	0	0	0	0	0	0	0	0	0	0	0	0	0	0	0	0	0	0	0	0	0	0	0	0	0	0	0	0	0	0	0	0	0	0	0	0	0	0	0	0	0	0	0
SW6159	D84	0	0	0	0	0	0	0	0	0	0	0	0	0	0	0	0	0	0	0	0	0	1	0	0	0	0	0	0	0	0	0	0	0	0	0	0	0	0	0	0	0	0	0	0	0	0	0	0
SW6171	D84	0	0	0	0	0	0	0	0	0	0	0	0	0	0	0	0	0	0	0	0	0	0	0	0	0	0	0	0	0	0	0	0	0	0	0	0	0	0	0	0	0	0	0	0	0	0	0	0
SW6179	D84	0	0	0	0	0	0	0	0	0	0	0	0	0	0	0	0	0	0	0	0	0	0	0	0	0	0	0	0	0	0	0	0	0	0	0	0	0	0	0	0	0	0	0	0	0	0	0	0
SW6184	D84	0	0	0	0	0	0	0	0	0	0	0	0	0	0	0	0	0	0	0	0	0	0	0	0	0	0	0	0	0	0	0	0	0	0	0	0	0	0	0	0	0	0	0	0	0	0	0	0
SW6213	D84	0	0	0	0	0	0	0	0	0	0	0	0	0	0	0	0	0	0	0	0	0	0	0	0	0	0	0	0	0	0	0	0	0	0	0	0	0	0	0	0	0	0	0	0	0	0	0	0
SW6215	D84	0	0	0	0	0	0	0	0	0	0	0	0	0	0	0	0	0	0	0	0	0	0	0	0	0	0	0	0	0	0	0	0	0	0	0	0	0	0	0	0	0	0	0	0	0	0	0	0
SW6220	D84	0	0	0	0	0	0	0	0	0	0	0	0	0	0	0	0	0	0	0	0	0	0	0	0	0	0	0	0	0	0	0	0	0	0	0	0	0	0	0	0	0	0	0	0	0	0	0	0
SW6222	D84	0	0	0	0	0	0	0	0	0	0	0	0	0	0	0	0	0	0	0	0	0	0	0	0	0	0	0	0	0	0	0	0	0	0	0	0	0	0	0	0	0	0	0	0	0	0	0	0
SW6243	D84	0	0	0	0	0	0	0	0	0	0	0	0	0	0	0	0	0	0	0	0	0	0	0	0	0	0	0	0	0	0	0	0	0	0	0	0	0	0	0	0	0	0	0	0	0	0	0	0
SW6251	D84	2	0	2	2	2	2	0	2	2	2	2	2	2	2	2	2	2	2	2	2	2	2	2	2	2	2	2	2	2	2	2	2	1	2	2	2	2	2	2	2	2	2	2	2	2	2	2	2
SW6261	D84	0	0	0	0	0	0	0	0	0	0	0	0	0	0	0	0	0	0	0	0	0	0	0	0	0	0	0	0	0	0	0	0	0	0	0	0	0	0	0	0	0	0	0	0	0	0	0	0
SW6262	D84	0	0	0	0	0	0	0	0	0	0	0	0	0	0	0	0	0	0	0	0	0	0	0	0	0	0	0	0	0	0	0	0	0	0	0	0	0	0	0	0	0	0	0	0	0	0	0	0
SW6268	D84	0	0	0	0	0	0	0	0	0	0	0	0	0	0	0	0	0	0	0	0	0	0	0	0	0	0	0	0	0	0	0	0	0	0	1	1	0	0	0	0	0	0	0	0	0	0	0	0
SW6284	D84	0	0	0	0	0	0	0	0	0	0	0	0	0	0	0	0	0	0	0	0	0	0	0	0	0	0	0	0	0	0	0	0	0	0	0	0	0	0	0	0	0	0	0	0	0	0	0	0
SW6285	D84	2	0	2	2	2	2	0	2	2	0	0	0	0	0	0	0	0	0	0	0	0	0	0	0	0	0	0	0	0	0	0	0	0	0	0	0	0	0	0	0	0	0	0	0	0	0	0	0
SW6286	D84	2	2	2	2	2	2	2	2	2	0	0	0	1	0	0	0	0	0	0	0	0	0	0	0	0	0	0	0	0	0	0	0	0	0	0	0	0	0	0	0	0	0	0	0	0	0	0	0
SW6305	D84	2	0	2	2	2	2	0	2	2	2	2	2	2	2	2	2	2	2	2	2	2	2	2	2	2	2	2	2	2	2	2	2	2	2	2	2	2	0	0	0	0	0	0	0	0	0	0	0
SW6308	D84	1	0	1	1	1	1	0	1	1	1	1	1	1	1	1	1	1	1	1	1	1	0	1	1	1	1	1	1	1	1	1	1	1	1	0	0	1	1	1	1	1	1	1	1	1	1	1	1
SW6314	D84	1	0	1	1	1	1	0	1	1	1	1	1	1	1	1	1	1	1	1	0	1	0	0	0	0	0	0	0	0	0	0	0	0	0	0	0	0	0	0	0	0	0	0	0	0	0	0	0
SW6315	D84	2	0	2	2	2	2	0	2	2	2	2	2	2	2	2	2	2	2	2	2	2	2	2	2	2	2	2	2	2	0	0	0	0	0	0	0	0	0	0	0	0	0	0	0	0	0	0	0
SW6317	D84	0	0	0	0	0	0	0	0	0	0	0	0	0	0	0	0	0	0	0	0	0	0	0	0	0	0	0	0	0	0	0	0	0	0	0	0	0	0	0	0	0	0	0	0	0	0	0	0
SW6318	D84	0	2	0	0	0	0	2	0	0	0	0	0	0	0	0	0	0	0	0	0	0	0	0	0	0	0	0	0	0	0	0	0	0	0	0	0	0	0	0	0	0	0	0	0	0	0	0	0
SW6319	D84	0	2	0	0	0	0	2	0	0	0	0	0	1	0	0	0	0	0	0	0	0	0	0	0	0	0	0	0	0	0	0	0	0	0	0	0	0	0	0	0	0	0	0	0	0	0	0	0
SW6326	D84	2	1	2	2	2	2	1	2	2	2	2	2	2	2	2	2	2	2	2	2	2	2	2	2	2	2	2	2	2	2	2	2	2	2	2	2	2	2	2	2	2	2	2	2	2	2	2	2
SW6327	D84	0	0	0	0	0	0	0	0	0	0	0	0	0	0	0	0	0	0	0	0	0	0	0	0	0	2	2	2	2	2	2	2	2	2	2	2	2	2	2	2	2	2	2	2	2	2	2	2
SW6336	D84	0	1	0	0	0	0	1	0	0	0	0	0	0	0	0	0	0	0	0	0	0	0	0	0	0	0	0	0	2	2	2	2	2	2	2	2	2	2	2	2	2	2	2	2	2	2	2	2
SW6344	D84	0	0	0	0	0	0	0	0	0	0	0	0	0	0	0	0	0	0	0	0	0	0	0	0	0	0	0	0	0	0	0	0	0	0	0	0	0	0	0	0	0	0	0	0	0	0	0	0
SW6349	D84	2	0	2	2	2	2	0	2	2	2	2	2	2	2	2	2	2	2	2	2	0	2	2	2	2	2	2	2	2	2	2	2	2	2	2	2	2	0	0	0	0	0	0	0	0	0	0	0
SW6350	D84	2	2	2	2	2	2	2	2	2	2	2	2	2	0	2	2	2	2	2	2	2	0	2	2	2	2	2	2	2	2	2	2	2	2	2	2	2	0	0	0	0	0	0	0	0	0	0	0
SW6357	D84	0	0	0	0	0	0	0	0	0	0	0	0	0	0	0	0	0	0	0	0	0	0	0	0	0	0	0	0	0	0	0	0	0	0	0	0	0	0	0	0	0	0	0	0	0	0	0	0
SW6359	D84	0	0	0	0	0	0	0	0	0	2	2	0	2	2	2	2	2	2	2	2	2	2	2	2	2	1	1	0	0	0.5	1	1	1	0	1	1	1	0	0	0	0	0	0	0	0	0	0	0
SW6362	D84	0	0	0	0	0	0	0	0	0	0	0	0	0	0	0	0	0	0	0	0	0	0	0	0	0	0	0	0	0	0	0	0	0	0	0	0	0	1	1	1	1	1	1	1	1	1	1	1
SW6365	D84	0	0	0	0	0	0	0	0	0	0	0	0	0	0	0	0	0	0	0	0	0	0	0	0	0	0	0	0	0	0	0	0	0	0	0	0	0	2	2	2	2	2	2	2	2	2	2	2
SW6382	D84	0	1	0	0	0	0	1	0	0	0	0	0	0	0	0	0	0	0	0	0	0	0	0	0	0	0	0	0	0	0	0	0	0	0	0	0	0	0	0	0	0	0	0	0	0	0	0	0
SW6408	D84	0	0	0	0	0	0	0	0	0	0	0	0	0	0	0	0	0	0	0	0	0	0	0	0	0	0	0	0	0	0	0	0	0	0	0	0	0	0	0	0	0	0	0	0	0	0	0	0
SW6438	D84	0	2	0	0	0	0	2	0	0	0	0	0	1	0	0	0	0	0	0	0	0	0	0	0	0	0	0	0	0	0	0	0	0	0	0	0	0	0	0	0	0	0	0	0	0	0	0	0
SW6444	D84	0	0	0	0	0	0	0	0	0	0	0	0	0	0	0	0	0	0	0	0	0	0	0	0	0	0	0	0	0	0	0	0	0	0	0	0	0	2	2	2	2	2	2	2	2	2	2	2
SW6447	D84	0	0	0	0	0	0	0	0	0	0	0	0	0	0	0	0	0	0	0	0	0	0	0	0	0	0	0	0	0	0	0	0	0	0	0	0	0	2	2	2	2	2	2	2	2	2	2	2
SW6468	D84	0	0	0	0	0	0	0	0	2	2	2	2	2	2	2	2	2	2	2	2	2	2	2	2	2	0	0	0	0	0	0	0	0	0	0	0	0	0	0	0	0	0	0	0	0	0	0	0
SW6470	D84	0	2	0	0	0	0	2	0	0	0	0	0	0	0	0	0	0	0	0	0	0	0	0	0	0	0	1	0	0	0	0	1	0	1	1	1	1	0	0	0	0	0	0	0	0	0	0	0
SW6474	D84	0	0	0	0	0	0	0	0	0	0	0	0	0	0	0	0	0	0	0	0	0	0	0	0	0	0	0	0	0	0	0	0	0	0	0	0	0	0	0	0	0	0	0	0	0	0	0	0
SW6481	D84	0	2	0	0	0	0	2	0	0	0	0	0	1	0	0	0	0	0	0	0	0	0	0	0	0	0	0	0	0	2	2	0	2	2	2	2	2	2	2	2	2	2	2	2	2	2	2	2
SW6504	D84	0	0	0	0	0	0	0	0	0	0	0	0	0	0	0	0	0	0	0	0	0	0	0	0	0	0	0	0	0	0	0	0	0	0	0	0	0	0	0	0	0	0	0	0	0	0	0	0
SW6510	D84	0	2	0	0	0	0	2	0	0	0	0	0	2	0	0	0	0	0	0	0	0	0	0	0	0	0	0	0	0	0	0	0	0	0	0	0	0	0	0	0	0	0	0	0	0	0	0	0
SW6517	D84	0	2	0	0	0	0	2	0	0	0	0	0	1	0	0	0	0	0	0	0	0	0	0	0	0	0	0	0	0	0	0	0	0	0	0	0	0	0	0	0	0	0	0	0	0	0	0	0
SW6518	D84	0	0	0	0	0	0	0	0	0	0	0	0	0	0	0	0	0	0	0	0	0	0	0	0	0	0	0	0	0	0	0	0	0	0	0	0	0	0	0	0	0	0	0	0	0	0	0	0
SW6519	D84	0	2	0	0	0	0	2	0	0	0	0	0	0	0	0	0	0	0	0	0	0	0	0	0	0	0	0	0	0	0	0	0	0	0	0	0	0	0	0	0	0	0	0	0	0	0	0	0
SW6521	D84	2	0	2	2	2	2	0	2	2	2	2	2	2	0	2	2	2	2	2	2	2	2	2	2	2	2	2	2	2	2	2	2	2	2	2	2	2	0	2	2	2	2	2	2	2	2	2	2
SW6526	D84	2	0	2	2	2	2	0	2	0	0	0	0	0	0	0	0	0	0	0	0	0	0	0	0	0	0	0	0	0	0	0	0	0	0	0	0	0	0	0	0	0	0	0	0	0	0	0	0
SW6528	D84	2	0	2	2	2	2	0	2	2	2	2	2	2	2	2	2	2	2	2	2	2	2	2	2	2	0	0	0	2	1	1	1	1	1	1	1	1	1	1	1	1	1	1	1	1	1	1	1
SW6532	D84	2	0	2	2	2	2	0	2	0	0	0	0	0	0	0	0	0	0	0	0	0	0	0	0	0	0	0	0	0	0	0	0	0	0	0	0	0	0	0	0	0	0	0	0	0	0	0	0
SW6538	D84	0	2	0	0	0	0	2	0	0	0	0	0	1	0	0	0	0	0	0	0	0	0.5	0	0	0	0	0	0	0	0	0	0	0	0	0	0	0	0	0	0	0	0	0	0	0	0	0	0
SW6541	D84	0	0	0	0	0	0	0	0	0	0	0	0	0	0	0	0	0	0	0	0	0	0	0	0	0	0	0	0	0	0	0	0	0	0	0	1	0	2	2	2	2	2	2	2	2	2	2	2
SW6544	D84	0	1	0	0	0	0	1	0	0	0	0	0	1	0	0	0	0	0	0	0	0	0	0	0	0	0	0	0	0	0	0	0	0	0	0	0	0	2	2	2	2	2	2	2	2	2	2	2
SW6550	D84	0	2	0	0	0	0	2	0	0	0	0	0	0	0	0	0	0	0	0	0	0	0	0	0	0	0	0	0	0	0	0	0	0	0	0	0	0	0	0	0	0	0	0	0	0	0	0	0
SW6552	D84	0	2	0	0	0	0	2	0	0	0	0	0	1	0	0	0	0	0	0	0	0	0	0	0	0	0	0	0	0	0	0	0	0	0	0	0	0	0	0	0	0	0	0	0	0	0	0	0
SW6553	D84	0	2	0	0	0	0	2	0	0	0	0	0	1	0	0	0	0	0	0	0	0	0	0	0	0	0	0	0	0	0	0	0	0	0	0	0	0	0	0	0	0	0	0	0	0	0	0	0
SW6554	D84	0	0	0	0	0	0	0	0	0	0	0	0	0	0	0	0	0	0	0	0	0	0	0	0	0	0	0	0	0	0	0	0	0	0	0	0	0	0	0	0	0	0	0	0	0	0	0	0
SW6565	D84	0	0	0	0	0	0	0	0	0	0	0	0	0	0	0	0	0	0	0	0	0	0	0	0	0	0	0	0	0	0	0	0	0	0	0	0	0	0	0	0	0	0	0	0	0	0	0	0
SW6567	D84	0	0	0	0	0	0	0	0	0	0	0	0	0	0	0	0	0	0	0	0	0	1	0	0	0	0	0	0	0	0	0	0	0	0	0	0	0	0	0	0	0	0	0	0	0	0	0	0
SW6577	D84	0	0	0	0	0	0	0	0	0	0	0	0	0	0	0	0	0	0	0	0	0	0	0	0	0	0	0	0	0	0	0	0	0	0	0	0	0	0	0	0	0	0	0	0	0	0	0	0
SW6578	D84	0	0	0	0	0	0	0	0	0	0	0	0	0	0	0	0	0	0	0	0	0	0	0	0	0	0	0	0	0	0	0	0	0	0	0	0	0	0	0	0	0	0	0	0	0	0	0	0
SW6593	D84	0	0	0	0	0	0	0	0	0	0	0	0	0	0	0	0	0	0	0	0	0	0	0	0	0	0	0	0	0	0	0	0	0	0	0	0	0	0	0	0	0	0	0	0	0	0	0	0
SW6626	D84	0	0	0	0	0	0	0	0	0	0	0	0	0	0	0	0	0	0	0	0	0	0	0	0	0	0	0	0	0	0	0	0	0	0	0	0	0	0	0	0	0	0	0	0	0	0	0	0
SW6632	D84	0	0	0	0	0	0	0	0	0	0	0	0	0	0	0	0	0	0	0	0	0	0	0	0	0	0	0	0	0	0	0	0	0	0	0	0.5	0	0	0	0	0	0	0	0	0	0	0	0
SW6642	D84	2	0	2	2	2	2	0	2	2	2	2	2	2	2	2	2	2	2	2	2	0	2	2	2	2	2	2	2	2	2	2	2	2	2	2	2	2	2	2	2	2	2	2	2	2	2	2	2
SW6643	D84	2	0	2	2	2	2	0	2	2	2	2	2	2	2	2	2	2	2	2	2	2	2	2	2	2	2	2	2	2	2	2	2	2	2	2	2	2	2	2	2	2	2	2	2	2	2	2	2
SW6644	D84	0	0	0	0	0	0	0	0	0	0	0	0	0	0	0	0	0	0	0	0	0	0	0	0	0	0	0	0	0	0	0	0	0	0	0	0	0	0	0	0	0	0	0	0	0	0	0	0
SW6647	D84	0	0	0	0	0	0	0	0	0	0	0	0	0	0	0	0	0	0	0	0	0	0	0	0	0	0	0	0	0	0	0	0	0	0	0	0	0	0	0	0	0	0	0	0	0	0	0	0
SW6652	D84	0	2	0	0	0	0	2	0	0	0	0	0	1	0	0	0	0	0	0	0	0	0	0	0	0	0	0	0	0	0	0	0	0	0	0	0	0	0	0	0	0	0	0	0	0	0	0	0
SW6661	D84	0	2	0	0	0	0	2	0	0	0	0	0	1	0	0	0	0	0	0	0	0	0	0	0	0	0	0	0	0	0	0	0	0	0	0	0	0	0	0	0	0	0	0	0	0	0	0	0
SW6673	D84	0	0	0	0	0	0	0	0	0	0	0	0	0	0	0	0	0	0	0	0	0	0	0	0	0	0	0	0	0	0	0	0	0	0	0	0	0	0	0	0	0	0	0	0	0	0	0	0
SW6679	D84	0	0	0	0	0	0	0	0	0	2	2	2	2	2	2	2	2	2	2	2	2	2	2	2	2	2	2	2	2	2	2	2	2	2	2	2	2	2	2	2	2	2	2	2	2	2	2	2
SW6702	D84	0	0	0	0	0	0	0	0	0	0	0	0	0	0	0	0	0	0	0	0	0	0	0	0	0	0	0	0	0	0	0	0	0	0	0	0	0	0	0	0	0	0	0	0	0	0	0	0
SW6703	D84	0	0	0	0	0	0	0	0	0	0	0	0	0	0	0	0	0	0	0	0	0	0	0	0	0	0	0	0	0	0	0	0	0	0	0	0	0	0	0	0	0	0	0	0	0	0	0	0
SW6705	D84	0	2	0	0	0	0	2	0	0	0	0	0	1	0	0	0	0	0	0	0	0	0	0	0	0	0	0	0	0	0	0	0	0	0	0	0	0	0	0	0	0	0	0	0	0	0	0	0
SW6710	D84	0	0	0	0	0	0	0	0	0	0	0	0	0	0	0	0	0	0	0	0	0	0	0	0	0	0	0	0	0	0	0	0	0	0	0	0	0	0	0	0	0	0	0	0	0	0	0	0
SW6715	D84	0	2	0	0	0	0	2	0	0	0	0	0	1	0	0	0	0	0	0	0	0	0	0	0	0	0	0	0	0	0	0	0	0	0	0	0	0	0	0	0	0	0	0	0	0	0	0	0
SW6718	D84	0	2	0	0	0	0	2	0	0	0	0	0	1	0	0	0	0	0	0	0	0	0	0	0	0	0	0	0	0	0	0	0	0	0	0	0	0	0	0	0	0	0	0	0	0	0	0	0
SW6734	D84	0	2	0	0	0	0	2	0	0	0	0	0	0	0	0	0	1	0	0	0	0	0	0	0	0	0	0	0	0	0	0	0	0	0	0	0	0	0	0	0	0	0	0	0	0	0	0	0
SW6763	D84	0	0	0	0	0	0	0	0	0	0	0	0	0	0	0	0	0	0	0	0	0	0	0	0	0	0	0	0	0	0	0	0	0	0	0	0	0	0	0	0	0	0	0	0	0	0	0	0
SW6765	D84	0	0	0	0	0	0	0	0	0	0	0	0	0	0	0	0	0	0	0	0	0	0	0	0	0	0	0	0	0	0	0	0	0	1	1	1	1	0	0	0	0	0	0	0	0	0	0	0
SW6775	D84	0	0	0	0	0	0	0	0	0	0	0	0	0	0	0	0	0	0	0	0	0	0	0	0	0	0	0	0	0	0	0	0	0	0	0	0	0	0	0	0	0	0	0	0	0	0	0	0
SW6795	D84	0	0	0	0	0	0	0	0	0	0	0	0	0	0	0	0	0	0	0	0	0	0	0	0	0	0	0	0	0	2	2	2	2	2	2	2	2	2	2	2	2	2	2	2	2	2	2	2
SW6796	D84	2	0	2	2	2	2	0	2	2	2	2	2	2	2	2	2	2	2	2	2	2	2	2	2	2	2	2	2	2	2	2	2	2	2	2	2	2	1	1	1	1	1	1	1	1	1	1	1
SW6845	D84	2	0	2	2	2	2	0	2	2	2	2	2	2	2	2	2	2	2	2	1	2	2	2	2	2	1	1	1	1	1	1	1	0	0	0	0	0	0	0	0	0	0	0	0	0	0	0	0
SW6852	D84	0	0	0	0	0	0	0	0	0	0	0	0	0	0	0	0	0	0	0	0	0	0	0	0	0	0	0	0	0	0	0	0	0	0	0	0	0	0	0	0	0	0	0	0	0	0	0	0
SW6854	D84	0	0	0	0	0	0	0	0	0	0	0	0	0	0	0	0	0	0	0	0	0	0	0	0	0	0	0	0	0	0	0	0	0	0	0	0	0	0	0	0	0	0	0	0	0	0	0	0
SW6871	D84	0	0	0	0	0	0	0	0	0	2	2	2	2	2	2	2	2	2	2	2	2	2	2	2	2	2	2	2	2	2	2	2	2	2	2	2	2	2	2	2	2	2	2	2	2	2	2	2
SW6876	D84	0	0	0	0	0	0	0	0	0	0	0	0	0	0	0	0	0	0	0	0	0	0	0	0	0	0	0	0	0	0	0	0	0	0	0	0	0	0	0	0	0	0	0	0	0	0	0	0
SW6879	D84	0	0	0	0	0	0	0	0	0	0	0	0	0	0	0	0	0	0	0	0	0	0	0	0	0	0	0	0	0	0	0	0	0	0	0	0	0	0	0	0	0	0	0	0	0	0	0	0
SW6907	T84	0	0	0	0	0	0	0	0	0	0	0	0	0	0	0	0	0	0	0	0	0	0	0	0	0	0	0	0	0	0	0	0	0	0	0	0	0	0	0	0	0	0	0	0	0	0	0	0
SW6908	T84	2	0	2	2	2	2	0	2	2	2	2	2	2	2	2	2	2	2	2	2	2	2	2	2	2	2	2	2	2	2	2	2	2	0	0	1	0	0	0	0	0	0	0	0	0	0	0	0
SW6910	T84	2	0	2	2	2	2	0	2	2	2	2	2	2	2	2	2	2	2	0	2	2	2	2	2	2	2	2	2	2	2	2	2	2	2	2	2	2	2	2	2	2	2	2	2	2	2	2	2
SW6911	T84	0	0	0	0	0	0	0	0	0	0	0	0	0	0	0	0	1	1	1	1	1	1	1	1	1	0	1	1	1	0	0	0	0	0	0	0	0	0	0	0	0	0	0	0	0	0	0	0
SW6922	T84	0	0	0	0	0	0	0	0	0	0	0	0	0	0	0	0	0.5	0	0	0	0	0	0	0	0	0	0	0	0	0	0	0	0	0	0	0	0	0	0	0	0	0	0	0	0	0	0	0
SW6953	T84	0	0	0	0	0	0	0	0	0	0	0	0	0	0	0	0	0	0	0	0	0	1	0	0	0	0	0	0	0	0	0	0	0	0	0	0	0	0	0	0	0	0	0	0	0	0	0	0
SW6967	T84	0	0	0	0	0	0	0	0	0	0	0	0	0	0	0	0	0	0	0	0	0	0	0	0	0	0	0	0	0	0	0	0	0	0	0	0	0	0	0	0	0	0	0	0	0	0	0	0
SW6969	T84	0	0	0	0	0	0	0	0	0	0	0	0	0	0	0	0	0	0	0	0	0	0	0	0	0	0	0	0	0	0	0	0	0	0	0	0	0	0	0	0	0	0	0	0	0	0	0	0
SW6970	T84	0	0	0	0	0	0	0	0	0	0	0	0	0	0	0	0	0	0	0	0	0	0	0	0	0	0	0	0	0	0	0	0	0	0	0	0	0	0	0	0	0	0	0	0	0	0	0	0
SW6971	T84	0	0	0	0	0	0	0	0	0	0	0	0	0	0	0	0	0	0	0	0	0	0	0	0	0	0	0	0	0	0	0	0	0	0	0	0	0	0	0	0	0	0	0	0	0	0	0	0
SW6974	T84	0	2	0	0	0	0	2	0	0	0	0	0	2	0	0	0	0	0	0	0	0	0	0	0	0	0	0	0	0	0	0	0	0	0	0	0	0	0	0	0	0	0	0	0	0	0	0	0
SW6979	T84	0	0	0	0	0	0	0	0	0	0	0	0	0	0	0	0	0	0	0	0	0	0	0	0	0	0	0	0	0	0	0	0	0	0	0	0	0	0	0	0	0	0	0	0	0	0	0	0
SW6982	T84	0	0	0	0	0	0	0	0	0	0	0	0	0	0	0	0	0	0	0	0	0	0	0	0	0	0	0	0	0	0	0	0	0	0	0	0	0	0	0	0	0	0	0	0	0	0	0	0
SW6988	T84	0	0	0	0	0	0	0	0	0	0	0	0	0	0	0	0	0	0	0	0	0	0	0	0	0	0	0	0	0	0	0	0	0	0	0	0	0	0	0	0	0	0	0	0	0	0	0	0
SW6989	T84	0	0	0	0	0	0	0	0	0	0	0	0	0	0	0	0	0	0	0	0	0	0	0	0	0	0	0	0	0	0	0	0	0	0	0	0	0	0	0	0	0	0	0	0	0	0	0	0
SW7005	T84	0	2	0	0	0	0	2	0	0	0	0	0	0	0	0	0	0	0	0	0	0	0	0	0	0	0	0	0	0	0	0	0	0	0	0	0	0	0	0	0	0	0	0	0	0	0	0	0
SW7006	T84	0	0	0	0	0	0	1	0	0	0	0	0	0	0	0	0	0	0	0	0	0	0	0	0	0	0	0	0	0	0	0	0	0	0	0	0	0	0	0	0	0	0	0	0	0	0	0	0
SW7007	T84	0	0	0	0	0	0	0	0	0	0	0	0	0	0	0	0	0	0	0	0	0	0	0	0	0	0	0	0	0	0	0	0	0	0	0	0	0	0	0	0	0	0	0	0	0	0	0	0
SW7008	T84	0	0	0	0	0	0	0	0	0	0	0	0	0	0	0	0	0	0	0	0	0	0	0	0	0	0	0	0	0	0	0	0	0	0	0	0	0	0	0	0	0	0	0	0	0	0	0	0
SW7024	T84	0	2	0	0	0	0	2	0	0	0	0	0	2	0	0	0	0	0	0	0	0	0	0	0	0	0	0	0	0	0	0	0	0	0	0	0	0	0	0	0	0	0	0	0	0	0	0	0
SW7027	T84	0	0	0	0	0	0	0	0	0	0	0	0	0	0	0	0	0	0	0	0	0	0	0	0	0	0	0	0	2	2	2	2	2	2	2	2	2	2	2	2	2	2	2	2	2	2	2	2
SW7034	T84	0	0	0	0	0	0	0	0	0	0	0	0	0	0	0	0	0	0	0	0	0	0	0	0	0	0	0	0	0	0	0	0	0	0	0	0	0	0	0	0	0	0	0	0	0	0	0	0
SW7039	T84	0	0	0	0	0	0	0	0	0	0	0	0	0	0	0	0	0	0	0	0	0	0	0	0	0	0	0	0	0	0	0	0	0	0	0	0	0	0	0	0	0	0	0	0	0	0	0	0
SW7047	T84	0	0	0	0	0	0	0	0	0	0	0	0	0	0	0	0	0	0	0	0	0	0	0	0	0	0	0	0	0	0	0	0	0	0	0	1	0	0	0	0	0	0	0	0	0	0	0	0
SW7048	T84	0	0	0	0	0	0	0	0	0	0	0	0	0	0	0	0	0	0	0	0	0	0	0	0	0	0	0	0	0	0	0	0	0	0	0	0	0	0	0	0	0	0	0	0	0	0	0	0
SW7050	T84	0	0	0	0	0	0	0	0	0	0	0	0	0	0	0	0	0	0	0	0	0	0	0	0	0	0	0	0	0	0	0	0	0	0	0	0	0	0	0	0	0	0	0	0	0	0	0	0
SW7053	T84	0	0	0	0	0	0	0	0	0	0	0	0	0	0	0	0	0	0	0	0	0	0	0	0	0	0	0	0	0	0	0	0	0	0	0	0	0	0	0	0	0	0	0	0	0	0	0	0
SW7063	T84	0	0	0	0	0	0	0	0	0	0	0	0	0	0	0	0	0	0	0	0	0	0	0	0	0	0	0	0	0	0	0	0	0	0.5	1	0	1	1	1	0	0	0	1	1	0	1	0	1
SW7064	T84	0	0	0	0	0	0	0	0	0	0	0	0	0	0	0	0	0	0	0	0	0	0	0	0	0	0	0	0	1	1	1	1	1	1	1	1	1	1	0	1	1	1	0	0	0	1	1	1
SW7078	T84	0	0	0	0	0	0	0	0	0	0	0	0	0	0	0	0	0	0	0	0	0	0	0	0	0	0	0	0	0	0	0	0	0	0	0	0	0	0	0	0	0	0	0	0	0	0	0	0
SW7082	T84	0	2	0	0	0	0	2	0	0	0	0	0	0	0	0	0	0	0	0	0	0	0	0	0	0	0	0	0	0	0	0	0	0	0	0	0	0	0	0	0	0	0	0	0	0	0	0	0
SW7084	T84	0	0	0	0	0	0	0	0	0	0	0	0	0	0	0	0	0	0	0	0	0	0	0	0	0	0	0	0	0	0	0	0	0	0	0	0	0	0	0	0	0	0	0	0	0	0	0	0
SW7089	T84	0	0	0	0	0	0	0	0	0	0	0	0	0	0	0	0	0	0	0	0	0	0	0	0	0	0	0	0	2	2	2	2	2	2	2	2	2	2	2	2	2	2	2	2	2	2	2	2
SW7092	T84	0	0	0	0	0	0	0	0	0	0	0	0	0	0	0	0	0	0	0	0	0	0	0	0	0	0	0	0	0	0	0	0	0	0	0	0	0	0	0	0	0	0	0	0	0	0	0	0
SW7093	T84	0	0	0	0	0	0	0	0	0	0	0	0	0	0	0	0	0	0	0	0	0	0	0	0	0	0	0	0	0	0	0	0	0	0	0	0	0	0	0	0	0	0	0	0	0	0	0	0
SW7104	T84	0	0	0	0	0	0	0	0	0	0	0	0	0	0	0	0	0	0	0	0	0	0	0	0	0	0	0	0	2	2	2	2	2	2	2	2	2	2	2	2	2	2	2	2	2	2	2	2
SW7118	T84	0	0	0	0	0	0	0	0	0	0	0	0	0	0	0	0	0	0	0	0	0	0	0	0	0	0	0	0	0	0	0	0	0	0	0	0	0	0	0	0	0	0	0	0	0	0	0	0
SW7125	T84	0	0	0	0	0	0	0	0	0	0	0	0	0	0	0	0	0	0	0	0	0	0	0	0	0	0	0	0	0	0	0	0	0	0	0	0	0	0	0	0	0	0	0	0	0	0	0	0
SW7129	T84	0	0	0	0	0	0	0	0	0	0	0	0	0	0	0	0	0	0	0	0	0	0	0	0	0	2	2	2	2	2	2	2	2	2	2	2	2	2	2	2	2	2	2	2	2	2	2	2
SW7130	T84	0	0	0	0	0	0	0	0	0	0	0	0	0	0	0	0	0	0	0	0	0	0	0	0	0	0	0	0	1	1	1	1	1	1	1	1	1	1	1	1	1	1	1.5	1	1	1	1	1
SW7133	T84	0	0	0	0	0	0	0	0	0	0	0	0	0	0	0	0	0	0	0	0	0	0	0	0	0	0	0	0	0	0	0	0	0	0	0	0	0	0	0	0	0	0	0	0	0	0	0	0
SW7134	T84	0	0	0	0	0	0	0	0	0	0	0	0	0	0	0	0	0	0	0	0	0	0	0	0	0	0	0	0	0	0	0	0	0	0	0	0	0	0	0	0	0	0	0	0	0	0	0	0
SW7144	T84	0	0	0	0	0	0	0	0	0	0	0	0	0	0	0	0	0	0	0	0	0	0	0	0	0	0	0	0	0	0	0	0	0	0	0	0	0	0	0	0	0	0	0	0	0	0	0	0
SW7146	T84	0	0	0	0	0	0	0	0	0	0	0	0	0	0	0	0	0	0	0	0	1	0	0	0	0	0	0	0	0	0	0	0	0	0	0	0	0	0	0	0	0	0	0	0	0	0	0	0
SW7150	T84	0	0	0	0	0	0	0	0	0	0	0	0	0	0	0	0	0	0	0	0	0	0	0	0	0	0	0	0	0	0	0	0	0	0	0	0	0	0	0	0	0	0	0	0	0	0	0	0
SW7151	T84	0	0	0	0	0	0	0	0	0	0	0	0	0	0	0	0	0	0	0	0	0	0	0	0	0	0	0	0	0	0	0	0	0	0	0	0	0	0	0	0	0	0	0	0	0	0	0	0
SW7154	T84	0	0	0	0	0	0	0	0	0	0	0	0	0	0	0	0	0	0	0	0	0	0	0	0	0	0	0	0	0	0	0	0	0	0	0	0	0	0	0	0	0	0	0	0	0	0	0	0
SW7158	T84	0	0	0	0	0	0	0	0	0	0	0	0	0	0	0	0	0	0	0	0	0	0	0	0	0	0	0	0	0	0	0	0	0	0	0	0	0	0	0	0	0	0	0	0	0	0	0	0
SW7163	T84	0	0	0	0	0	0	0	0	0	0	0	0	0	0	0	0	0	0	0	0	0	0.5	0	0	0	0	0	0	0	0	0	0	0	0	0	0	0	0	0	0	0	0	0	0	0	0	0	0
SW7168	T84	0	0	0	0	0	0	0	0	0	0	0	0	0	0	0	0	0	0	0	0	0	0	0	0	0	0	0	0	0	0	0	0	0	0	0	0	0	0	0	0	0	0	0	0	0	0	0	0
SW7169	T84	0	0	0	0	0	0	0	0	0	0	0	0	0	0	0	0	0	0	0	0	0	0	0	0	0	0	0	0	0	0	0	0	0	0	0	0	0	0	0	0	0	0	0	0	0	0	0	0
SW7170	T84	0	0	0	0	0	0	0	0	0	0	0	0	0	0	0	0	0	0	0	0	0	0	0	0	0	0	0	0	0	0	0	0	0	0	0	0	0	0	0	0	0	0	0	0	0	0	0	0
SW7172	T84	0	0	0	0	0	0	0	0	0	0	0	0	0	0	0	0	0	0	0	0	0	0	0	0	0	0	0	0	0	0	0	0	0	0	0	0	0	0	0	0	0	0	0	0	0	0	0	0
SW7176	T84	0	0	0	0	0	0	0	0	0	0	0	0	0	0	0	0	0	0	0	0	0	0	0	0	0	0	0	0	0	0	0	0	0	0	0	0	0	0	0	0	0	0	0	0	0	0	0	0
SW7177	T84	0	0	0	0	0	0	0	0	0	0	0	0	0	0	0	0	0	0	0	0	0	0	0	0	0	0	0	0	0	0	0	0	0	0	0	0	0	0	0	0	0	0	0	0	0	0	0	0
SW7181	T84	0	0	0	0	0	0	0	0	0	0	0	0	0	0	0	0	0	0	0	0	0	0	0	0	0	0	0	0	0	0	0	0	0	0	0	0	0	0	0	0	0	0	0	0	0	0	0	0
SW7182	T84	0	0	0	0	0	0	0	0	0	0	0	0	0	0	0	0	1	0	0	0	0	0	0	0	0	0	0	0	0	0	0	0	0	0	0	0	0	0	0	0	0	0	0	0	0	0	0	0
SW7185	T84	0	0	0	0	0	0	0	0	0	0	0	0	0	0	0	0	0	0	0	0	0	0	0	0	0	0	0	0	0	0	0	0	0	0	0	0	0	0	0	0	0	0	0	0	0	0	0	0
SW7187	T84	0	0	0	0	0	0	0	0	0	0	0	0	0	0	0	0	0	0	0	0	0	0	0	0	0	0	0	0	0	0	0	0	0	0	0	0	0	0	0	0	0	0	0	0	0	0	0	0
SW7189	T84	0	0	0	0	0	0	0	0	0	0	0	0	0	0	0	0	0	0	0	0	0	0	0	0	0	0	0	0	0	0	0	0	0	0	0	0	0	0	0	0	0	0	0	0	0	0	0	0
SW7191	T84	0	0	0	0	0	0	0	0	0	0	0	0	0	0	0	0	0	0	0	0	0	0	0	0	0	0	0	0	0	0	0	0	0	0	0	0	0	0	0	0	0	0	0	0	0	0	0	0
SW7194	T84	0	0	0	0	0	0	0	0	0	0	0	0	0	0	0	0	0	0	0	0	0	1	0	0	0	0	0	0	0	0	0	0	0	0	0	0	0	0	0	0	0	0	0	0	0	0	0	0
SW7196	T84	0	0	0	0	0	0	0	0	0	0	0	0	0	0	0	0	0	0	0	0	0	0	0	0	0	0	0	0	0	1	0	1	1	1	1	0	0	1	0	0	0	0	1	0	0	0	0	0
SW7203	T84	0	0	0	0	0	0	0	0	0	0	0	0	0	0	0	0	0	0	0	0	0	0	0	0	0	0	0	0	0	0	0	0	0	0	0	0	0	2	2	2	2	2	2	2	2	2	2	2
SW7210	T84	0	0	0	0	0	0	0	0	0	0	0	0	0	0	0	0	0	0	0	0	0	0	0	0	0	0	0	0	0	2	2	2	1	1	1	1	1	1	1	1	1	1	1	1	1	1	1	1
SW7215	T84	0	0	0	0	0	0	0	0	0	0	0	0	0	0	0	0	0	0	0	0	0	0	0	0	0	0	0	0	0	0	0	0	0	0	0	0	0	0	0	0	0	0	0	0	0	0	0	0
SW7216	T84	0	0	0	0	0	0	0	0	0	0	0	0	0	0	0	0	0	0	0	0	0	0	0	0	0	0	0	0	0	0	0	0	0	0	0	0	0	0	0	0	0	0	0	0	0	0	0	0
SW7223	T84	0	0	0	0	0	0	0	0	0	0	0	0	0	0	0	0	0	0	0	0	0	0	0	0	0	0	0	0	0	0	0	0	0	0	0	0	0	0	0	0	0	0	0	0	0	0	0	0
SW7227	T84	0	0	0	0	0	0	0	0	0	0	0	0	0	0	0	0	0	0	0	0	0	0	0	0	0	0	0	0	0	0	0	0	0	0	0	0	0	0	0	0	0	0	0	0	0	0	0	0
SW7230	T84	0	0	0	0	0	0	0	0	0	0	0	0	0	0	0	0	0	0	0	0	0	0	0	0	0	0	0	0	0	1	1	1	1	1	1	1	1	1	1	1	1	1	1	1	1	1	1	1
SW7234	T84	0	0	0	0	0	0	0	0	0	0	0	0	0	0	0	0	0	0	0	0	0	0	0	0	0	0	0	0	0	0	0	0	0	0	0	0	0	1	1	1	1	1	1	1	1	1	1	1
SW7244	T84	0	0	0	0	0	0	0	0	0	0	0	0	0	0	0	0	0	0	0	0	0	0	0	0	0	0	0	0	0	0	0	0	0	0	0	0	0	0	0	0	0	0	0	0	0	0	0	0
SW7268	T84	0	0	0	0	0	0	0	0	0	0	0	0	0	0	0	0	0	0	0	0	0	0	0	0	0	0	0	0	0	0	0	0	0	0	0	0	0	0	0	0	0	0	0	0	0	0	0	0
SW7281	T84	0	0	0	0	0	0	0	0	0	0	0	0	0	0	0	0	0	0	0	0	0	0	0	0	0	0	0	0	0	0	0	0	0	0	0	0	0	0	0	0	0	0	0	0	0	0	0	0
SW7283	T84	0	0	0	0	0	0	0	0	0	0	0	0	0	0	0	0	0	0	0	0	0	0	0	0	0	0	0	0	0	0	0	0	0	0	0	0	0	0	0	0	0	0	0	0	0	0	0	0
SW7303	T84	0	0	0	0	0	0	0	0	0	0	0	0	0	0	0	0	0	0	0	0	0	0	0	0	0	0	0	0	0	0	0	0	0	0	0	0	0	0	0	0	0	0	0	0	0	0	0	0
SW7305	T84	0	0	0	0	0	0	0	0	0	0	0	0	0	0	0	0	0	0	0	0	0	0	0	0	0	0	0	0	0	0	0	0	0	0	0	0	0	0	0	0	0	0	0	0	0	0	0	0
SW7309	T84	0	0	0	0	0	0	0	0	0	0	0	0	0	0	0	0	0	0	0	0	0	0	0	0	0	0	0	0	0	0	0	0	0	0	0	0	0	0	0	0	0	0	0	0	0	0	0	0
SW7312	T84	0	0	0	0	0	0	0	0	0	0	0	0	0	0	0	0	0	0	0	0	0	0	0	0	0	0	0	0	0	0	0	0	0	0	0	0	0	0	0	0	0	0	0	0	0	0	0	0
SW7319	T84	0	0	0	0	0	0	0	0	0	0	0	0	0	0	0	0	0	0	0	0	0	0	0	0	0	0	0	0	0	0	0	0	0	0	0	0	0	0	0	0	0	0	0	0	0	0	0	0
SW7339	T84	0	0	0	0	0	0	0	0	0	0	0	0	0	0	0	0	0	0	0	0	0	0	0	0	0	0	0	0	0	0	0	0	0	0	0	0	0	0	0	0	0	0	0	0	0	0	0	0
SW7342	T84	0	0	0	0	0	0	0	0	0	0	0	0	0	0	0	0	0	0	0	0	0	0	0	0	0	0	0	0	0	1	1	1	1	1	0	0	1	0	0	0	0	0	0	0	0	0	0	0
SW7344	T84	0	0	0	0	0	0	0	0	0	0	0	0	0	0	0	0	0	0	0	0	0	0	0	0	0	0	0	0	0	0	0	0	0	0	0	0	0	0	0	0	0	0	0	0	0	0	0	0
SW7345	T84	0	0	0	0	0	0	0	0	0	0	0	0	0	0	0	0	0	0	0	0	0	0	0	0	0	0	0	0	0	0	0	0	0	0	0	0.5	0	0	0	0	0	0	0	0	0	0	0	0
SW7346	T84	0	0	0	0	0	0	0	0	0	0	0	0	0	0	0	0	0	0	0	0	0	0	0	0	0	0	0	0	0	0	0	0	0	0	0	0	0	0	0	0	0	0	0	0	0	0	0	0
SW7349	T84	2	0	2	2	2	2	0	2	2	2	2	2	2	0	2	2	2	2	2	2	2	2	2	2	2	2	2	2	2	2	2	2	2	2	2	2	2	0	0	0	0	0	0	0	0	0	0	0
SW7350	T84	2	0	2	2	2	2	0	2	2	2	2	2	2	2	2	2	2	2	2	2	2	2	2	2	2	2	2	2	2	2	2	2	2	2	2	2	2	0	0	0	0	0	0	0	0	0	0	0
SW7351	T84	0	0	0	0	0	0	0	0	0	0	0	0	0	0	0	0	0	0	0	0	0	0	0	0	0	0	0	0	2	2	2	2	2	2	2	2	2	0	0	0	0	0	0	0	0	0	0	0
SW7354	T84	0	0	0	0	0	0	0	0	0	0	0	0	0	0	0	0	0	0	0	0	0	0	0	0	0	0	0	0	0	0	0	0	0	0	0	0	0	0	0	0	0	0	0	0	0	0	0	0
SW7355	T84	0	0	0	0	0	0	0	0	0	0	0	0	0	0	0	0	0	0	0	0	0	0	0	0	0	0	0	0	0	0	0	0	0	0	0	0	0	0	0	0	0	0	0	0	0	0	0	0
SW7357	T84	2	0	2	2	2	2	0	2	2	2	2	2	2	2	2	2	2	2	2	2	2	0	2	2	2	2	2	2	2	1	1	1	1	1	1	0	1	0	0	0	0	0	0	0	0	0	0	0
SW7358	T84	2	0	2	2	2	2	0	2	2	2	2	0	2	2	2	2	2	2	1	2	2	2	2	2	2	2	2	2	2	2	2	2	2	2	2	2	2	0	0	0	0	0	0	0	0	0	0	0
SW7363	T84	0	0	0	0	0	0	0	0	0	0	0	0	0	0	0	0	0	0	0	0	0	0	0	0	0	0	0	0	0	2	2	0	2	2	0	2	0.5	0	0	0	0	0	0	0	0	0	0	0
SW7364	T84	0	0	0	0	0	0	0	0	0	0	0	0	0	0	0	0	0	0	0	0	0	0	0	0	0	0	0	0	0	0	0	0	0	0	0	0	0	0	0	0	0	0	0	0	0	0	0	0
SW7371	T84	2	0	2	2	2	2	0	2	2	2	2	2	2	2	2	2	2	2	2	2	2	2	2	2	2	2	2	2	2	2	2	2	2	2	2	2	2	0	0	0	0	0	0	0	0	0	0	0
SW7376	T84	0	0	0	0	0	0	0	0	0	0	0	0	0	0	0	0	0	0	0	0	0	0	0	0	0	0	0	0	0	0	0	0	0	0	0	0	0	0	0	0	0	0	0	0	0	0	0	0
SW7386	T84	0	0	0	0	0	0	0	0	0	0	0	0	0	0	0	0	0	0	0	0	0	0	0	0	0	0	0	0	0	0	0	0	0	0	0	0	0	0	0	0	0	0	0	0	0	0	0	0
SW7392	T84	0	2	0	0	0	0	2	0	0	0	0	0	0	0	0	0	0	0	0	0	0	0	0	0	0	0	0	0	0	0	0	0	0	0	0	0	0	0	0	0	0	0	0	0	0	0	0	0
SW7405	T84	0	0	0	0	0	0	0	0	0	0	0	0	0	0	0	0	0	0	0	0	0	0	0	0	0	0	0	0	0	0	0	0	0	0	0	0	0	0	0	0	0	0	0	0	0	0	0	0
SW7406	T84	2	0	2	2	2	2	0	2	2	2	2	0	2	2	2	2	2	2	2	2	0	2	2	2	2	0	0	0	0	0	0	0	0	0	0	0	0	0	0	0	0	0	0	0	0	0	0	0
SW7413	T84	0	0	0	0	0	0	0	0	0	0	0	0	0	0	0	0	0	0	0	0	0	0	0	0	0	0	0	0	0	0	0	0	0	0	0	0	0	0	0	0	0	0	0	0	0	0	0	0
SW7414	T84	0	0	0	0	0	0	0	0	0	0	0	0	0	0	0	0	0	0	0	0	0	0	0	0	0	0	0	0	0	0	0	0	0	0	0	0.5	0	0	0	0	0	0	0	0	0	0	0	0
SW7417	T84	0	0	0	0	0	0	0	0	0	0	0	0	0	0	0	0	0	0	0	0	0	0	0	0	0	0	0	0	0	0	0	0	0	0	0	0	0	0	0	0	0	0	0	0	0	0	0	0
SW7421	T84	0	2	0	0	0	0	2	0	0	0	0	0	0	0	0	0	0	0	0	0	0	0	0	0	0	0	0	0	0	0	0	0	0	0	0	0	0	0	0	0	0	0	0	0	0	0	0	0
SW7422	T84	0	2	0	0	0	0	2	0	0	0	0	0	0	0	0	0	0	0	0	0	0	0	0	0	0	0	0	0	0	0	0	0	0	0	0	0	0	0	0	0	0	0	0	0	0	0	0	0
SW7423	T84	1	0	1	1	1	1	0	1	1	1	1	1	1	0	1	1	1	0	1	0	1	1	1	1	1	0	0	0	0	0	0	0	0	0	0	0	0	0	0	0	0	0	0	0	0	0	0	0
SW7429	T84	0	0	0	0	0	0	0	0	0	2	2	0	0	2	2	2	2	2	2	2	2	0	2	2	2	0	0	0	0	0	0	0	0	0	0	0	0	0	0	0	0	0	0	0	0	0	0	0
SW7432	T84	0	0	0	0	0	0	0	0	0	2	2	0	0	2	2	2	2	2	2	2	2	2	2	0.5	0	0	0	0	0	0	0	0	0	0	0	0	0	0	0	0	0	0	0	0	0	0	0	0
SW7454	T84	0	0	0	0	0	0	0	0	0	0	0	0	0	0	0	0	0	0	0	0	0	0	0	0	0	0	0	0	0	0	0	0	0	0	0	0	0	0	0	0	0	0	0	0	0	0	0	0
SW7455	T84	0	0	0	0	0	0	0	0	0	0	0	0	0	0	0	0	0	0	0	0	0	0	0	0	0	0	0	0	0	0	0	0	0	0	0	1	0	0	0	0	0	0	0	0	0	0	0	0
SW7477	T84	0	0	0	0	0	0	0	0	0	0	0	0	0	0	0	0	0	0	0	0	0	1	0	0	0	0	0	0	0	0	0	0	0	0	0	0	0	0	0	0	0	0	0	0	0	0	0	0
SW7489	T84	2	2	2	2	2	2	2	2	2	2	2	2	2	1	2	2	2	2	2	2	2	1	2	2	2	2	2	2	2	0	0	0	0	0	0	0	0	0	0	0	0	0	0	0	0	0	0	0
SW7522	T84	0	0	0	0	0	0	0	0	0	0	0	0	0	0	0	0	0	0	0	0	0	0	0	0	0	0	0	0	0	0	0	0	0	0	0	0	0	0	0	0	0	0	0	0	0	0	0	0
SW7534	T84	2	0	2	2	2	2	0	2	2	2	2	2	2	2	2	2	2	2	2	2	2	1	2	2	2	2	2	2	2	1	1	1	0	0	0	0	0	0	0	0	0	0	0	0	0	0	0	0
SW7535	T84	0	0	0	0	0	0	0	0	0	0	0	0	0	0	0	0	0	0	0	0	0	0	0	0	0	0	0	0	0	0	0	0	0	0	0	0	0	0	0	0	0	0	0	0	0	0	0	0
SW7538	T84	0	0	0	0	0	0	0	0	0	0	0	0	0	0	0	0	0	0	0	0	0	0	0	0	0	0	0	0	0	0	0	0	0	0	0	0	0	0	0	0	0	0	0	0	0	0	0	0
SW7556	T84	1	0	1	1	1	1	0	1	1	1	1	1	1	1	1	1	1	1	1	0	1	0	1	1	1	1	1	1	1	0	0	0	0	0	0	0	0	0	0	0	0	0	0	0	0	0	0	0
SW7572	T84	0	2	0	0	0	0	2	0	0	0	0	0	1	0	0	0	1	0	0	0	0	1	0	0	0	0	0	0	0	0	0	0	0	0	0	0	0	2	2	2	2	2	2	2	2	2	2	2
SW7585	T84	0	0	0	0	0	0	0	0	0	0	0	0	0	0	0	0	0	0	0	0	0	0	0	0	0	0	0	0	0	0	0	0	0	0	0	0	0	2	2	2	2	2	2	2	2	2	2	2
SW7591	T84	0	0	0	0	0	0	0	0	0	0	0	0	0	0	0	0	0	0	0	0	0	0	0	0	0	0	0	0	0	0	0	0	0	0	0	0	0	2	2	2	2	2	2	2	2	2	2	2
SW7592	T84	0	2	0	0	0	0	0	0	0	0	0	0	0	0	0	0	0	0	0	0	0	0	0	0	0	0	0	0	0	0	0	0	0	0	0	0	0	2	2	2	2	2	2	2	2	2	2	2
SW7605	T84	0	0	0	0	0	0	0	0	0	0	0	0	0	0	0	0	0	0	0	0	0	0	0	0	0	0	0	0	0	0	0	0	0	0	0	0	0	1	0	1	1	1	1	1	1	1	1	1
SW7608	T84	0	2	0	0	0	0	2	0	0	0	0	0	0	0	0	0	0	0	0	2	0	0	0	0	0	0	2	0	0	0	0	2	2	0	0	0	0	0	2	2	2	2	2	2	2	2	2	2
SW7609	T84	0	2	0	0	0	0	2	0	0	0	0	0	0	0	0	0	0	0	0	2	0	0	0	0	0	0	2	0	0	0	0	2	2	0	0	0	0	0	2	2	2	2	2	2	2	2	2	2
SW7614	T84	0	0	0	0	0	0	0	0	0	0	0	0	0	0	0	0	0	0	0	0	0	0	0	0	0	0	0	0	0	0	0	0	0	0	0	0	0	0	0	0	0	0	0	0	0	0	0	0
SW7618	T84	0	2	0	0	0	0	2	0	0	0	0	0	1	0	0	0	0	0	0	0	0	0	0	0	0	0	0	0	0	0	0	0	0	0	0	0	0	0	0	0	0	0	0	0	0	0	0	0
SW7624	T84	0	0	0	0	0	0	0	0	0	0	0	0	0	0	0	0	0	0	0	0	0	0	0	0	0	0	0	0	0	0	0	0	0	0	0	0	0	2	2	2	2	2	2	2	2	2	2	2
SW7627	T84	0	2	0	0	0	0	2	0	0	0	0	0	1	0	0	0	0	0	0	0	0	0	0	0	0	0	0	0	0	0	0	0	0	0	0	0	0	1	1	1	1	1	1	1	1	1	1	1
SW7630	T84	0	0	0	0	0	0	0	0	0	0	0	0	0	0	0	0	0	0	0	0	0	0	0	0	0	0	0	0	0	0	0	0	0	0	0	0	0	0	0	0	0	0	0	0	0	0	0	0
SW7634	T84	0	0	0	0	0	0	0	0	0	0	0	0	0	0	0	0	0	0	0	0	0	0	0	0	0	0	0	0	0	0	0	0	0	0	0	0	0	0	0	0	0	0	0	0	0	0	0	0
SW7638	T84	0	0	0	0	0	0	0	0	0	0	0	0	0	0	0	0	0	0	0	0	0	0	0	0	0	0	0	0	0	0	0	1	0	0	0	0	0	0	0	0	0	0	0	0	0	0	0	0
SW7639	T84	0	0	0	0	0	0	0	0	0	0	0	0	0	0	0	0	0	0	0	0	0	0	0	0	0	0	0	0	0	0	0	0	0	0	0	0	0	0	0	0	0	0	0	0	0	0	0	0
SW7646	T84	0	0	0	0	0	0	0	0	0	0	0	0	0	0	0	0	0	0	0	0	0	0	0	0	0	0	0	0	0	0	0	0	0	0	0	0	0	0	0	0	0	0	0	0	0	0	0	0
SW7647	T84	0	0	0	0	0	0	0	0	0	0	0	0	0	0	0	0	0	0	0	0	0	0	0	0	0	0	0	0	0	0	0	0	0	0	0	0	0	0	0	0	0	0	0	0	0	0	0	0
SW7648	T84	0	0	0	0	0	0	0	0	0	0	0	0	0	0	0	0	0	0	0	0	0	0	0	0	0	0	0	0	0	0	0	0	0	0	0	0	0	0	0	0	0	0	0	0	0	0	0	0
SW7650	T84	0	0	0	0	0	0	0	0	0	0	0	0	0	0	0	0	0	0	0	0	0	0	0	0	0	0	0	0	0	2	2	2	2	2	2	2	2	2	2	2	2	2	2	2	2	2	2	2
SW7656	T84	0	0	0	0	0	0	0	0	0	0	0	0	0	0	0	0	0	0	0	0	0	0	0	0	0	0	0	0	0	0	0	0	0	0	0	0	0	0	0	0	0	0	0	0	0	0	0	0
SW7672	T84	0	0	0	0	0	0	0	0	0	0	0	0	0	0	0	0	0	0	0	0	0	0	0	0	0	0	0	0	0	0	0	0	0	0	0	0	0	0	0	0	0	0	0	0	0	0	0	0
SW7678	T84	0	0	0	0	0	0	0	0	0	0	0	0	0	0	0	0	0	0	0	0	0	0	0	0	0	0	0	0	0	0	0	0	0	0	0	0	0	0	0	0	0	0	0	0	0	0	0	0
SW7681	T84	0	0	0	0	0	0	0	0	0	0	0	0	0	0	0	0	0	0	0	0	0	0	0	0	0	0	0	0	0	0	0	0	0	0	0	0	0	0	0	0	0	0	0	0	0	0	0	0
SW7683	T84	0	0	0	0	0	0	0	0	0	0	0	0	0	0	0	0	0	0	0	0	0	0	0	0	0	0	0	0	0	0	0	0	0	0	0	0	0	0	0	0	0	0	0	0	0	0	0	0
SW7725	T84	0	0	0	0	0	0	0	0	0	0	0	0	0	0	0	0	0	0	0	0	0	0	0	0	0	0	0	0	0	0	0	0	0	0	0	0	0	0	0	0	0	0	0	0	0	0	0	0
SW7741	T84	0	0	0	0	0	0	0	0	0	0	0	0	0	0	0	0	0	0	0	0	0	0	0	0	0	0	0	0	0	0	0	0	0	0	0	0	0	0	0	0	0	0	0	0	0	0	0	0
SW7750	T84	0	0	0	0	0	0	0	0	0	0	0	0	0	0	0	0	0	0	0	1	0	0	0	0	0	0	0	0	0	0	0	0	0	0	0	0	0	0	1	0	1	0	1	1	1	1	1	1
SW7753	T84	0	1	0	0	0	0	1	0	0	0	0	0	0	0	0	0	0	0	0	0	0	0	0	0	0	0	0	0	0	0	0	0	0	0	0	0	0	0	0	0	0	0	0	0	0	0	0	0
SW7776	T84	0	0	0	0	0	0	0	0	0	0	0	1	1	0	0	0	0	0	0	0	0	1	0	0	0	0	0	0	0	0	0	0	0	1	0	1	0	0	1	0	0	0	0	0	0	0	0	1
SW7777	T84	0	0	0	0	0	0	0	0	0	0	0	0	0	0	0	0	0	0	0	0	0	1	0	0	0	0	0	0	0	0	0	0	0	0	0	0	0	0	0	0	0	0	0	0	0	0	0	0
SW7794	T84	0	1	0	0	0	0	1	0	0	0	0	0	0	0	0	0	0	0	0	0	0	0	0	0	0	0	0	0	0	0	0	0	0	0	0	0	0	0	0	0	0	0	0	0	0	0	0	0
SW7804	T84	0	0	0	0	0	0	0	0	0	0	0	0	0	0	0	0	0	0	0	0	0	0	0	0	0	0	0	0	0	0	0	0	0	0	0	0	0	0	0	0	0	0	0	0	0	0	0	0
SW7812	T84	0	0	0	0	0	0	0	0	0	0	1.5	0	0	0	0	0	0	0	0	0	0	0	0	0	0	0	0	0	0	0	0	0	0	0	0	0	0	0	0	0	0	0	0	0	0	0	0	0
SW7813	T84	0	2	0	0	0	0	0	0	0	0	0	0	0	0	0	0	0	0	0	0	0	0	0	0	0	0	0	0	0	0	0	0	0	0	0	0	0	0	0	0	0	0	0	0	0	0	0	0
SW7818	T84	0	0	0	0	0	0	0	0	0	0	0	0	0	0	0	0	0	0	0	0	0	0	0	0	0	0	0	0	0	0	0	0	0	0	0	0	0	0	0	0	0	0	0	0	0	0	0	0
SW7822	T84	0	0	0	0	0	0	0	0	0	0	0	0	0	0	0	0	0	0	0	0	0	0	0	0	0	0	0	0	0	0	0	0	0	0	0	0	0	0	0	0	0	0	0	0	0	0	0	0
SW7824	T84	2	0	2	2	2	2	0	2	2	2	2	2	2	2	2	2	2	2	0	0	0	0	0	0	0	0	0	0	0	0	0	0	0	0	0	0	0	0	0	0	0	0	0	0	0	0	0	0
SW7825	T84	0	0	0	0	0	0	0	0	0	0	0	0	0	0	0	0	0	0	0	0	0	0	0	0	0	0	0	0	0	0	0	0	0	0	0	0	0	0	0	0	0	0	0	0	0	0	0	0
SW7826	T84	1	0	1	0	0	1	0	1	2	1	2	0	1	1	2	0	1	1	0	0	0	0	0	0	0	0	0	0	0	0	0	0	0	0	0	0	0	0	0	0	0	0	0	0	0	0	0	0
SW7844	T84	0	0	0	0	0	0	0	0	2	2	2	2	2	0	2	2	2	2	2	2	2	2	2	2	2	2	2	2	0	0	0	0	0	0	0	0	0	2	2	2	2	2	2	2	2	2	2	2
SW7845	T84	0	0	0	0	0	0	0	0	2	2	2	2	2	2	2	2	2	2	2	2	2	0	1	2	2	2	2	2	0	0	0	0	0	0	0	0	0	0	0	0	0	0	0	0	0	0	0	0
SW7848	T84	0	0	0	0	0	0	0	0	2	2	2	2	2	2	2	2	2	2	2	2	2	0	2	2	2	2	2	2	2	2	2	0	2	2	2	2	2	0	0	0	0	0	0	0	0	0	0	0
SW7849	T84	0	0	0	0	0	0	0	0	0	0	0	0	0	0	0	0	0	0	0	0	0	0	0	0	0	0	0	0	0	0	0	0	0	0	0	0	0	0	0	0	0	0	0	0	0	0	0	0
SW7850	T84	0	0	0	0	0	0	0	0	0	0	0	0	0	0	0	0	0	0	0	0	0	0	0	0	0	0	0	0	0	0	0	0	0	0	0	0	0	0	0	0	0	0	0	0	0	0	0	0
SW7853	T84	0	0	0	0	0	0	0	0	0	0	0	0	0	0	0	0	0	0	0	0	0	0	0	0	0	0	0	0	0	0	0	0	0	0	0	0	0	0	0	0	0	0	0	0	0	0	0	0
SW7860	T84	0	0	0	0	0	0	0	0	0	0	0	0	0	0	0	0	1	0	0	0	0	0	0	0	0	0	0	0	0	0	0	0	0	0	0	0	0	0	0	0	0	0	0	0	0	0	0	0
SW7864	T84	0	2	0	0	0	0	2	0	0	0	0	0	1	0	0	0	0	0	0	0	0	0	0	0	0	0	0	0	2	2	2	2	2	2	2	2	2	0	0	0	0	0	0	0	0	0	0	0
SW7870	T84	0	1	0	0	0	0	1	0	0	0	0	0	0	0	0	0	0	0	0	0	0	0	0	0	0	0	0	0	0	0	0	0	0	0	0	0	0	0	0	0	0	0	0	0	0	0	0	0
SW7872	T84	0	2	0	0	0	0	2	0	0	0	0	0	0	0	0	0	0	0	0	0	0	1	0	0	0	0	0	0	0	0	0	0	0	0	0	0	0	0	0	0	0	0	0	0	0	0	0	0
SW7873	T84	0	2	0	0	0	0	0	0	0	0	0	0	0	0	0	0	0	0	0	0	0	0	0	0	0	0	0	0	0	0	0	0	0	0	0	0	0	0	0	0	0	0	0	0	0	0	0	0
SW7875	T84	2	0	2	2	2	2	0	2	2	2	2	2	2	0	2	2	2	2	2	2	2	0	2	2	2	2	2	2	2	2	2	2	2	2	2	2	2	0	0	0	0	0	0	0	0	0	0	0
SW7876	T84	2	0	2	2	2	2	0	2	2	2	2	2	2	2	2	2	2	2	2	2	2	2	2	2	2	2	2	2	0	0	0	0	0	0	0	0	0	0	0	0	0	0	0	0	0	0	0	0
SW7877	T84	2	0	2	2	2	2	0	2	2	2	2	2	2	2	2	2	2	2	2	2	2	2	2	2	2	2	2	2	2	2	2	2	2	2	2	2	2	0	0	0	0	0	0	0	0	0	0	0
SW7878	T84	0	0	0	0	0	0	0	0	0	0	0	0	0	0	0	0	0	0	0	0	0	0	0	0	0	0	0	0	0	0	0	0	0	0	0	0	0	0	0	0	0	0	0	0	0	0	0	0
SW7883	T84	0	0	0	0	0	0	0	0	0	0	0	0	0	0	0	0	0	0	0	0	0	0	0	0	0	0	0	0	0	0	0	0	0	0	0	0	0	0	0	0	0	0	0	0	0	0	0	0
SW7889	T84	0	0	0	0	0	0	0	0	0	0	0	0	0	0	0	0	0	0	0	0	0	0	0	0	0	0	0	0	0	0	0	0	0	2	2	2	2	0	0	0	0	0	0	0	0	0	0	0
SW7890	T84	0	0	0	0	0	0	0	0	0	0	0	0	0	0	0	0	0	0	0	0	0	0	0	0	0	0	0	0	0	0	0	0	0	0	0	0	0	0	0	0	0	0	0	0	0	0	0	0
SW7917	T84	0	1	0	0	0	0	0	0	0	0	0	0	0	0	0	0	0	0	0	0	0	0	0	0	0	0	0	0	0	0	0	0	0	0	0	0	0	0	0	0	0	0	0	0	0	0	0	0
SW7920	T84	0	0	0	0	0	0	0	0	0	0	0	0	0	0	0	0	0	0	0	0	0	0	0	0	0	0	0	0	0	0	0	0	0	0	0	0	0	0	0	0	0	0	0	0	0	0	0	0
SW7921	T84	0	0	0	0	0	0	0	0	0	0	0	0	0	0	0	0	0	0	0	0	0	0	0	0	0	0	0	0	0	0	0	0	0	0	0	0	0	0	0	0	0	0	0	0	0	0	0	0
SW7925	T84	0	0	0	0	0	0	0	0	0	0	0	0	0	0	0	0	0	0	0	0	0	0	0	0	0	0	0	0	0	0	0	0	0	0	0	0	0	0	0	0	0	0	0	0	0	0	0	0
SW7926	T84	0	0	0	0	0	0	0	0	0	0	0	0	0	0	0	0	0	0	0	0	0	0	0	0	0	0	0	0	0	0	0	0	0	0	0	0	0	0	0	0	0	0	0	0	0	0	0	0
SW7927	T84	0	0	0	0	0	0	0	0	0	0	0	0	0	0	0	0	0	0	0	0	0	0	0	0	0	0	0	0	0	0	0	0	0	0	0	0	0	0	0	0	0	0	0	0	0	0	0	0
SW7929	T84	2	0	2	2	2	2	0	2	2	2	2	2	2	0	2	2	2	2	2	2	2	1	2	2	2	2	2	2	2	0	0	1	1	0	0	1	0	0	0	0	0	0	0	0	0	0	0	0
SW7930	T84	0	0	0	0	0	0	0	0	0	0	0	0	0	0	0	0	0	0	0	0	0	0	0	0	0	0	0	0	0	0	0	0	0	0	0	0	0	0	0	0	0	0	0	0	0	0	0	0
SW7943	T84	0	0	0	0	0	0	0	0	0	0	0	0	0	0	0	0	0	0	0	0	0	0	0	0	0	0	0	0	0	0	0	0	0	0	0	0	0	0	0	0	0	0	0	0	0	0	0	0
SW7945	T84	0	2	0	0	0	0	2	0	0	0	0	0	0	0	0	0	0	0	0	0	0	0	0	0	0	0	0	0	0	0	0	0	0	0	0	0	0	0	0	0	0	0	0	0	0	0	0	0
SW7947	T84	0	2	0	0	0	0	2	0	0	0	0	0	1	0	0	0	0	0	0	0	0	0	0	0	0	0	0	0	0	0	0	0	0	0	0	0	0	0	0	0	0	0	0	0	0	0	0	0
SW7948	T84	0	0	0	0	0	0	0	0	0	0	0	0	0	0	0	0	1	0	0	0	0	0	0	0	0	0	0	0	0	0	0	0	0	0	0	0	0	0	0	0	0	0	0	0	0	0	0	0
SW7949	T84	0	0	0	0	0	0	0	0	0	0	0	0	0	0	0	0	0	0	0	0	0	0	0	0	0	0	0	0	0	0	0	0	0	0	0	0	0	0	0	0	0	0	0	0	0	0	0	0
SW7951	T84	0	2	0	0	0	0	2	0	0	0	0	0	1	0	0	0	0	0	0	0	0	0	0	0	0	0	0	0	0	0	0	0	0	0	0	0	0	0	0	0	0	0	0	0	0	0	0	0
SW7962	T84	0	0	0	0	0	0	0	0	0	0	0	0	0	0	0	0	0	0	0	0	0	0	0	0	0	0	0	0	0	0	0	0	0	0	0	0	0	0	0	0	0	0	0	0	0	0	0	0
SW7967	T84	0	0	0	0	0	0	0	0	0	0	0	0	0	0	0	0	0	0	0	0	0	0	0	0	0	0	0	0	0	0	0	0	0	0	0	0	0	0	0	0	0	0	0	0	0	0	0	0
SW7990	T84	0	0	0	0	0	0	0	0	0	0	0	0	0	0	0	0	0	0	0	0	0	0	0	0	0	0	0	0	0	0	0	0	0	0	0	1	0	0	0	0	0	0	0	0	0	0	0	0
SW8007	T84	0	0	0	0	0	0	0	0	0	0	0	0	0	0	0	0	0	0	0	0	0	0	0	0	0	0	0	0	0	0	0	0	0	0	0	0	0	0	0	0	0	0	0	0	0	0	0	0
SW8016	T84	0	0	0	0	0	0	0	0	0	0	0	0	0	0	0	0	0	0	0	0	0	0	0	0	0	0	0	0	0	0	0	0	0	0	0	0	0	0	0	0	0	0	0	0	0	0	0	0
SW8019	T84	0	0	0	0	0	0	0	0	0	0	0	0	0	0	0	0	0	0	0	0	0	0	0	0	0	0	0	0	0	0	0	0	0	0	0	0	0	0	0	0	0	0	0	0	0	0	0	0
SW8020	T84	0	0	0	0	0	0	0	0	0	0	0	0	0	0	0	0	0	0	0	0	0	0	0	0	0	0	0	0	0	0	0	0	0	0	0	0	0	0	0	0	0	0	0	0	0	0	0	0
SW8027	T84	0	0	0	0	0	0	0	0	0	0	0	0	0	0	0	0	0	0	0	0	0	0	0	0	0	0	0	0	0	0	0	0	0	0	0	0	0	0	0	0	0	0	0	0	0	0	0	0
SW8033	T84	0	0	0	0	0	0	0	0	0	0	0	0	0	0	0	0	0	0	0	0	0	0	0	0	0	0	0	0	0	0	0	0	0	0	0	0	0	0	0	0	0	0	0	0	0	0	0	0
SW8038	T84	0	0	0	0	0	0	0	0	0	0	0	0	0	0	0	0	0	0	0	0	0	0	0	0	0	0	0	0	0	0	0	0	0	0	0	0	0	0	0	0	0	0	0	0	0	0	0	0
SW8044	T84	0	0	0	0	0	0	0	0	0	0	0	0	0	0	0	0	0	0	0	0	0	0	0	0	0	0	0	0	0	0	0	0	0	0	0	0	0	0	0	0	0	0	0	0	0	0	0	0
SW8047	T84	0	2	0	0	0	0	2	0	0	0	0	0	1	0	0	0	0	0	0	0	0	0	0	0	0	0	0	0	0	0	0	0	0	0	0	0	0	0	0	0	0	0	0	0	0	0	0	0
SW8049	T84	0	2	0	0	0	0	2	0	0	0	0	0	1	0	0	0	0	0	0	0	0	0	0	0	0	0	0	0	0	0	0	0	0	0	0	0	0	0	0	0	0	0	0	0	0	0	0	0
SW8069	T84	2	0	2	2	2	2	0	2	2	2	2	2	2	2	2	2	2	2	0	0	0	0	0	0	0	0	0	0	0	0	0	0	0	0	0	0	0	0	0	0	0	0	0	0	0	0	0	0
SW8072	T84	0	0	0	0	0	0	0	0	0	0	0	0	0	0	0	0	0	0	0	0	0	0	0	0	0	0	0	0	0	0	0	0	0	0	0	0	0	0	0	0	0	0	0	0	0	0	0	0
SW8088	T84	0	0	0	0	0	0	0	0	0	0	0	0	0	0	0	0	0	0	0	0	0	0	0	0	0	0	0	0	0	0	0	0	0	0	0	0	0	0	0	0	0	0	0	0	0	0	0	0
SW8090	T84	0	0	0	0	0	0	0	0	0	0	0	0	0	0	0	0	0	0	0	0	0	0	0	0	0	0	0	0	0	0	0	0	0	0	0	0	0	0	0	0	0	0	0	0	0	0	0	0
1) Chromosome and position (in cM) are taken from Wang et al. (2014)
[truncated: 4,051 more columns]

## Sheet: SW84 phenotypes
S1 Table: Phenotype raw data per SW84 line
Pop	Line	Environment	N_level	Field No.	GPC	GH	SED	GPC_ratio	GH_ratio	SED_ratio
D84	SW5715	D04	0	253	11.28	55	22
D84	SW5715	D04	1	196	14.75	62	51
D84	SW5715	D04	ratio					0.764746	0.887097	0.431373
D84	SW5715	H04	0	711	10.06	48	12
D84	SW5715	H04	1	598	12.94	49	25
D84	SW5715	H04	ratio					0.777434	0.979592	0.48
D84	SW5715	H05	0	9054	9.7	.	.
D84	SW5715	H05	1	9172	12.7	.	.
D84	SW5715	H05	ratio					0.76378
D84	SW5715	across	lsm		11.905	53.5	27.5	0.768653	0.933344	0.455686
D84	SW5716	D04	0	394	12.16	53	21
D84	SW5716	D04	1	114	15.55	54	44
D84	SW5716	D04	ratio					0.781994	0.981481	0.477273
D84	SW5716	H04	0	691	12.1	48	18
D84	SW5716	H04	1	614	.	.	.
D84	SW5716	H04	ratio
D84	SW5716	H05	0	8946	12	.	.
D84	SW5716	H05	1	9334	14.4	.	.
D84	SW5716	H05	ratio					0.833333
D84	SW5716	across	lsm		13.2123	50.0339	26.1093	0.807663	0.981481	0.568164
D84	SW5717	D04	0	379	11.54	58	29
D84	SW5717	D04	1	95	15.77	59	54
D84	SW5717	D04	ratio					0.731769	0.983051	0.537037
D84	SW5717	H04	0	830	.	.	.
D84	SW5717	H04	1	452	12.13	55	33
D84	SW5717	H04	ratio
D84	SW5717	H05	0	9041	11.4	.	.
D84	SW5717	H05	1	9296	11.5	.	.
D84	SW5717	H05	ratio					0.991304
D84	SW5717	across	lsm		12.2145	55.8634	34.2915	0.574358	0.491525	0.627929
D84	SW5721	D04	0	380	11.52	55	21
D84	SW5721	D04	1	203	15.35	61	46
D84	SW5721	D04	ratio					0.750489	0.901639	0.456522
D84	SW5721	H04	0	811	11.17	51	22
D84	SW5721	H04	1	457	12.21	52	29
D84	SW5721	H04	ratio					0.914824	0.980769	0.758621
D84	SW5721	H05	0	9047	10.4	.	.
D84	SW5721	H05	1	9229	14.1	.	.
D84	SW5721	H05	ratio					0.737589
D84	SW5721	across	lsm		12.4583	54.75	29.5	0.800967	0.941204	0.607571
D84	SW5739	D04	0	315	12.12	57	30
D84	SW5739	D04	1	79	14.77	60	55
D84	SW5739	D04	ratio					0.820582	0.95	0.545455
D84	SW5739	H04	0	634	11.78	54	34
D84	SW5739	H04	1	439	11.93	54	30
D84	SW5739	H04	ratio					0.987427	1	1.13333
D84	SW5739	H05	0	9106	10.4	.	.
D84	SW5739	H05	1	9293	13.8	.	.
D84	SW5739	H05	ratio					0.753623
D84	SW5739	across	lsm		12.4667	56.25	37.25	0.853877	0.975	0.839394
D84	SW5741	D04	0	395	11.7	63	46
D84	SW5741	D04	1	84	15.12	60	54
D84	SW5741	D04	ratio					0.77381	1.05	0.851852
D84	SW5741	H04	0	778	11.08	53	27
D84	SW5741	H04	1	509	12.57	54	34
D84	SW5741	H04	ratio					0.881464	0.981481	0.794118
D84	SW5741	H05	0	9090	12	.	.
D84	SW5741	H05	1	9157	11.9	.	.
D84	SW5741	H05	ratio					1.0084
D84	SW5741	across	lsm		12.395	57.5	40.25	0.887892	1.01574	0.822985
D84	SW5753	D04	0	284	10.97	58	26
D84	SW5753	D04	1	4	15.03	63	54
D84	SW5753	D04	ratio					0.729874	0.920635	0.481481
D84	SW5753	H04	0	784	.	.	.
D84	SW5753	H04	1	574	10.31	49	15
D84	SW5753	H04	ratio
D84	SW5753	H05	0	8983	10.6	.	.
D84	SW5753	H05	1	9302	11	.	.
D84	SW5753	H05	ratio					0.963636
D84	SW5753	across	lsm		11.3334	55.3389	27.5393	0.564503	0.460317	0.572373
D84	SW5757	D04	0	360	11.95	55	27
D84	SW5757	D04	1	49	15.39	58	56
D84	SW5757	D04	ratio					0.776478	0.948276	0.482143
D84	SW5757	H04	0	720	12	51	29
D84	SW5757	H04	1	529	12.72	46	28
D84	SW5757	H04	ratio					0.943396	1.1087	1.03571
D84	SW5757	H05	0	9134	10.4	.	.
D84	SW5757	H05	1	9265	13.1	.	.
D84	SW5757	H05	ratio					0.793893
D84	SW5757	across	lsm		12.5933	52.5	35	0.837923	1.02849	0.758929
D84	SW5776	D04	0	301	11.54	59	28
D84	SW5776	D04	1	197	13.94	60	47
D84	SW5776	D04	ratio					0.827834	0.983333	0.595745
D84	SW5776	H04	0	749	.	.	.
D84	SW5776	H04	1	478	12.15	54	32
D84	SW5776	H04	ratio
D84	SW5776	H05	0	8965	12.5	.	.
D84	SW5776	H05	1	9281	10.9	.	.
D84	SW5776	H05	ratio					1.14679
D84	SW5776	across	lsm		12.1174	56.3585	32.0422			0.686636
D84	SW5779	D04	0	282	12.25	60	33
D84	SW5779	D04	1	22	15.07	65	61
D84	SW5779	D04	ratio					0.812873	0.923077	0.540984
D84	SW5779	H04	0	665	11.07	51	21
D84	SW5779	H04	1	455	.	.	.
D84	SW5779	H04	ratio
D84	SW5779	H05	0	9013	12.3	.	.
D84	SW5779	H05	1	9332	14.6	.	.
D84	SW5779	H05	ratio					0.842466
D84	SW5779	across	lsm		13.0064	58.0241	37.9832			0.631875
D84	SW5788	D04	0	373	12.34	58	34
D84	SW5788	D04	1	43	15.51	65	65
D84	SW5788	D04	ratio					0.795616	0.892308	0.523077
D84	SW5788	H04	0	673	11.63	39	8
D84	SW5788	H04	1	433	12.36	53	32
D84	SW5788	H04	ratio					0.940939	0.735849	0.25
D84	SW5788	H05	0	9126	11.1	.	.
D84	SW5788	H05	1	9206	11.3	.	.
D84	SW5788	H05	ratio					0.982301
D84	SW5788	across	lsm		12.3733	53.75	34.75	0.906285	0.814078	0.386538
D84	SW5790	D04	0	404	11.01	55	24
D84	SW5790	D04	1	163	13.88	62	48
D84	SW5790	D04	ratio					0.793228	0.887097	0.5
D84	SW5790	H04	0	790	.	.	.
D84	SW5790	H04	1	626	.	.	.
D84	SW5790	H04	ratio
D84	SW5790	H05	0	9023	10.6	.	.
D84	SW5790	H05	1	9171	13.5	.	.
D84	SW5790	H05	ratio					0.785185
D84	SW5790	across	lsm		11.8154	54.6315	28.0798	0.789206	0.887097	0.590892
D84	SW5791	D04	0	235	11.84	54	22
D84	SW5791	D04	1	149	14.98	61	54
D84	SW5791	D04	ratio					0.790387	0.885246	0.407407
D84	SW5791	H04	0	805	10.53	46	14
D84	SW5791	H04	1	625	12.32	51	25
D84	SW5791	H04	ratio					0.854708	0.901961	0.56
D84	SW5791	H05	0	9144	9.9	.	.
D84	SW5791	H05	1	9240	13.9	.	.
D84	SW5791	H05	ratio					0.71223
D84	SW5791	across	lsm		12.245	53	28.75	0.785775	0.893603	0.483704
D84	SW5793	D04	0	403	11.53	58	30
D84	SW5793	D04	1	6	14.29	63	55
D84	SW5793	D04	ratio					0.806858	0.920635	0.545455
D84	SW5793	H04	0	818	10.36	48	14
D84	SW5793	H04	1	426	12.02	51	31
D84	SW5793	H04	ratio					0.861897	0.941176	0.451613
D84	SW5793	H05	0	9027	10.8	.	.
D84	SW5793	H05	1	9232	13	.	.
D84	SW5793	H05	ratio					0.830769
D84	SW5793	across	lsm		12	55	32.5	0.833175	0.930906	0.498534
D84	SW5795	D04	0	283	10.73	55	22
D84	SW5795	D04	1	147	14.18	57	39
D84	SW5795	D04	ratio					0.7567	0.964912	0.564103
D84	SW5795	H04	0	809	.	.	.
D84	SW5795	H04	1	527	11.63	51	25
D84	SW5795	H04	ratio
D84	SW5795	H05	0	9060	11.2	.	.
D84	SW5795	H05	1	9203	10.6	.	.
D84	SW5795	H05	ratio					1.0566
D84	SW5795	across	lsm		11.4815	52.8585	25.334	0.604434	0.482456	0.654994
D84	SW5819	D04	0	355	12.01	55	28
D84	SW5819	D04	1	141	15.34	57	53
D84	SW5819	D04	ratio					0.78292	0.964912	0.528302
D84	SW5819	H04	0	813	11.4	50	25
D84	SW5819	H04	1	521	12.41	49	31
D84	SW5819	H04	ratio					0.918614	1.02041	0.806452
D84	SW5819	H05	0	9068	12.1	.	.
D84	SW5819	H05	1	9358	11.8	.	.
D84	SW5819	H05	ratio					1.02542
D84	SW5819	across	lsm		12.51	52.75	34.25	0.908986	0.99266	0.667377
D84	SW5832	D04	0	290	12.41	53	23
D84	SW5832	D04	1	138	14.84	58	47
D84	SW5832	D04	ratio					0.836253	0.913793	0.489362
D84	SW5832	H04	0	678	10.93	52	27
D84	SW5832	H04	1	549	.	.	.
D84	SW5832	H04	ratio
D84	SW5832	H05	0	9001	12.6	.	.
D84	SW5832	H05	1	9166	13.7	.	.
D84	SW5832	H05	ratio					0.919708
D84	SW5832	across	lsm		12.7684	53.0437	30.6518	0.877981	0.913793	0.580253
D84	SW5834	D04	0	273	12.59	54	26
D84	SW5834	D04	1	16	16.22	63	64
D84	SW5834	D04	ratio					0.776202	0.857143	0.40625
D84	SW5834	H04	0	733	11.16	50	21
D84	SW5834	H04	1	482	.	.	.
D84	SW5834	H04	ratio
D84	SW5834	H05	0	9018	11.2	.	.
D84	SW5834	H05	1	9360	14	.	.
D84	SW5834	H05	ratio					0.8
D84	SW5834	across	lsm		13.0435	55.2864	38.0257	0.788101	0.857143	0.497142
D84	SW5845	D04	0	350	12.7	63	41
D84	SW5845	D04	1	132	15.95	65	65
D84	SW5845	D04	ratio					0.796238	0.969231	0.630769
D84	SW5845	H04	0	779	11.24	54	27
D84	SW5845	H04	1	438	12.72	56	38
D84	SW5845	H04	ratio					0.883648	0.964286	0.710526
D84	SW5845	H05	0	9069	11.3	.	.
D84	SW5845	H05	1	9188	14.5	.	.
D84	SW5845	H05	ratio					0.77931
D84	SW5845	across	lsm		13.0683	59.5	42.75	0.819732	0.966758	0.670648
D84	SW5847	D04	0	314	11.52	58	25
D84	SW5847	D04	1	2	15.59	63	56
D84	SW5847	D04	ratio					0.738935	0.920635	0.446429
D84	SW5847	H04	0	719	10.98	50	11
D84	SW5847	H04	1	607	12.27	49	19
D84	SW5847	H04	ratio					0.894866	1.02041	0.578947
D84	SW5847	H05	0	8999	15.6	.	.
D84	SW5847	H05	1	9304	15.2	.	.
D84	SW5847	H05	ratio					1.02632
D84	SW5847	across	lsm		13.5267	55	27.75	0.886706	0.970522	0.512688
D84	SW5860	D04	0	242	12.08	56	26
D84	SW5860	D04	1	7	14.92	65	59
D84	SW5860	D04	ratio					0.809651	0.861538	0.440678
D84	SW5860	H04	0	743	11.99	53	31
D84	SW5860	H04	1	512	12.71	51	33
D84	SW5860	H04	ratio					0.943352	1.03922	0.939394
D84	SW5860	H05	0	9146	10.3	.	.
D84	SW5860	H05	1	9306	14.9	.	.
D84	SW5860	H05	ratio					0.691275
D84	SW5860	across	lsm		12.8167	56.25	37.25	0.814759	0.950377	0.690036
D84	SW5863	D04	0	218	12.11	53	26
D84	SW5863	D04	1	61	14.54	60	51
D84	SW5863	D04	ratio					0.832875	0.883333	0.509804
D84	SW5863	H04	0	670	11.25	48	18
D84	SW5863	H04	1	560	.	.	.
D84	SW5863	H04	ratio
D84	SW5863	H05	0	9096	9.7	.	.
D84	SW5863	H05	1	9299	14.6	.	.
D84	SW5863	H05	ratio					0.664384
D84	SW5863	across	lsm		12.4843	53.0339	30.6504	0.748629	0.883333	0.600696
D84	SW5865	D04	0	227	12.37	55	30
D84	SW5865	D04	1	39	15.34	65	65
D84	SW5865	D04	ratio					0.806389	0.846154	0.461538
D84	SW5865	H04	0	645	11.73	51	25
D84	SW5865	H04	1	566	13.07	51	31
D84	SW5865	H04	ratio					0.897475	1	0.806452
D84	SW5865	H05	0	9030	13.2	.	.
D84	SW5865	H05	1	9260	12.9	.	.
D84	SW5865	H05	ratio					1.02326
D84	SW5865	across	lsm		13.1017	55.5	37.75	0.90904	0.923077	0.633995
D84	SW5866	D04	0	411	11.22	56	28
D84	SW5866	D04	1	116	14.9	61	50
D84	SW5866	D04	ratio					0.75302	0.918033	0.56
D84	SW5866	H04	0	802	11.23	55	31
D84	SW5866	H04	1	526	.	.	.
D84	SW5866	H04	ratio
D84	SW5866	H05	0	9037	11.5	.	.
D84	SW5866	H05	1	9344	13.4	.	.
D84	SW5866	H05	ratio					0.858209
D84	SW5866	across	lsm		12.4112	56.0437	34.36	0.805615	0.918033	0.650892
D84	SW5878	D04	0	397	11.71	46	17
D84	SW5878	D04	1	106	14.36	52	37
D84	SW5878	D04	ratio					0.81546	0.884615	0.459459
D84	SW5878	H04	0	677	11.33	41	8
D84	SW5878	H04	1	487	12.55	29	11
D84	SW5878	H04	ratio					0.902789	1.41379	0.727273
D84	SW5878	H05	0	8984	11.3	.	.
D84	SW5878	H05	1	9308	12.7	.	.
D84	SW5878	H05	ratio					0.889764
D84	SW5878	across	lsm		12.325	42	18.25	0.869337	1.1492	0.593366
D84	SW5880	D04	0	281	12.04	55	26
D84	SW5880	D04	1	156	14.68	55	44
D84	SW5880	D04	ratio					0.820163	1	0.590909
D84	SW5880	H04	0	838	10.74	49	21
D84	SW5880	H04	1	597	12.42	49	26
D84	SW5880	H04	ratio					0.864734	1	0.807692
D84	SW5880	H05	0	8959	11.3	.	.
D84	SW5880	H05	1	9297	14.2	.	.
D84	SW5880	H05	ratio					0.795775
D84	SW5880	across	lsm		12.5633	52	29.25	0.826891	1	0.699301
D84	SW5892	D04	0	348	11.05	56	21
D84	SW5892	D04	1	65	14.01	57	41
D84	SW5892	D04	ratio					0.788722	0.982456	0.512195
D84	SW5892	H04	0	729	10.77	49	17
D84	SW5892	H04	1	513	11.89	51	26
D84	SW5892	H04	ratio					0.905803	0.960784	0.653846
D84	SW5892	H05	0	9058	10.3	.	.
D84	SW5892	H05	1	9294	12.2	.	.
D84	SW5892	H05	ratio					0.844262
D84	SW5892	across	lsm		11.7033	53.25	26.25	0.846263	0.97162	0.583021
D84	SW5938	D04	0	388	12.55	45	13
D84	SW5938	D04	1	103	14.5	52	41
D84	SW5938	D04	ratio					0.865517	0.865385	0.317073
D84	SW5938	H04	0	834	11.99	43	15
D84	SW5938	H04	1	434	13.2	46	25
D84	SW5938	H04	ratio					0.908333	0.934783	0.6
D84	SW5938	H05	0	9048	9.3	.	.
D84	SW5938	H05	1	9207	12.8	.	.
D84	SW5938	H05	ratio					0.726562
D84	SW5938	across	lsm		12.39	46.5	23.5	0.833471	0.900084	0.458537
D84	SW5906	D04	0	272	13.87	53	28
D84	SW5906	D04	1	177	15.89	58	47
D84	SW5906	D04	ratio					0.872876	0.913793	0.595745
D84	SW5906	H04	0	710	11.8	51	22
D84	SW5906	H04	1	494	13.73	52	32
D84	SW5906	H04	ratio					0.859432	0.980769	0.6875
D84	SW5906	H05	0	9143	13.6	.	.
D84	SW5906	H05	1	9268	14.5	.	.
D84	SW5906	H05	ratio					0.937931
D84	SW5906	across	lsm		13.8983	53.5	32.25	0.89008	0.947281	0.641622
D84	SW6001	D04	0	279	11.17	56	25
D84	SW6001	D04	1	185	14.89	61	53
D84	SW6001	D04	ratio					0.750168	0.918033	0.471698
D84	SW6001	H04	0	684	10.18	49	16
D84	SW6001	H04	1	589	12.45	52	31
D84	SW6001	H04	ratio					0.817671	0.942308	0.516129
D84	SW6001	H05	0	8982	12.7	.	.
D84	SW6001	H05	1	9329	12.7	.	.
D84	SW6001	H05	ratio					1
D84	SW6001	across	lsm		12.3483	54.5	31.25	0.855946	0.93017	0.493914
D84	SW6010	D04	0	238	12.2	58	30
D84	SW6010	D04	1	54	15.44	57	49
D84	SW6010	D04	ratio					0.790155	1.01754	0.612245
D84	SW6010	H04	0	757	12.01	55	29
D84	SW6010	H04	1	493	13.57	51	32
D84	SW6010	H04	ratio					0.885041	1.07843	0.90625
D84	SW6010	H05	0	9116	11.2	.	.
D84	SW6010	H05	1	9163	13.7	.	.
D84	SW6010	H05	ratio					0.817518
D84	SW6010	across	lsm		13.02	55.25	35	0.830905	1.04799	0.759247
D84	SW6014	D04	0	346	12.41	51	29
D84	SW6014	D04	1	143	15.73	49	41
D84	SW6014	D04	ratio					0.788938	1.04082	0.707317
D84	SW6014	H04	0	730	10.75	42	9
D84	SW6014	H04	1	612	12.91	44	24
D84	SW6014	H04	ratio					0.832688	0.954545	0.375
D84	SW6014	H05	0	9019	11.2	.	.
D84	SW6014	H05	1	9300	13.1	.	.
D84	SW6014	H05	ratio					0.854962
D84	SW6014	across	lsm		12.6833	46.5	25.75	0.825529	0.997681	0.541159
D84	SW6017	D04	0	418	11.9	60	33
D84	SW6017	D04	1	122	15.34	66	63
D84	SW6017	D04	ratio					0.77575	0.909091	0.52381
D84	SW6017	H04	0	716	.	.	.
D84	SW6017	H04	1	508	12.84	59	43
D84	SW6017	H04	ratio
D84	SW6017	H05	0	9137	11.3	.	.
D84	SW6017	H05	1	9223	12.9	.	.
D84	SW6017	H05	ratio					0.875969
D84	SW6017	across	lsm		12.5649	59.6061	41.0833	0.550573	0.454545	0.614701
D84	SW6029	D04	0	405	12.73	56	33
D84	SW6029	D04	1	42	16.12	63	66
D84	SW6029	D04	ratio					0.789702	0.888889	0.5
D84	SW6029	H04	0	775	12.16	51	25
D84	SW6029	H04	1	586	14.08	47	26
D84	SW6029	H04	ratio					0.863636	1.08511	0.961538
D84	SW6029	H05	0	9094	12.6	.	.
D84	SW6029	H05	1	9247	12.9	.	.
D84	SW6029	H05	ratio					0.976744
D84	SW6029	across	lsm		13.4317	54.25	37.5	0.876694	0.986998	0.730769
D84	SW6030	D04	0	226	12.56	50	20
D84	SW6030	D04	1	154	15.6	50	38
D84	SW6030	D04	ratio					0.805128	1	0.526316
D84	SW6030	H04	0	747	12.52	45	16
D84	SW6030	H04	1	565	13.38	45	22
D84	SW6030	H04	ratio					0.935725	1	0.727273
D84	SW6030	H05	0	9064	12	.	.
D84	SW6030	H05	1	9273	14	.	.
D84	SW6030	H05	ratio					0.857143
D84	SW6030	across	lsm		13.3433	47.5	24	0.865999	1	0.626794
D84	SW6032	D04	0	212	12.96	50	27
D84	SW6032	D04	1	102	15.36	55	45
D84	SW6032	D04	ratio					0.84375	0.909091	0.6
D84	SW6032	H04	0	680	11.93	49	25
D84	SW6032	H04	1	624	13.4	51	39
D84	SW6032	H04	ratio					0.890299	0.960784	0.641026
D84	SW6032	H05	0	9042	9.9	.	.
D84	SW6032	H05	1	9204	12.4	.	.
D84	SW6032	H05	ratio					0.798387
D84	SW6032	across	lsm		12.6583	51.25	34	0.844145	0.934938	0.620513
D84	SW6035	D04	0	391	12.81	62	36
D84	SW6035	D04	1	171	14.81	66	58
D84	SW6035	D04	ratio					0.864956	0.939394	0.62069
D84	SW6035	H04	0	700	11.62	55	26
D84	SW6035	H04	1	562	12.63	53	29
D84	SW6035	H04	ratio					0.920032	1.03774	0.896552
D84	SW6035	H05	0	9111	13.6	.	.
D84	SW6035	H05	1	9219	12.9	.	.
D84	SW6035	H05	ratio					1.05426
D84	SW6035	across	lsm		13.0617	59	37.25	0.946417	0.988565	0.758621
D84	SW6042	D04	0	288	12.74	48	17
D84	SW6042	D04	1	100	15.48	53	46
D84	SW6042	D04	ratio					0.822997	0.90566	0.369565
D84	SW6042	H04	0	812	12.42	44	22
D84	SW6042	H04	1	472	13.42	47	28
D84	SW6042	H04	ratio					0.925484	0.93617	0.785714
D84	SW6042	H05	0	8962	12.3	.	.
D84	SW6042	H05	1	9210	14.3	.	.
D84	SW6042	H05	ratio					0.86014
D84	SW6042	across	lsm		13.4433	48	28.25	0.869541	0.920915	0.57764
D84	SW6045	D04	0	248	12.25	57	33
D84	SW6045	D04	1	191	14.1	58	48
D84	SW6045	D04	ratio					0.868794	0.982759	0.6875
D84	SW6045	H04	0	638	10.93	49	20
D84	SW6045	H04	1	497	13	51	32
D84	SW6045	H04	ratio					0.840769	0.960784	0.625
D84	SW6045	H05	0	9113	9.6	.	.
D84	SW6045	H05	1	9202	12	.	.
D84	SW6045	H05	ratio					0.8
D84	SW6045	across	lsm		11.98	53.75	33.25	0.836521	0.971771	0.65625
D84	SW6046	D04	0	222	11.23	56	23
D84	SW6046	D04	1	14	14.13	64	57
D84	SW6046	D04	ratio					0.794763	0.875	0.403509
D84	SW6046	H04	0	832	10.79	49	20
D84	SW6046	H04	1	514	12.41	49	29
D84	SW6046	H04	ratio					0.86946	1	0.689655
D84	SW6046	H05	0	9132	10.8	.	.
D84	SW6046	H05	1	9295	13	.	.
D84	SW6046	H05	ratio					0.830769
D84	SW6046	across	lsm		12.06	54.5	32.25	0.831664	0.9375	0.546582
D84	SW6047	D04	0	269	11.73	56	25
D84	SW6047	D04	1	166	14.69	62	53
D84	SW6047	D04	ratio					0.798502	0.903226	0.471698
D84	SW6047	H04	0	840	11.31	56	33
D84	SW6047	H04	1	533	12.3	50	27
D84	SW6047	H04	ratio					0.919512	1.12	1.22222
D84	SW6047	H05	0	9017	9.3	.	.
D84	SW6047	H05	1	9217	14	.	.
D84	SW6047	H05	ratio					0.664286
D84	SW6047	across	lsm		12.2217	56	34.5	0.7941	1.01161	0.84696
D84	SW6052	D04	0	368	13.09	60	37
D84	SW6052	D04	1	8	12.75	64	61
D84	SW6052	D04	ratio					1.02667	0.9375	0.606557
D84	SW6052	H04	0	657	12.02	54	32
D84	SW6052	H04	1	507	13.29	56	43
D84	SW6052	H04	ratio					0.904439	0.964286	0.744186
D84	SW6052	H05	0	8966	10.9	.	.
D84	SW6052	H05	1	9351	13.1	.	.
D84	SW6052	H05	ratio					0.832061
D84	SW6052	across	lsm		12.525	58.5	43.25	0.921056	0.950893	0.675372
D84	SW6057	D04	0	213	12.6	58	35
D84	SW6057	D04	1	89	15.57	64	61
D84	SW6057	D04	ratio					0.809249	0.90625	0.57377
D84	SW6057	H04	0	766	.	.	.
D84	SW6057	H04	1	532	12.32	51	30
D84	SW6057	H04	ratio
D84	SW6057	H05	0	9031	10.6	.	.
D84	SW6057	H05	1	9255	13.9	.	.
D84	SW6057	H05	ratio					0.76259
D84	SW6057	across	lsm		12.6561	56.0914	37.8736	0.523946	0.453125	0.664662
D84	SW6058	D04	0	414	13.57	58	36
D84	SW6058	D04	1	168	16.97	62	65
D84	SW6058	D04	ratio					0.799646	0.935484	0.553846
D84	SW6058	H04	0	660	12.05	54	30
D84	SW6058	H04	1	503	14.48	60	50
D84	SW6058	H04	ratio					0.832182	0.9	0.6
D84	SW6058	H05	0	9016	9.9	.	.
D84	SW6058	H05	1	9215	13.1	.	.
D84	SW6058	H05	ratio					0.755725
D84	SW6058	across	lsm		13.345	58.5	45.25	0.795851	0.917742	0.576923
D84	SW6061	D04	0	286	10.87	56	23
D84	SW6061	D04	1	37	14.89	61	55
D84	SW6061	D04	ratio					0.73002	0.918033	0.418182
D84	SW6061	H04	0	682	10.45	48	13
D84	SW6061	H04	1	466	12.07	51	27
D84	SW6061	H04	ratio					0.865783	0.941176	0.481481
D84	SW6061	H05	0	9138	9	.	.
D84	SW6061	H05	1	9330	16.7	.	.
D84	SW6061	H05	ratio					0.538922
D84	SW6061	across	lsm		12.33	54	29.5	0.711575	0.929605	0.449832
D84	SW6070	D04	0	261	13.07	58	33
D84	SW6070	D04	1	90	15.62	63	61
D84	SW6070	D04	ratio					0.836748	0.920635	0.540984
D84	SW6070	H04	0	758	11.79	53	33
D84	SW6070	H04	1	459	12.97	57	41
D84	SW6070	H04	ratio					0.909021	0.929825	0.804878
D84	SW6070	H05	0	8992	11.5	.	.
D84	SW6070	H05	1	9271	15.2	.	.
D84	SW6070	H05	ratio					0.756579
D84	SW6070	across	lsm		13.3583	57.75	42	0.834116	0.92523	0.672931
D84	SW6083	D04	0	328	11.21	58	31
D84	SW6083	D04	1	13	14.39	61	52
D84	SW6083	D04	ratio					0.779013	0.95082	0.596154
D84	SW6083	H04	0	674	.	.	.
D84	SW6083	H04	1	538	.	.	.
D84	SW6083	H04	ratio
D84	SW6083	H05	0	9061	14.3	.	.
D84	SW6083	H05	1	9320	11.9	.	.
D84	SW6083	H05	ratio					1.20168
D84	SW6083	across	lsm		12.5179	55.6315	33.5798	0.990347	0.95082	0.687045
D84	SW6084	D04	0	232	11.5	56	26
D84	SW6084	D04	1	162	15.08	62	55
D84	SW6084	D04	ratio					0.762599	0.903226	0.472727
D84	SW6084	H04	0	761	10.89	55	29
D84	SW6084	H04	1	460	12.24	56	38
D84	SW6084	H04	ratio					0.889706	0.982143	0.763158
D84	SW6084	H05	0	9032	12.3	.	.
D84	SW6084	H05	1	9190	13.3	.	.
D84	SW6084	H05	ratio					0.924812
D84	SW6084	across	lsm		12.5517	57.25	37	0.859039	0.942684	0.617943
D84	SW6089	D04	0	363	10.7	54	19
D84	SW6089	D04	1	53	14.17	64	53
D84	SW6089	D04	ratio					0.755116	0.84375	0.358491
D84	SW6089	H04	0	699	9.85	47	12
D84	SW6089	H04	1	599	12.2	51	26
D84	SW6089	H04	ratio					0.807377	0.921569	0.461538
D84	SW6089	H05	0	9122	13.1	.	.
D84	SW6089	H05	1	9242	14.5	.	.
D84	SW6089	H05	ratio					0.903448
D84	SW6089	across	lsm		12.42	54	27.5	0.821981	0.882659	0.410015
D84	SW6009	D04	0	377	12.28	49	17
D84	SW6009	D04	1	91	15.1	52	43
D84	SW6009	D04	ratio					0.813245	0.942308	0.395349
D84	SW6009	H04	0	746	11.74	42	11
D84	SW6009	H04	1	550	12.68	42	16
D84	SW6009	H04	ratio					0.925868	1	0.6875
D84	SW6009	H05	0	9140	11.7	.	.
D84	SW6009	H05	1	9201	12	.	.
D84	SW6009	H05	ratio					0.975
D84	SW6009	across	lsm		12.5833	46.25	21.75	0.904704	0.971154	0.541424
D84	SW6096	D04	0	416	11.2	52	23
D84	SW6096	D04	1	15	15.15	61	53
D84	SW6096	D04	ratio					0.739274	0.852459	0.433962
D84	SW6096	H04	0	740	11.07	50	22
D84	SW6096	H04	1	490	11.92	52	32
D84	SW6096	H04	ratio					0.928691	0.961538	0.6875
D84	SW6096	H05	0	9043	8.3	.	.
D84	SW6096	H05	1	9305	12.8	.	.
D84	SW6096	H05	ratio					0.648438
D84	SW6096	across	lsm		11.74	53.75	32.5	0.772134	0.906999	0.560731
D84	SW6113	D04	0	233	11.52	58	29
D84	SW6113	D04	1	59	14.92	56	45
D84	SW6113	D04	ratio					0.772118	1.03571	0.644444
D84	SW6113	H04	0	666	11.78	51	22
D84	SW6113	H04	1	515	13.1	49	27
D84	SW6113	H04	ratio					0.899237	1.04082	0.814815
D84	SW6113	H05	0	8957	10	.	.
D84	SW6113	H05	1	9211	14.5	.	.
D84	SW6113	H05	ratio					0.689655
D84	SW6113	across	lsm		12.6367	53.5	30.75	0.787003	1.03827	0.72963
D84	SW6123	D04	0	302	11.39	57	24
D84	SW6123	D04	1	99	15.07	61	51
D84	SW6123	D04	ratio					0.755806	0.934426	0.470588
D84	SW6123	H04	0	723	.	.	.
D84	SW6123	H04	1	530	11.9	48	15
D84	SW6123	H04	ratio
D84	SW6123	H05	0	8942	11.4	.	.
D84	SW6123	H05	1	9324	13.1	.	.
D84	SW6123	H05	ratio					0.870229
D84	SW6123	across	lsm		12.2725	54.0914	25.9147	0.542012	0.467213	0.56148
D84	SW6126	D04	0	299	11.37	45	14
D84	SW6126	D04	1	117	14.22	51	37
D84	SW6126	D04	ratio					0.799578	0.882353	0.378378
D84	SW6126	H04	0	732	.	.	.
D84	SW6126	H04	1	556	12.53	41	15
D84	SW6126	H04	ratio
D84	SW6126	H05	0	9051	11.3	.	.
D84	SW6126	H05	1	9321	12.4	.	.
D84	SW6126	H05	ratio					0.91129
D84	SW6126	across	lsm		12.1227	43.8487	17.9997	0.570289	0.441176	0.46927
D84	SW6127	D04	0	260	11.75	46	14
D84	SW6127	D04	1	204	14.41	48	31
D84	SW6127	D04	ratio					0.815406	0.958333	0.451613
D84	SW6127	H04	0	826	.	.	.
D84	SW6127	H04	1	544	12	42	16
D84	SW6127	H04	ratio
D84	SW6127	H05	0	9066	10.7	.	.
D84	SW6127	H05	1	9187	17.1	.	.
D84	SW6127	H05	ratio					0.625731
D84	SW6127	across	lsm		12.7233	43.8585	17.0422	0.480379	0.479167	0.542504
D84	SW6128	D04	0	396	12.19	60	30
D84	SW6128	D04	1	62	13.99	60	46
D84	SW6128	D04	ratio					0.871337	1	0.652174
D84	SW6128	H04	0	689	10.99	51	23
D84	SW6128	H04	1	431	12.12	52	30
D84	SW6128	H04	ratio					0.906766	0.980769	0.766667
D84	SW6128	H05	0	8960	10	.	.
D84	SW6128	H05	1	9218	12	.	.
D84	SW6128	H05	ratio					0.833333
D84	SW6128	across	lsm		11.8817	55.75	32.25	0.870479	0.990385	0.70942
D84	SW6129	D04	0	237	11.31	55	21
D84	SW6129	D04	1	133	14.5	63	55
D84	SW6129	D04	ratio					0.78	0.873016	0.381818
D84	SW6129	H04	0	632	10.14	53	25
D84	SW6129	H04	1	576	.	.	.
D84	SW6129	H04	ratio
D84	SW6129	H05	0	9120	10.9	.	.
D84	SW6129	H05	1	9291	12.3	.	.
D84	SW6129	H05	ratio					0.886179
D84	SW6129	across	lsm		11.7496	56.2913	33.6518	0.833089	0.873016	0.47271
D84	SW6103	D04	0	214	11.24	56	25
D84	SW6103	D04	1	135	14.37	64	59
D84	SW6103	D04	ratio					0.782185	0.875	0.423729
D84	SW6103	H04	0	760	10.8	55	32
D84	SW6103	H04	1	483	12.3	52	28
D84	SW6103	H04	ratio					0.878049	1.05769	1.14286
D84	SW6103	H05	0	9131	12.7	.	.
D84	SW6103	H05	1	9249	14.2	.	.
D84	SW6103	H05	ratio					0.894366
D84	SW6103	across	lsm		12.6017	56.75	36	0.851533	0.966346	0.783293
D84	SW6130	D04	0	230	11.86	57	30
D84	SW6130	D04	1	206	15.83	61	53
D84	SW6130	D04	ratio					0.74921	0.934426	0.566038
D84	SW6130	H04	0	724	10.68	55	30
D84	SW6130	H04	1	596	12.63	55	35
D84	SW6130	H04	ratio					0.845606	1	0.857143
D84	SW6130	H05	0	9147	11.2	.	.
D84	SW6130	H05	1	9165	12.7	.	.
D84	SW6130	H05	ratio					0.88189
D84	SW6130	across	lsm		12.4833	57	37	0.825569	0.967213	0.71159
D84	SW6137	D04	0	385	11.62	55	22
D84	SW6137	D04	1	164	13.75	63	49
D84	SW6137	D04	ratio					0.845091	0.873016	0.44898
D84	SW6137	H04	0	640	10.33	52	20
D84	SW6137	H04	1	436	12.07	53	31
D84	SW6137	H04	ratio					0.855841	0.981132	0.645161
D84	SW6137	H05	0	9073	10.6	.	.
D84	SW6137	H05	1	9287	11	.	.
D84	SW6137	H05	ratio					0.963636
D84	SW6137	across	lsm		11.5617	55.75	30.5	0.888189	0.927074	0.54707
D84	SW6140	D04	0	246	10.87	58	28
D84	SW6140	D04	1	178	14.59	56	43
D84	SW6140	D04	ratio					0.745031	1.03571	0.651163
D84	SW6140	H04	0	714	10.12	49	16
D84	SW6140	H04	1	488	12.04	50	26
D84	SW6140	H04	ratio					0.840532	0.98	0.615385
D84	SW6140	H05	0	9136	8.8	.	.
D84	SW6140	H05	1	9270	14.2	.	.
D84	SW6140	H05	ratio					0.619718
D84	SW6140	across	lsm		11.77	53.25	28.25	0.735094	1.00786	0.633274
D84	SW6148	D04	0	219	12.19	49	18
D84	SW6148	D04	1	207	15.73	53	45
D84	SW6148	D04	ratio					0.774952	0.924528	0.4
D84	SW6148	H04	0	712	11.39	39	5
D84	SW6148	H04	1	518	12.79	48	26
D84	SW6148	H04	ratio					0.890539	0.8125	0.192308
D84	SW6148	H05	0	8985	11.8	.	.
D84	SW6148	H05	1	9292	14.9	.	.
D84	SW6148	H05	ratio					0.791946
D84	SW6148	across	lsm		13.1333	47.25	23.5	0.819146	0.868514	0.296154
D84	SW6149	D04	0	297	11.35	60	29
D84	SW6149	D04	1	44	13.97	64	51
D84	SW6149	D04	ratio					0.812455	0.9375	0.568627
D84	SW6149	H04	0	707	10.57	51	21
D84	SW6149	H04	1	543	12.01	56	34
D84	SW6149	H04	ratio					0.8801	0.910714	0.617647
D84	SW6149	H05	0	9115	12.4	.	.
D84	SW6149	H05	1	9269	12.2	.	.
D84	SW6149	H05	ratio					1.01639
D84	SW6149	across	lsm		12.0833	57.75	33.75			0.593137
D84	SW6159	D04	0	412	12.54	55	29
D84	SW6159	D04	1	46	16	60	57
D84	SW6159	D04	ratio					0.78375	0.916667	0.508772
D84	SW6159	H04	0	693	11.3	47	15
D84	SW6159	H04	1	592	.	.	.
D84	SW6159	H04	ratio
D84	SW6159	H05	0	8972	11.5	.	.
D84	SW6159	H05	1	9154	12.6	.	.
D84	SW6159	H05	ratio					0.912698
D84	SW6159	across	lsm		12.7038	53.2766	33.3996	0.848224	0.916667	0.599664
D84	SW6171	D04	0	362	11.75	59	23
D84	SW6171	D04	1	33	15.73	66	59
D84	SW6171	D04	ratio					0.74698	0.893939	0.389831
D84	SW6171	H04	0	817	10.85	51	14
D84	SW6171	H04	1	587	.	.	.
D84	SW6171	H04	ratio
D84	SW6171	H05	0	9139	9.9	.	.
D84	SW6171	H05	1	9208	10.8	.	.
D84	SW6171	H05	ratio					0.916667
D84	SW6171	across	lsm		11.7308	58.2766	32.8586	0.831823	0.893939	0.480722
D84	SW6179	D04	0	318	12.91	56	29
D84	SW6179	D04	1	55	16.3	61	58
D84	SW6179	D04	ratio					0.792025	0.918033	0.5
D84	SW6179	H04	0	713	11.97	53	26
D84	SW6179	H04	1	470	13.29	55	37
D84	SW6179	H04	ratio					0.900677	0.963636	0.702703
D84	SW6179	H05	0	9149	12.8	.	.
D84	SW6179	H05	1	9213	15.8	.	.
D84	SW6179	H05	ratio					0.810127
D84	SW6179	across	lsm		13.845	56.25	37.5	0.834276	0.940835	0.601351
D84	SW6184	D04	0	340	11.17	46	16
D84	SW6184	D04	1	176	14.3	49	34
D84	SW6184	D04	ratio					0.781119	0.938776	0.470588
D84	SW6184	H04	0	734	11.67	46	14
D84	SW6184	H04	1	520	12.77	41	17
D84	SW6184	H04	ratio					0.913861	1.12195	0.823529
D84	SW6184	H05	0	8979	12.8	.	.
D84	SW6184	H05	1	9168	14.7	.	.
D84	SW6184	H05	ratio					0.870748
D84	SW6184	across	lsm		12.9017	45.5	20.25	0.855243	1.03036	0.647059
D84	SW6213	D04	0	277	11.32	45	13
D84	SW6213	D04	1	19	14.32	46	29
D84	SW6213	D04	ratio					0.790503	0.978261	0.448276
D84	SW6213	H04	0	669	.	.	.
D84	SW6213	H04	1	571	12.42	40	16
D84	SW6213	H04	ratio
D84	SW6213	H05	0	9050	9	.	.
D84	SW6213	H05	1	9262	12.3	.	.
D84	SW6213	H05	ratio					0.731707
D84	SW6213	across	lsm		11.5142	42.3585	16.1258	0.507403	0.48913	0.539167
D84	SW6215	D04	0	243	11.28	51	18
D84	SW6215	D04	1	83	14.3	58	47
D84	SW6215	D04	ratio					0.788811	0.87931	0.382979
D84	SW6215	H04	0	642	11.36	51	21
D84	SW6215	H04	1	525	12.34	49	29
D84	SW6215	H04	ratio					0.920583	1.04082	0.724138
D84	SW6215	H05	0	9034	11.1	.	.
D84	SW6215	H05	1	9250	13.4	.	.
D84	SW6215	H05	ratio					0.828358
D84	SW6215	across	lsm		12.2967	52.25	28.75	0.845918	0.960063	0.553558
D84	SW6220	D04	0	268	12.54	54	27
D84	SW6220	D04	1	194	15.2	59	56
D84	SW6220	D04	ratio					0.825	0.915254	0.482143
D84	SW6220	H04	0	738	12.25	50	28
D84	SW6220	H04	1	622	13.61	52	38
D84	SW6220	H04	ratio					0.900073	0.961538	0.736842
D84	SW6220	H05	0	9046	11	.	.
D84	SW6220	H05	1	9178	15	.	.
D84	SW6220	H05	ratio					0.733333
D84	SW6220	across	lsm		13.2667	53.75	37.25	0.819469	0.938396	0.609492
D84	SW6222	D04	0	335	11.58	50	20
D84	SW6222	D04	1	111	14.15	57	46
D84	SW6222	D04	ratio					0.818375	0.877193	0.434783
D84	SW6222	H04	0	754	11.02	42	9
D84	SW6222	H04	1	467	.	.	.
D84	SW6222	H04	ratio
D84	SW6222	H05	0	9012	9.5	.	.
D84	SW6222	H05	1	9343	10.9	.	.
D84	SW6222	H05	ratio					0.87156
D84	SW6222	across	lsm		11.305	49.2766	24.275	0.844967	0.877193	0.525674
D84	SW6243	D04	0	251	12.34	54	23
D84	SW6243	D04	1	189	14.76	55	44
D84	SW6243	D04	ratio					0.836043	0.981818	0.522727
D84	SW6243	H04	0	822	11.6	48	20
D84	SW6243	H04	1	536	12.1	45	19
D84	SW6243	H04	ratio					0.958678	1.06667	1.05263
D84	SW6243	H05	0	9135	10.3	.	.
D84	SW6243	H05	1	9316	16.6	.	.
D84	SW6243	H05	ratio					0.620482
D84	SW6243	across	lsm		12.95	50.5	26.5	0.805068	1.02424	0.787679
D84	SW6251	D04	0	247	11.51	57	26
D84	SW6251	D04	1	157	14.68	52	52
D84	SW6251	D04	ratio					0.78406	1.09615	0.5
D84	SW6251	H04	0	705	10.46	48	10
D84	SW6251	H04	1	502	12.27	53	29
D84	SW6251	H04	ratio					0.852486	0.90566	0.344828
D84	SW6251	H05	0	8980	9.6	.	.
D84	SW6251	H05	1	9248	12.7	.	.
D84	SW6251	H05	ratio					0.755906
D84	SW6251	across	lsm		11.87	52.5	29.25	0.797484	1.00091	0.422414
D84	SW6261	D04	0	270	13.27	59	41
D84	SW6261	D04	1	146	16.53	60	62
D84	SW6261	D04	ratio					0.802783	0.983333	0.66129
D84	SW6261	H04	0	831	12.34	56	39
D84	SW6261	H04	1	445	13.24	58	50
D84	SW6261	H04	ratio					0.932024	0.965517	0.78
D84	SW6261	H05	0	9081	10.4	.	.
D84	SW6261	H05	1	9283	11.9	.	.
D84	SW6261	H05	ratio					0.87395
D84	SW6261	across	lsm		12.9467	58.25	48	0.869586	0.974425	0.720645
D84	SW6262	D04	0	389	13.29	61	36
D84	SW6262	D04	1	124	15.96	68	71
D84	SW6262	D04	ratio					0.832707	0.897059	0.507042
D84	SW6262	H04	0	696	10.69	57	25
D84	SW6262	H04	1	511	12.82	51	28
D84	SW6262	H04	ratio					0.833853	1.11765	0.892857
D84	SW6262	H05	0	9083	12.4	.	.
D84	SW6262	H05	1	9189	15.1	.	.
D84	SW6262	H05	ratio					0.821192
D84	SW6262	across	lsm		13.3767	59.25	40	0.829251	1.00735	0.69995
D84	SW6268	D04	0	399	10.84	56	27
D84	SW6268	D04	1	128	14.11	62	48
D84	SW6268	D04	ratio					0.768249	0.903226	0.5625
D84	SW6268	H04	0	803	.	.	.
D84	SW6268	H04	1	428	12.51	56	36
D84	SW6268	H04	ratio
D84	SW6268	H05	0	8945	12.6	.	.
D84	SW6268	H05	1	9238	14.8	.	.
D84	SW6268	H05	ratio					0.851351
D84	SW6268	across	lsm		12.6657	55.8585	32.9176	0.539867	0.451613	0.653392
D84	SW6284	D04	0	378	11.41	58	30
D84	SW6284	D04	1	130	14.04	64	54
D84	SW6284	D04	ratio					0.812678	0.90625	0.555556
D84	SW6284	H04	0	795	11.6	45	18
D84	SW6284	H04	1	557	12.81	58	43
D84	SW6284	H04	ratio					0.905543	0.775862	0.418605
D84	SW6284	H05	0	9036	11.5	.	.
D84	SW6284	H05	1	9169	13.1	.	.
D84	SW6284	H05	ratio					0.877863
D84	SW6284	across	lsm		12.41	56.25	36.25	0.865361	0.841056	0.48708
D84	SW6285	D04	0	347	12.45	55	28
D84	SW6285	D04	1	153	15.77	57	52
D84	SW6285	D04	ratio					0.789474	0.964912	0.538462
D84	SW6285	H04	0	791	11.93	53	31
D84	SW6285	H04	1	510	13.54	51	37
D84	SW6285	H04	ratio					0.881093	1.03922	0.837838
D84	SW6285	H05	0	9005	11.9	.	.
D84	SW6285	H05	1	9162	9.7	.	.
D84	SW6285	H05	ratio					1.2268
D84	SW6285	across	lsm		12.5483	54	37	0.96579	1.00206	0.68815
D84	SW6286	D04	0	406	12.25	60	37
D84	SW6286	D04	1	64	15.42	63	63
D84	SW6286	D04	ratio					0.794423	0.952381	0.587302
D84	SW6286	H04	0	715	10.44	54	23
D84	SW6286	H04	1	422	12.63	53	36
D84	SW6286	H04	ratio					0.826603	1.01887	0.638889
D84	SW6286	H05	0	9020	9.6	.	.
D84	SW6286	H05	1	9231	13.7	.	.
D84	SW6286	H05	ratio					0.70073
D84	SW6286	across	lsm		12.34	57.5	39.75	0.773919	0.985624	0.613095
D84	SW6314	D04	0	291	12.27	57	25
D84	SW6314	D04	1	25	15.63	61	54
D84	SW6314	D04	ratio					0.785029	0.934426	0.462963
D84	SW6314	H04	0	736	.	.	.
D84	SW6314	H04	1	441	12.46	50	26
D84	SW6314	H04	ratio
D84	SW6314	H05	0	8989	11.8	.	.
D84	SW6314	H05	1	9315	13.1	.	.
D84	SW6314	H05	ratio					0.900763
D84	SW6314	across	lsm		12.7858	54.5963	30.249	0.561931	0.467213	0.553855
D84	SW6315	D04	0	229	11.62	44	11
D84	SW6315	D04	1	26	15.13	53	41
D84	SW6315	D04	ratio					0.768011	0.830189	0.268293
D84	SW6315	H04	0	708	10.97	49	18
D84	SW6315	H04	1	471	13.84	46	23
D84	SW6315	H04	ratio					0.79263	1.06522	0.782609
D84	SW6315	H05	0	8971	13.3	.	.
D84	SW6315	H05	1	9209	14.2	.	.
D84	SW6315	H05	ratio					0.93662
D84	SW6315	across	lsm		13.1767	48	23.25	0.83242	0.947703	0.525451
D84	SW6317	D04	0	419	11.19	59	27
D84	SW6317	D04	1	88	14.6	66	57
D84	SW6317	D04	ratio					0.766438	0.893939	0.473684
D84	SW6317	H04	0	783	.	.	.
D84	SW6317	H04	1	522	11.89	56	28
D84	SW6317	H04	ratio
D84	SW6317	H05	0	9015	11.2	.	.
D84	SW6317	H05	1	9340	13	.	.
D84	SW6317	H05	ratio					0.861538
D84	SW6317	across	lsm		12.0824	58.3487	32.4572	0.542659	0.44697	0.564576
D84	SW6318	D04	0	293	13	55	31
D84	SW6318	D04	1	193	15.07	60	54
D84	SW6318	D04	ratio					0.862641	0.916667	0.574074
D84	SW6318	H04	0	794	.	.	.
D84	SW6318	H04	1	603	13.16	49	33
D84	SW6318	H04	ratio
D84	SW6318	H05	0	8956	10.3	.	.
D84	SW6318	H05	1	9261	12.5	.	.
D84	SW6318	H05	ratio					0.824
D84	SW6318	across	lsm		12.5472	53.0963	35.2915	0.562214	0.458333	0.664966
D84	SW6319	D04	0	349	11.45	48	19
D84	SW6319	D04	1	144	14.05	56	44
D84	SW6319	D04	ratio					0.814947	0.857143	0.431818
D84	SW6319	H04	0	652	10.91	43	13
D84	SW6319	H04	1	547	12.15	40	13
D84	SW6319	H04	ratio					0.897942	1.075	1
D84	SW6319	H05	0	9085	8.8	.	.
D84	SW6319	H05	1	9348	10	.	.
D84	SW6319	H05	ratio					0.88
D84	SW6319	across	lsm		11.2267	46.75	22.25	0.864296	0.966071	0.715909
D84	SW6326	D04	0	413	12.68	59	36
D84	SW6326	D04	1	148	16.24	63	61
D84	SW6326	D04	ratio					0.780788	0.936508	0.590164
D84	SW6326	H04	0	796	11.89	53	28
D84	SW6326	H04	1	582	13.2	54	37
D84	SW6326	H04	ratio					0.900758	0.981481	0.756757
D84	SW6326	H05	0	9142	12	.	.
D84	SW6326	H05	1	9192	13.6	.	.
D84	SW6326	H05	ratio					0.882353
D84	SW6326	across	lsm		13.2683	57.25	40.5	0.854633	0.958995	0.67346
D84	SW6327	D04	0	244	12.17	59	32
D84	SW6327	D04	1	77	14.23	65	59
D84	SW6327	D04	ratio					0.855235	0.907692	0.542373
D84	SW6327	H04	0	836	10.53	53	26
D84	SW6327	H04	1	613	12.36	52	30
D84	SW6327	H04	ratio					0.851942	1.01923	0.866667
D84	SW6327	H05	0	9125	11.7	.	.
D84	SW6327	H05	1	9239	13.1	.	.
D84	SW6327	H05	ratio					0.89313
D84	SW6327	across	lsm		12.3483	57.25	36.75	0.866769	0.963462	0.70452
D84	SW6336	D04	0	211	12.07	44	12
D84	SW6336	D04	1	93	14.49	52	40
D84	SW6336	D04	ratio					0.832988	0.846154	0.3
D84	SW6336	H04	0	759	10.93	40	8
D84	SW6336	H04	1	489	.	.	.
D84	SW6336	H04	ratio
D84	SW6336	H05	0	9007	10.6	.	.
D84	SW6336	H05	1	9221	10.1	.	.
D84	SW6336	H05	ratio					1.0495
D84	SW6336	across	lsm		11.4188	44.7864	19.3175	0.941247	0.846154	0.390892
D84	SW6344	D04	0	345	12.05	47	23
D84	SW6344	D04	1	60	14.86	51	43
D84	SW6344	D04	ratio					0.810902	0.921569	0.534884
D84	SW6344	H04	0	690	11.74	44	20
D84	SW6344	H04	1	537	12.81	43	19
D84	SW6344	H04	ratio					0.916472	1.02326	1.05263
D84	SW6344	H05	0	9095	10.8	.	.
D84	SW6344	H05	1	9327	16.2	.	.
D84	SW6344	H05	ratio					0.666667
D84	SW6344	across	lsm		13.0767	46.25	26.25	0.798013	0.972412	0.793758
D84	SW6349	D04	0	257	11.2	57	21
D84	SW6349	D04	1	45	13.73	61	46
D84	SW6349	D04	ratio					0.815732	0.934426	0.456522
D84	SW6349	H04	0	683	12.16	52	24
D84	SW6349	H04	1	427	12.48	54	38
D84	SW6349	H04	ratio					0.974359	0.962963	0.631579
D84	SW6349	H05	0	9133	8.7	.	.
D84	SW6349	H05	1	9198	11.6	.	.
D84	SW6349	H05	ratio					0.75
D84	SW6349	across	lsm		11.645	56	32.25	0.846697	0.948695	0.54405
D84	SW6305	D04	0	353	12.79	47	23
D84	SW6305	D04	1	119	15.79	48	37
D84	SW6305	D04	ratio					0.810006	0.979167	0.621622
D84	SW6305	H04	0	753	.	.	.
D84	SW6305	H04	1	569	14.09	43	24
D84	SW6305	H04	ratio
D84	SW6305	H05	0	9059	11	.	.
D84	SW6305	H05	1	9274	13.5	.	.
D84	SW6305	H05	ratio					0.814815
D84	SW6305	across	lsm		13.1131	44.611	25.1258	0.541607	0.489583	0.712513
D84	SW6350	D04	0	358	11.69	58	32
D84	SW6350	D04	1	47	14.34	62	49
D84	SW6350	D04	ratio					0.815202	0.935484	0.653061
D84	SW6350	H04	0	786	11.16	50	23
D84	SW6350	H04	1	492	.	.	.
D84	SW6350	H04	ratio
D84	SW6350	H05	0	9114	10.6	.	.
D84	SW6350	H05	1	9323	12.3	.	.
D84	SW6350	H05	ratio					0.861789
D84	SW6350	across	lsm		11.9164	55.7766	32.3586	0.838495	0.935484	0.743953
D84	SW6357	D04	0	332	13.27	57	26
D84	SW6357	D04	1	131	15.56	59	47
D84	SW6357	D04	ratio					0.852828	0.966102	0.553191
D84	SW6357	H04	0	687	11.05	55	21
D84	SW6357	H04	1	619	13.91	54	39
D84	SW6357	H04	ratio					0.794393	1.01852	0.538462
D84	SW6357	H05	0	9121	16	.	.
D84	SW6357	H05	1	9228	13	.	.
D84	SW6357	H05	ratio					1.23077
D84	SW6357	across	lsm		13.7983	56.25	33.25	0.95933	0.99231	0.545827
D84	SW6359	D04	0	215	12.49	59	33
D84	SW6359	D04	1	184	14.91	63	54
D84	SW6359	D04	ratio					0.837693	0.936508	0.611111
D84	SW6359	H04	0	773	11.4	49	17
D84	SW6359	H04	1	435	12.95	52	30
D84	SW6359	H04	ratio					0.880309	0.942308	0.566667
D84	SW6359	H05	0	9098	13.1	.	.
D84	SW6359	H05	1	9155	14.1	.	.
D84	SW6359	H05	ratio					0.929078
D84	SW6359	across	lsm		13.1583	55.75	33.5	0.88236	0.939408	0.588889
D84	SW6362	D04	0	410	13.16	63	41
D84	SW6362	D04	1	86	17.18	67	73
D84	SW6362	D04	ratio					0.766007	0.940299	0.561644
D84	SW6362	H04	0	633	12.95	55	35
D84	SW6362	H04	1	580	14.51	57	49
D84	SW6362	H04	ratio					0.892488	0.964912	0.714286
D84	SW6362	H05	0	9119	12.3	.	.
D84	SW6362	H05	1	9185	15.7	.	.
D84	SW6362	H05	ratio					0.783439
D84	SW6362	across	lsm		14.3	60.5	49.5	0.813978	0.952605	0.637965
D84	SW6365	D04	0	343	12.8	62	37
D84	SW6365	D04	1	110	15.93	61	54
D84	SW6365	D04	ratio					0.803515	1.01639	0.685185
D84	SW6365	H04	0	667	10.82	49	14
D84	SW6365	H04	1	423	12.78	53	30
D84	SW6365	H04	ratio					0.846635	0.924528	0.466667
D84	SW6365	H05	0	9076	11.9	.	.
D84	SW6365	H05	1	9227	13.7	.	.
D84	SW6365	H05	ratio					0.868613
D84	SW6365	across	lsm		12.9883	56.25	33.75	0.839588	0.970461	0.575926
D84	SW6308	D04	0	263	11.36	55	24
D84	SW6308	D04	1	11	14.49	63	50
D84	SW6308	D04	ratio					0.783989	0.873016	0.48
D84	SW6308	H04	0	668	10.42	48	14
D84	SW6308	H04	1	499	12.27	52	30
D84	SW6308	H04	ratio					0.849226	0.923077	0.466667
D84	SW6308	H05	0	8991	13.4	.	.
D84	SW6308	H05	1	9336	14.4	.	.
D84	SW6308	H05	ratio					0.930556
D84	SW6308	across	lsm		12.7233	54.5	29.5	0.85459	0.898046	0.473333
D84	SW6382	D04	0	241	11.27	58	28
D84	SW6382	D04	1	172	13.88	65	55
D84	SW6382	D04	ratio					0.81196	0.892308	0.509091
D84	SW6382	H04	0	781	11.19	55	31
D84	SW6382	H04	1	501	12	54	35
D84	SW6382	H04	ratio					0.9325	1.01852	0.885714
D84	SW6382	H05	0	8987	9.4	.	.
D84	SW6382	H05	1	9179	13.8	.	.
D84	SW6382	H05	ratio					0.681159
D84	SW6382	across	lsm		11.9233	58	37.25	0.80854	0.955413	0.697403
D84	SW6438	D04	0	292	12.61	60	35
D84	SW6438	D04	1	9	15.47	61	60
D84	SW6438	D04	ratio					0.815126	0.983607	0.583333
D84	SW6438	H04	0	825	.	.	.
D84	SW6438	H04	1	477	12.75	55	33
D84	SW6438	H04	ratio
D84	SW6438	H05	0	9103	12.7	.	.
D84	SW6438	H05	1	9193	12.1	.	.
D84	SW6438	H05	ratio					1.04959
D84	SW6438	across	lsm		12.9716	57.3585	38.5408	0.621571	0.491803	0.674225
D84	SW6444	D04	0	371	11.55	56	27
D84	SW6444	D04	1	58	14.54	62	53
D84	SW6444	D04	ratio					0.79436	0.903226	0.509434
D84	SW6444	H04	0	828	11.22	53	28
D84	SW6444	H04	1	484	12.01	50	30
D84	SW6444	H04	ratio					0.934221	1.06	0.933333
D84	SW6444	H05	0	8948	11.5	.	.
D84	SW6444	H05	1	9252	12.8	.	.
D84	SW6444	H05	ratio					0.898438
D84	SW6444	across	lsm		12.27	55.25	34.5	0.875673	0.981613	0.721384
D84	SW6447	D04	0	342	11.88	55	22
D84	SW6447	D04	1	70	14.93	59	50
D84	SW6447	D04	ratio					0.795713	0.932203	0.44
D84	SW6447	H04	0	814	.	.	.
D84	SW6447	H04	1	618	13.29	47	23
D84	SW6447	H04	ratio
D84	SW6447	H05	0	8978	11.1	.	.
D84	SW6447	H05	1	9263	13.3	.	.
D84	SW6447	H05	ratio					0.834586
D84	SW6447	across	lsm		12.5941	52.3438	27.0408	0.543433	0.466102	0.530892
D84	SW6468	D04	0	367	12.7	60	34
D84	SW6468	D04	1	188	15.65	63	61
D84	SW6468	D04	ratio					0.811502	0.952381	0.557377
D84	SW6468	H04	0	692	11.27	51	21
D84	SW6468	H04	1	479	12.68	54	33
D84	SW6468	H04	ratio					0.888801	0.944444	0.636364
D84	SW6468	H05	0	9087	9.6	.	.
D84	SW6468	H05	1	9311	12.6	.	.
D84	SW6468	H05	ratio					0.761905
D84	SW6468	across	lsm		12.4167	57	37.25	0.820736	0.948413	0.59687
D84	SW6470	D04	0	295	11.33	58	24
D84	SW6470	D04	1	98	14.39	62	51
D84	SW6470	D04	ratio					0.787352	0.935484	0.470588
D84	SW6470	H04	0	697	.	.	.
D84	SW6470	H04	1	473	12.25	53	29
D84	SW6470	H04	ratio
D84	SW6470	H05	0	8974	9.9	.	.
D84	SW6470	H05	1	9246	13.3	.	.
D84	SW6470	H05	ratio					0.744361
D84	SW6470	across	lsm		11.8749	56.1012	29.9997	0.510571	0.467742	0.56148
D84	SW6474	D04	0	364	12.1	54	25
D84	SW6474	D04	1	195	15.06	56	46
D84	SW6474	D04	ratio					0.803453	0.964286	0.543478
D84	SW6474	H04	0	658	11.49	51	18
D84	SW6474	H04	1	458	12.89	51	31
D84	SW6474	H04	ratio					0.891389	1	0.580645
D84	SW6474	H05	0	9099	12.2	.	.
D84	SW6474	H05	1	9180	13.7	.	.
D84	SW6474	H05	ratio					0.890511
D84	SW6474	across	lsm		12.9067	53	30	0.861784	0.982143	0.562062
D84	SW6408	D04	0	307	11.19	56	26
D84	SW6408	D04	1	30	14.52	65	59
D84	SW6408	D04	ratio					0.770661	0.861538	0.440678
D84	SW6408	H04	0	641	.	.	.
D84	SW6408	H04	1	575	12.46	52	29
D84	SW6408	H04	ratio
D84	SW6408	H05	0	8969	11.1	.	.
D84	SW6408	H05	1	9205	14	.	.
D84	SW6408	H05	ratio					0.792857
D84	SW6408	across	lsm		12.3083	55.5914	32.6654	0.521173	0.430769	0.53157
D84	SW6481	D04	0	275	11.71	47	21
D84	SW6481	D04	1	145	14.95	52	43
D84	SW6481	D04	ratio					0.783278	0.903846	0.488372
D84	SW6481	H04	0	762	11.63	40	13
D84	SW6481	H04	1	437	12.91	44	21
D84	SW6481	H04	ratio					0.900852	0.909091	0.619048
D84	SW6481	H05	0	9053	10.7	.	.
D84	SW6481	H05	1	9335	12.2	.	.
D84	SW6481	H05	ratio					0.877049
D84	SW6481	across	lsm		12.35	45.75	24.5	0.853726	0.906469	0.55371
D84	SW6510	D04	0	400	12.25	59	34
D84	SW6510	D04	1	199	14.78	63	60
D84	SW6510	D04	ratio					0.828823	0.936508	0.566667
D84	SW6510	H04	0	725	11.19	54	31
D84	SW6510	H04	1	498	12.93	55	40
D84	SW6510	H04	ratio					0.865429	0.981818	0.775
D84	SW6510	H05	0	9000	11.7	.	.
D84	SW6510	H05	1	9177	13.2	.	.
D84	SW6510	H05	ratio					0.886364
D84	SW6510	across	lsm		12.675	57.75	41.25	0.860205	0.959163	0.670833
D84	SW6517	D04	0	384	12.91	59	30
D84	SW6517	D04	1	23	15.78	63	58
D84	SW6517	D04	ratio					0.818124	0.936508	0.517241
D84	SW6517	H04	0	820	12.24	56	31
D84	SW6517	H04	1	505	13.53	55	38
D84	SW6517	H04	ratio					0.904656	1.01818	0.815789
D84	SW6517	H05	0	9129	10.7	.	.
D84	SW6517	H05	1	9288	12.3	.	.
D84	SW6517	H05	ratio					0.869919
D84	SW6517	across	lsm		12.91	58.25	39.25	0.864233	0.977345	0.666515
D84	SW6518	D04	0	383	13.24	63	38
D84	SW6518	D04	1	50	16.96	64	67
D84	SW6518	D04	ratio					0.78066	0.984375	0.567164
D84	SW6518	H04	0	655	12.1	54	29
D84	SW6518	H04	1	468	13.65	57	38
D84	SW6518	H04	ratio					0.886447	0.947368	0.763158
D84	SW6518	H05	0	8963	10.3	.	.
D84	SW6518	H05	1	9152	14	.	.
D84	SW6518	H05	ratio					0.735714
D84	SW6518	across	lsm		13.375	59.5	43	0.800941	0.965872	0.665161
D84	SW6519	D04	0	351	12.67	62	39
D84	SW6519	D04	1	48	15.94	64	65
D84	SW6519	D04	ratio					0.794856	0.96875	0.6
D84	SW6519	H04	0	793	12.17	58	37
D84	SW6519	H04	1	451	.	.	.
D84	SW6519	H04	ratio
D84	SW6519	H05	0	8954	11.2	.	.
D84	SW6519	H05	1	9301	15.2	.	.
D84	SW6519	H05	ratio					0.736842
D84	SW6519	across	lsm		13.4783	59.7864	45.9011	0.765849	0.96875	0.690892
D84	SW6521	D04	0	258	12.44	58	29
D84	SW6521	D04	1	71	15.09	64	57
D84	SW6521	D04	ratio					0.824387	0.90625	0.508772
D84	SW6521	H04	0	704	.	.	.
D84	SW6521	H04	1	608	12.92	52	28
D84	SW6521	H04	ratio
D84	SW6521	H05	0	9055	12.1	.	.
D84	SW6521	H05	1	9244	12.7	.	.
D84	SW6521	H05	ratio					0.952756
D84	SW6521	across	lsm		12.8455	56.3438	33.4572			0.599664
D84	SW6526	D04	0	382	12.93	63	40
D84	SW6526	D04	1	12	15.9	65	64
D84	SW6526	D04	ratio					0.813208	0.969231	0.625
D84	SW6526	H04	0	804	12.2	55	34
D84	SW6526	H04	1	590	14.38	57	46
D84	SW6526	H04	ratio					0.848401	0.964912	0.73913
D84	SW6526	H05	0	9128	10.2	.	.
D84	SW6526	H05	1	9310	13.9	.	.
D84	SW6526	H05	ratio					0.733813
D84	SW6526	across	lsm		13.2517	60	46			0.682065
D84	SW6528	D04	0	321	12.04	59	25
D84	SW6528	D04	1	126	15.06	60	48
D84	SW6528	D04	ratio					0.799469	0.983333	0.520833
D84	SW6528	H04	0	728	11.76	57	28
D84	SW6528	H04	1	446	12.72	56	34
D84	SW6528	H04	ratio					0.924528	1.01786	0.823529
D84	SW6528	H05	0	9127	10.2	.	.
D84	SW6528	H05	1	9153	13.1	.	.
D84	SW6528	H05	ratio					0.778626
D84	SW6528	across	lsm		12.48	58	33.75	0.834208	1.0006	0.672181
D84	SW6532	D04	0	354	11.45	56	24
D84	SW6532	D04	1	101	14.88	66	58
D84	SW6532	D04	ratio					0.769489	0.848485	0.413793
D84	SW6532	H04	0	763	.	.	.
D84	SW6532	H04	1	604	11.77	55	31
D84	SW6532	H04	ratio
D84	SW6532	H05	0	9082	9.6	.	.
D84	SW6532	H05	1	9197	11.8	.	.
D84	SW6532	H05	ratio					0.813559
D84	SW6532	across	lsm		11.5821	56.5963	32.0408	0.527683	0.424242	0.504685
D84	SW6538	D04	0	298	11.6	56	26
D84	SW6538	D04	1	152	14.95	64	59
D84	SW6538	D04	ratio					0.77592	0.875	0.440678
D84	SW6538	H04	0	651	.	.	.
D84	SW6538	H04	1	500	12.63	54	29
D84	SW6538	H04	ratio
D84	SW6538	H05	0	8976	10.6	.	.
D84	SW6538	H05	1	9325	12.3	.	.
D84	SW6538	H05	ratio					0.861789
D84	SW6538	across	lsm		12.1217	55.8487	32.6654	0.545903	0.4375	0.53157
D84	SW6504	D04	0	375	12.32	56	30
D84	SW6504	D04	1	142	15.88	57	55
D84	SW6504	D04	ratio					0.775819	0.982456	0.545455
D84	SW6504	H04	0	717	11.84	50	26
D84	SW6504	H04	1	594	13.2	52	34
D84	SW6504	H04	ratio					0.89697	0.961538	0.764706
D84	SW6504	H05	0	9078	12.9	.	.
D84	SW6504	H05	1	9200	10.9	.	.
D84	SW6504	H05	ratio					1.18349
D84	SW6504	across	lsm		12.84	53.75	36.25	0.952092	0.971997	0.65508
D84	SW6541	D04	0	221	12.16	58	34
D84	SW6541	D04	1	28	15.4	59	50
D84	SW6541	D04	ratio					0.78961	0.983051	0.68
D84	SW6541	H04	0	686	.	.	.
D84	SW6541	H04	1	579	13.23	55	39
D84	SW6541	H04	ratio
D84	SW6541	H05	0	8986	9.9	.	.
D84	SW6541	H05	1	9314	11.4	.	.
D84	SW6541	H05	ratio					0.868421
D84	SW6541	across	lsm		12.1314	55.8634	37.7094	0.552677	0.491525	0.770892
D84	SW6544	D04	0	420	11.12	59	26
D84	SW6544	D04	1	34	15.11	65	58
D84	SW6544	D04	ratio					0.735936	0.907692	0.448276
D84	SW6544	H04	0	649	.	.	.
D84	SW6544	H04	1	578	12.87	53	32
D84	SW6544	H04	ratio
D84	SW6544	H05	0	9044	11.1	.	.
D84	SW6544	H05	1	9164	12.4	.	.
D84	SW6544	H05	ratio					0.895161
D84	SW6544	across	lsm		12.2127	57.3438	33.3326	0.543699	0.453846	0.539167
D84	SW6550	D04	0	311	12.7	60	38
D84	SW6550	D04	1	40	15.74	64	61
D84	SW6550	D04	ratio					0.806861	0.9375	0.622951
D84	SW6550	H04	0	835	12.04	55	36
D84	SW6550	H04	1	461	12.67	52	29
D84	SW6550	H04	ratio					0.950276	1.05769	1.24138
D84	SW6550	H05	0	9145	11.9	.	.
D84	SW6550	H05	1	9159	14	.	.
D84	SW6550	H05	ratio					0.85
D84	SW6550	across	lsm		13.175	57.75	41	0.869046	0.997596	0.932165
D84	SW6552	D04	0	402	12.13	58	31
D84	SW6552	D04	1	187	15.41	63	58
D84	SW6552	D04	ratio					0.787151	0.920635	0.534483
D84	SW6552	H04	0	656	.	.	.
D84	SW6552	H04	1	602	12.8	53	33
D84	SW6552	H04	ratio
D84	SW6552	H05	0	9010	11.4	.	.
D84	SW6552	H05	1	9303	12.9	.	.
D84	SW6552	H05	ratio					0.883721
D84	SW6552	across	lsm		12.6506	56.3487	36.1243	0.556957	0.460317	0.625374
D84	SW6553	D04	0	329	12.88	58	32
D84	SW6553	D04	1	105	14.64	63	56
D84	SW6553	D04	ratio					0.879781	0.920635	0.571429
D84	SW6553	H04	0	768	11.75	55	30
D84	SW6553	H04	1	617	13.01	52	32
D84	SW6553	H04	ratio					0.903151	1.05769	0.9375
D84	SW6553	H05	0	9065	14.3	.	.
D84	SW6553	H05	1	9266	13.6	.	.
D84	SW6553	H05	ratio					1.05147
D84	SW6553	across	lsm		13.3633	57	37.5			0.754464
D84	SW6554	D04	0	312	11.7	56	27
D84	SW6554	D04	1	175	14.73	64	58
D84	SW6554	D04	ratio					0.794297	0.875	0.465517
D84	SW6554	H04	0	727	10.63	50	19
D84	SW6554	H04	1	506	12.76	51	30
D84	SW6554	H04	ratio					0.833072	0.980392	0.633333
D84	SW6554	H05	0	9071	11.5	.	.
D84	SW6554	H05	1	9285	13.5	.	.
D84	SW6554	H05	ratio					0.851852
D84	SW6554	across	lsm		12.47	55.25	33.5	0.826407	0.927696	0.549425
D84	SW6565	D04	0	217	14.06	60	41
D84	SW6565	D04	1	57	15.85	66	66
D84	SW6565	D04	ratio					0.887066	0.909091	0.621212
D84	SW6565	H04	0	823	.	.	.
D84	SW6565	H04	1	553	13.1	58	45
D84	SW6565	H04	ratio
D84	SW6565	H05	0	9089	11.5	.	.
D84	SW6565	H05	1	9199	14.4	.	.
D84	SW6565	H05	ratio					0.798611
D84	SW6565	across	lsm		13.5154	59.3536	46.2915	0.561892	0.454545	0.712104
D84	SW6567	D04	0	289	12.69	62	42
D84	SW6567	D04	1	118	15.63	66	68
D84	SW6567	D04	ratio					0.8119	0.939394	0.617647
D84	SW6567	H04	0	635	11.1	52	23
D84	SW6567	H04	1	540	12.54	47	19
D84	SW6567	H04	ratio					0.885167	1.10638	1.21053
D84	SW6567	H05	0	9074	10.5	.	.
D84	SW6567	H05	1	9353	12.8	.	.
D84	SW6567	H05	ratio					0.820312
D84	SW6567	across	lsm		12.5433	56.75	38	0.839127	1.02289	0.914087
D84	SW6577	D04	0	303	10.77	59	24
D84	SW6577	D04	1	209	14.78	59	41
D84	SW6577	D04	ratio					0.728687	1	0.585366
D84	SW6577	H04	0	771	.	.	.
D84	SW6577	H04	1	584	12.2	57	35
D84	SW6577	H04	ratio
D84	SW6577	H05	0	9084	10.7	.	.
D84	SW6577	H05	1	9356	11.5	.	.
D84	SW6577	H05	ratio					0.930435
D84	SW6577	across	lsm		11.7072	56.8683	29.6683			0.676257
D84	SW6578	D04	0	274	11.33	53	18
D84	SW6578	D04	1	120	13.83	57	44
D84	SW6578	D04	ratio					0.819234	0.929825	0.409091
D84	SW6578	H04	0	780	10.59	49	17
D84	SW6578	H04	1	469	11.98	52	28
D84	SW6578	H04	ratio					0.883973	0.942308	0.607143
D84	SW6578	H05	0	9148	10.2	.	.
D84	SW6578	H05	1	9338	13.5	.	.
D84	SW6578	H05	ratio					0.755556
D84	SW6578	across	lsm		11.905	52.75	26.75	0.819587	0.936066	0.508117
D84	SW6593	D04	0	390	12.89	61	31
D84	SW6593	D04	1	35	15.86	66	59
D84	SW6593	D04	ratio					0.812736	0.924242	0.525424
D84	SW6593	H04	0	787	11.19	55	25
D84	SW6593	H04	1	559	12.69	57	33
D84	SW6593	H04	ratio					0.881797	0.964912	0.757576
D84	SW6593	H05	0	8977	11.5	.	.
D84	SW6593	H05	1	9337	13.5	.	.
D84	SW6593	H05	ratio					0.851852
D84	SW6593	across	lsm		12.9383	59.75	37	0.848795	0.944577	0.6415
D84	SW6626	D04	0	216	12.57	57	30
D84	SW6626	D04	1	115	15.86	61	56
D84	SW6626	D04	ratio					0.79256	0.934426	0.535714
D84	SW6626	H04	0	688	10.99	52	25
D84	SW6626	H04	1	628	12.88	59	46
D84	SW6626	H04	ratio					0.853261	0.881356	0.543478
D84	SW6626	H05	0	8943	10.9	.	.
D84	SW6626	H05	1	9258	15.2	.	.
D84	SW6626	H05	ratio					0.717105
D84	SW6626	across	lsm		13.0667	57.25	39.25	0.787642	0.907891	0.539596
D84	SW6632	D04	0	319	12.49	48	20
D84	SW6632	D04	1	174	14.9	52	40
D84	SW6632	D04	ratio					0.838255	0.923077	0.5
D84	SW6632	H04	0	679	11.74	43	14
D84	SW6632	H04	1	629	13.22	42	18
D84	SW6632	H04	ratio					0.888048	1.02381	0.777778
D84	SW6632	H05	0	8949	12.4	.	.
D84	SW6632	H05	1	9345	14.6	.	.
D84	SW6632	H05	ratio					0.849315
D84	SW6632	across	lsm		13.225	46.25	23	0.85854	0.973443	0.638889
D84	SW6642	D04	0	262	13.43	57	26
D84	SW6642	D04	1	113	16.89	62	66
D84	SW6642	D04	ratio					0.795145	0.919355	0.393939
D84	SW6642	H04	0	650	11.45	51	18
D84	SW6642	H04	1	567	13.51	55	37
D84	SW6642	H04	ratio					0.84752	0.927273	0.486486
D84	SW6642	H05	0	9075	12.2	.	.
D84	SW6642	H05	1	9267	13.7	.	.
D84	SW6642	H05	ratio					0.890511
D84	SW6642	across	lsm		13.53	56.25	36.75	0.844392	0.923314	0.440213
D84	SW6643	D04	0	366	12.96	55	31
D84	SW6643	D04	1	169	15.86	55	51
D84	SW6643	D04	ratio					0.81715	1	0.607843
D84	SW6643	H04	0	824	11.23	46	20
D84	SW6643	H04	1	570	12.87	45	19
D84	SW6643	H04	ratio					0.872572	1.02222	1.05263
D84	SW6643	H05	0	8970	15.9	.	.
D84	SW6643	H05	1	9224	14.4	.	.
D84	SW6643	H05	ratio					1.10417
D84	SW6643	across	lsm		13.87	50.25	30.25	0.931296	1.01111	0.830237
D84	SW6644	D04	0	250	12.77	59	33
D84	SW6644	D04	1	3	15.74	59	55
D84	SW6644	D04	ratio					0.811309	1	0.6
D84	SW6644	H04	0	663	11.53	54	26
D84	SW6644	H04	1	555	12.98	50	26
D84	SW6644	H04	ratio					0.88829	1.08	1
D84	SW6644	H05	0	8961	11	.	.
D84	SW6644	H05	1	9346	14.9	.	.
D84	SW6644	H05	ratio					0.738255
D84	SW6644	across	lsm		13.1533	55.5	35	0.812618	1.04	0.8
D84	SW6647	D04	0	334	11.93	52	26
D84	SW6647	D04	1	85	14.88	58	51
D84	SW6647	D04	ratio					0.801747	0.896552	0.509804
D84	SW6647	H04	0	675	.	.	.
D84	SW6647	H04	1	448	.	.	.
D84	SW6647	H04	ratio
D84	SW6647	H05	0	9028	11.8	.	.
D84	SW6647	H05	1	9290	13	.	.
D84	SW6647	H05	ratio					0.907692
D84	SW6647	across	lsm		12.4704	51.1315	30.5798	0.85472	0.896552	0.600696
D84	SW6652	D04	0	376	11.49	59	30
D84	SW6652	D04	1	139	14.7	61	49
D84	SW6652	D04	ratio					0.781633	0.967213	0.612245
D84	SW6652	H04	0	643	.	.	.
D84	SW6652	H04	1	616	13.04	54	33
D84	SW6652	H04	ratio
D84	SW6652	H05	0	8997	12	.	.
D84	SW6652	H05	1	9309	13	.	.
D84	SW6652	H05	ratio					0.923077
D84	SW6652	across	lsm		12.592	56.6061	33.7504	0.568237	0.483607	0.703136
D84	SW6661	D04	0	320	11.69	48	24
D84	SW6661	D04	1	134	13.64	50	36
D84	SW6661	D04	ratio					0.857038	0.96	0.666667
D84	SW6661	H04	0	839	11.41	40	11
D84	SW6661	H04	1	541	12.48	43	21
D84	SW6661	H04	ratio					0.914263	0.930233	0.52381
D84	SW6661	H05	0	9077	11	.	.
D84	SW6661	H05	1	9359	11.2	.	.
D84	SW6661	H05	ratio					0.982143
D84	SW6661	across	lsm		11.9033	45.25	23	0.917815	0.945116	0.595238
D84	SW6673	D04	0	305	13.75	51	25
D84	SW6673	D04	1	160	16.42	54	48
D84	SW6673	D04	ratio					0.837393	0.944444	0.520833
D84	SW6673	H04	0	737	14.23	48	34
D84	SW6673	H04	1	554	12.18	50	28
D84	SW6673	H04	ratio					1.16831	0.96	1.21429
D84	SW6673	H05	0	8950	13.5	.	.
D84	SW6673	H05	1	9312	13.7	.	.
D84	SW6673	H05	ratio					0.985401
D84	SW6673	across	lsm		13.9633	50.75	33.75	0.997035	0.952222	0.86756
D84	SW6679	D04	0	365	11.17	58	26
D84	SW6679	D04	1	104	13.29	65	52
D84	SW6679	D04	ratio					0.840482	0.892308	0.5
D84	SW6679	H04	0	752	11.42	57	35
D84	SW6679	H04	1	558	11.33	55	31
D84	SW6679	H04	ratio					1.00794	1.03636	1.12903
D84	SW6679	H05	0	8953	8.4	.	.
D84	SW6679	H05	1	9352	12.2	.	.
D84	SW6679	H05	ratio					0.688525
D84	SW6679	across	lsm		11.3017	58.75	36	0.84565	0.964336	0.814516
D84	SW6710	D04	0	231	12.04	58	29
D84	SW6710	D04	1	170	14.69	61	43
D84	SW6710	D04	ratio					0.819605	0.95082	0.674419
D84	SW6710	H04	0	662	12.07	53	33
D84	SW6710	H04	1	449	12.77	55	31
D84	SW6710	H04	ratio					0.945184	0.963636	1.06452
D84	SW6710	H05	0	9079	9.9	.	.
D84	SW6710	H05	1	9341	12.4	.	.
D84	SW6710	H05	ratio					0.798387
D84	SW6710	across	lsm		12.3117	56.75	34	0.854392	0.957228	0.869467
D84	SW6715	D04	0	271	12.65	60	33
D84	SW6715	D04	1	192	14.96	67	60
D84	SW6715	D04	ratio					0.845588	0.895522	0.55
D84	SW6715	H04	0	807	11.46	55	25
D84	SW6715	H04	1	429	13.26	60	40
D84	SW6715	H04	ratio					0.864253	0.916667	0.625
D84	SW6715	H05	0	8996	11.8	.	.
D84	SW6715	H05	1	9347	11.5	.	.
D84	SW6715	H05	ratio					1.02609
D84	SW6715	across	lsm		12.605	60.5	39.5			0.5875
D84	SW6718	D04	0	220	12.88	56	35
D84	SW6718	D04	1	17	15.75	66	68
D84	SW6718	D04	ratio					0.817778	0.848485	0.514706
D84	SW6718	H04	0	776	11.97	51	25
D84	SW6718	H04	1	480	13.19	51	35
D84	SW6718	H04	ratio					0.907506	1	0.714286
D84	SW6718	H05	0	9040	11.3	.	.
D84	SW6718	H05	1	9319	13.3	.	.
D84	SW6718	H05	ratio					0.849624
D84	SW6718	across	lsm		13.065	56	40.75	0.858303	0.924242	0.614496
D84	SW6702	D04	0	254	11.11	58	30
D84	SW6702	D04	1	140	14.47	61	44
D84	SW6702	D04	ratio					0.767795	0.95082	0.681818
D84	SW6702	H04	0	797	.	.	.
D84	SW6702	H04	1	523	11.35	56	31
D84	SW6702	H04	ratio
D84	SW6702	H05	0	9049	11.8	.	.
D84	SW6702	H05	1	9173	12.1	.	.
D84	SW6702	H05	ratio					0.975207
D84	SW6702	across	lsm		11.9501	56.611	32.1258	0.581001	0.47541	0.77271
D84	SW6703	D04	0	326	11.21	58	29
D84	SW6703	D04	1	202	15.01	61	50
D84	SW6703	D04	ratio					0.746835	0.95082	0.58
D84	SW6703	H04	0	827	11.02	50	22
D84	SW6703	H04	1	577	12.46	54	33
D84	SW6703	H04	ratio					0.88443	0.925926	0.666667
D84	SW6703	H05	0	9124	14.3	.	.
D84	SW6703	H05	1	9355	13.6	.	.
D84	SW6703	H05	ratio					1.05147
D84	SW6703	across	lsm		12.9333	55.75	33.5			0.623333
D84	SW6734	D04	0	306	13.44	64	48
D84	SW6734	D04	1	190	15.81	66	68
D84	SW6734	D04	ratio					0.850095	0.969697	0.705882
D84	SW6734	H04	0	664	.	.	.
D84	SW6734	H04	1	481	14.37	60	53
D84	SW6734	H04	ratio
D84	SW6734	H05	0	9112	12.7	.	.
D84	SW6734	H05	1	9194	13.7	.	.
D84	SW6734	H05	ratio					0.927007
D84	SW6734	across	lsm		13.788	61.8585	52.5422	0.592367	0.484848	0.796774
D84	SW6705	D04	0	304	11.42	56	25
D84	SW6705	D04	1	81	14.93	63	54
D84	SW6705	D04	ratio					0.764903	0.888889	0.462963
D84	SW6705	H04	0	698	10.23	52	22
D84	SW6705	H04	1	534	12.13	52	27
D84	SW6705	H04	ratio					0.843364	1	0.814815
D84	SW6705	H05	0	9088	10.2	.	.
D84	SW6705	H05	1	9234	13.6	.	.
D84	SW6705	H05	ratio					0.75
D84	SW6705	across	lsm		12.085	55.75	32	0.786089	0.944444	0.638889
D84	SW6763	D04	0	317	11.85	28	28
D84	SW6763	D04	1	127	15.35	62	56
D84	SW6763	D04	ratio					0.771987	0.451613	0.5
D84	SW6763	H04	0	789	11.6	53	28
D84	SW6763	H04	1	568	.	.	.
D84	SW6763	H04	ratio
D84	SW6763	H05	0	9025	10.3	.	.
D84	SW6763	H05	1	9318	13.1	.	.
D84	SW6763	H05	ratio					0.78626
D84	SW6763	across	lsm		12.4311	49.1073	36.4847	0.779123	0.451613	0.590892
D84	SW6765	D04	0	259	11.79	46	14
D84	SW6765	D04	1	167	14.41	51	35
D84	SW6765	D04	ratio					0.818182	0.901961	0.4
D84	SW6765	H04	0	742	11.32	38	6
D84	SW6765	H04	1	563	12.87	46	23
D84	SW6765	H04	ratio					0.879565	0.826087	0.26087
D84	SW6765	H05	0	9086	12	.	.
D84	SW6765	H05	1	9259	13.5	.	.
D84	SW6765	H05	ratio					0.888889
D84	SW6765	across	lsm		12.6483	45.25	19.5	0.862212	0.864024	0.330435
D84	SW6775	D04	0	392	11.97	47	19
D84	SW6775	D04	1	161	14.34	52	40
D84	SW6775	D04	ratio					0.834728	0.903846	0.475
D84	SW6775	H04	0	644	11.23	38	3
D84	SW6775	H04	1	620	12.56	39	10
D84	SW6775	H04	ratio					0.894108	0.974359	0.3
D84	SW6775	H05	0	9004	11.5	.	.
D84	SW6775	H05	1	9230	12.7	.	.
D84	SW6775	H05	ratio					0.905512
D84	SW6775	across	lsm		12.3833	44	18	0.878116	0.939103	0.3875
D84	SW6795	D04	0	267	11.84	60	30
D84	SW6795	D04	1	75	15.12	61	53
D84	SW6795	D04	ratio					0.783069	0.983607	0.566038
D84	SW6795	H04	0	777	10.82	51	19
D84	SW6795	H04	1	425	12.51	53	26
D84	SW6795	H04	ratio					0.864908	0.962264	0.730769
D84	SW6795	H05	0	9062	15.9	.	.
D84	SW6795	H05	1	9186	13.4	.	.
D84	SW6795	H05	ratio					1.18657
D84	SW6795	across	lsm		13.265	56.25	32	0.944848	0.972935	0.648403
D84	SW6796	D04	0	361	10.85	57	25
D84	SW6796	D04	1	20	14.82	61	48
D84	SW6796	D04	ratio					0.732119	0.934426	0.520833
D84	SW6796	H04	0	806	.	.	.
D84	SW6796	H04	1	593	12.89	53	31
D84	SW6796	H04	ratio
D84	SW6796	H05	0	9118	11.6	.	.
D84	SW6796	H05	1	9196	11.6	.	.
D84	SW6796	H05	ratio					1
D84	SW6796	across	lsm		12.1053	55.3536	30.4586	0.577373	0.467213	0.611725
D84	SW6845	D04	0	381	10.71	54	22
D84	SW6845	D04	1	1	13.76	61	50
D84	SW6845	D04	ratio					0.778343	0.885246	0.44
D84	SW6845	H04	0	685	.	.	.
D84	SW6845	H04	1	486	.	.	.
D84	SW6845	H04	ratio
D84	SW6845	H05	0	9108	8.5	.	.
D84	SW6845	H05	1	9282	13.1	.	.
D84	SW6845	H05	ratio					0.648855
D84	SW6845	across	lsm		11.0854	53.6315	28.0798	0.713599	0.885246	0.530892
D84	SW6852	D04	0	357	11.17	57	25
D84	SW6852	D04	1	181	14.11	63	53
D84	SW6852	D04	ratio					0.791637	0.904762	0.471698
D84	SW6852	H04	0	750	11.61	52	27
D84	SW6852	H04	1	444	.	.	.
D84	SW6852	H04	ratio
D84	SW6852	H05	0	8995	14.4	.	.
D84	SW6852	H05	1	9350	12.2	.	.
D84	SW6852	H05	ratio					1.18033
D84	SW6852	across	lsm		12.4271	56.5339	34.0682	0.985983	0.904762	0.56259
D84	SW6854	D04	0	316	12.35	59	33
D84	SW6854	D04	1	151	15.06	63	61
D84	SW6854	D04	ratio					0.820053	0.936508	0.540984
D84	SW6854	H04	0	792	11.37	56	29
D84	SW6854	H04	1	573	13.13	50	27
D84	SW6854	H04	ratio					0.865956	1.12	1.07407
D84	SW6854	H05	0	8990	11.3	.	.
D84	SW6854	H05	1	9313	12.8	.	.
D84	SW6854	H05	ratio					0.882812
D84	SW6854	across	lsm		12.6683	57	37.5	0.856274	1.02825	0.807529
D84	SW6871	D04	0	294	12.09	58	29
D84	SW6871	D04	1	180	14.07	66	55
D84	SW6871	D04	ratio					0.859275	0.878788	0.527273
D84	SW6871	H04	0	782	11.23	56	31
D84	SW6871	H04	1	623	12.31	56	34
D84	SW6871	H04	ratio					0.912266	1	0.911765
D84	SW6871	H05	0	8944	14.5	.	.
D84	SW6871	H05	1	9214	13.2	.	.
D84	SW6871	H05	ratio					1.09848
D84	SW6871	across	lsm		12.9	59	37.25	0.956675	0.939394	0.719519
D84	SW6876	D04	0	330	13.38	61	40
D84	SW6876	D04	1	108	15.27	64	63
D84	SW6876	D04	ratio					0.876228	0.953125	0.634921
D84	SW6876	H04	0	739	12.39	58	46
D84	SW6876	H04	1	432	13.3	55	42
D84	SW6876	H04	ratio					0.931579	1.05455	1.09524
D84	SW6876	H05	0	9150	11.1	.	.
D84	SW6876	H05	1	9182	14.6	.	.
D84	SW6876	H05	ratio					0.760274
D84	SW6876	across	lsm		13.34	59.5	47.75	0.856027	1.00384	0.865079
D84	SW6879	D04	0	331	12.49	57	31
D84	SW6879	D04	1	198	14.44	62	53
D84	SW6879	D04	ratio					0.864958	0.919355	0.584906
D84	SW6879	H04	0	785	.	.	.
D84	SW6879	H04	1	611	12.99	52	33
D84	SW6879	H04	ratio
D84	SW6879	H05	0	8994	11.2	.	.
D84	SW6879	H05	1	9284	13.1	.	.
D84	SW6879	H05	ratio					0.854962
D84	SW6879	across	lsm		12.6077	55.3487	35.0833	0.573307	0.459677	0.675797
T84	SW6910	D04	0	2127	10.85	57	27
T84	SW6910	D04	1	1892	14.86	60	44
T84	SW6910	D04	ratio					0.730148	0.95	0.613636
T84	SW6910	H04	0	2536	10.95	49	18
T84	SW6910	H04	1	2385	12.04	52	28
T84	SW6910	H04	ratio					0.909468	0.942308	0.642857
T84	SW6910	H05	0	11011	11.1	.	.
T84	SW6910	H05	1	11257	12	.	.
T84	SW6910	H05	ratio					0.925
T84	SW6910	across	lsm		11.9667	54.5	29.25	0.854872	0.946154	0.628247
T84	SW6911	D04	0	1956	11.74	58	33
T84	SW6911	D04	1	1723	15.29	64	64
T84	SW6911	D04	ratio					0.767822	0.90625	0.515625
T84	SW6911	H04	0	2513	10.91	52	27
T84	SW6911	H04	1	2212	11.22	52	26
T84	SW6911	H04	ratio					0.972371	1	1.03846
T84	SW6911	H05	0	10913	8.4	.	.
T84	SW6911	H05	1	11244	12.9	.	.
T84	SW6911	H05	ratio					0.651163
T84	SW6911	across	lsm		11.7433	56.5	37.5	0.797119	0.953125	0.777043
T84	SW6922	D04	0	2041	11.04	60	32
T84	SW6922	D04	1	1891	15.62	65	61
T84	SW6922	D04	ratio					0.706786	0.923077	0.52459
T84	SW6922	H04	0	2633	10.6	49	17
T84	SW6922	H04	1	2197	.	.	.
T84	SW6922	H04	ratio
T84	SW6922	H05	0	10948	11.3	.	.
T84	SW6922	H05	1	11263	13.4	.	.
T84	SW6922	H05	ratio					0.843284
T84	SW6922	across	lsm		12.4124	57.5193	36.6079			0.615482
T84	SW6953	D04	0	2023	14.46	62	48
T84	SW6953	D04	1	1832	17.42	61	60
T84	SW6953	D04	ratio					0.83008	1.01639	0.8
T84	SW6953	H04	0	2462	13	52	.
T84	SW6953	H04	1	2185	.	.	.
T84	SW6953	H04	ratio
T84	SW6953	H05	0	11020	13.5	.	.
T84	SW6953	H05	1	11182	15.3	.	.
T84	SW6953	H05	ratio					0.882353
T84	SW6953	across	lsm		14.6643	56.7717	46.0798	0.856217	1.01639	0.890892
T84	SW6967	D04	0	2156	13.36	57	38
T84	SW6967	D04	1	1711	17.76	62	66
T84	SW6967	D04	ratio					0.752252	0.919355	0.575758
T84	SW6967	H04	0	2602	12.45	52	30
T84	SW6967	H04	1	2345	13.88	51	37
T84	SW6967	H04	ratio					0.896974	1.01961	0.810811
T84	SW6967	H05	0	10970	13.4	.	.
T84	SW6967	H05	1	11174	14.5	.	.
T84	SW6967	H05	ratio					0.924138
T84	SW6967	across	lsm		14.225	55.5	42.75	0.857788	0.969481	0.693284
T84	SW6969	D04	0	1927	11.49	57	29
T84	SW6969	D04	1	1790	14.54	61	50
T84	SW6969	D04	ratio					0.790234	0.934426	0.58
T84	SW6969	H04	0	2624	9.93	48	12
T84	SW6969	H04	1	2363	.	.	.
T84	SW6969	H04	ratio
T84	SW6969	H05	0	10844	10.2	.	.
T84	SW6969	H05	1	11184	13	.	.
T84	SW6969	H05	ratio					0.784615
T84	SW6969	across	lsm		11.8142	54.5241	29.0243	0.787425	0.934426	0.670892
T84	SW6907	D04	0	1923	12.15	60	37
T84	SW6907	D04	1	1823	16.14	62	61
T84	SW6907	D04	ratio					0.752788	0.967742	0.606557
T84	SW6907	H04	0	2489	10.72	52	22
T84	SW6907	H04	1	2255	12.87	58	40
T84	SW6907	H04	ratio					0.832945	0.896552	0.55
T84	SW6907	H05	0	10876	13.2	.	.
T84	SW6907	H05	1	11050	12.1	.	.
T84	SW6907	H05	ratio					1.09091
T84	SW6907	across	lsm		12.8633	58	40	0.892214	0.932147	0.578279
T84	SW6970	D04	0	1970	11.35	58	27
T84	SW6970	D04	1	1782	15.66	63	59
T84	SW6970	D04	ratio					0.724777	0.920635	0.457627
T84	SW6970	H04	0	2625	10.41	51	19
T84	SW6970	H04	1	2194	11.92	53	30
T84	SW6970	H04	ratio					0.873322	0.962264	0.633333
T84	SW6970	H05	0	10974	11.4	.	.
T84	SW6970	H05	1	11247	14.2	.	.
T84	SW6970	H05	ratio					0.802817
T84	SW6970	across	lsm		12.49	56.25	33.75	0.800305	0.94145	0.54548
T84	SW6971	D04	0	2028	11.1	60	32
T84	SW6971	D04	1	1869	14.95	63	56
T84	SW6971	D04	ratio					0.742475	0.952381	0.571429
T84	SW6971	H04	0	2466	9.78	48	19
T84	SW6971	H04	1	2192	.	.	.
T84	SW6971	H04	ratio
T84	SW6971	H05	0	10981	9.9	.	.
T84	SW6971	H05	1	11264	12.9	.	.
T84	SW6971	H05	ratio					0.767442
T84	SW6971	across	lsm		11.7563	56.2668	34.6914	0.754958	0.952381	0.66232
T84	SW6974	D04	0	2008	12.8	60	37
T84	SW6974	D04	1	1811	16.36	64	62
T84	SW6974	D04	ratio					0.782396	0.9375	0.596774
T84	SW6974	H04	0	2554	.	.	.
T84	SW6974	H04	1	2205	11.89	55	33
T84	SW6974	H04	ratio
T84	SW6974	H05	0	10849	10	.	.
T84	SW6974	H05	1	11195	14	.	.
T84	SW6974	H05	ratio					0.714286
T84	SW6974	across	lsm		12.6119	58.1012	39.9572	0.498894	0.46875	0.687666
T84	SW6979	D04	0	2084	13.6	58	40
T84	SW6979	D04	1	1794	16.39	62	64
T84	SW6979	D04	ratio					0.829774	0.935484	0.625
T84	SW6979	H04	0	2530	11.49	52	27
T84	SW6979	H04	1	2310	13.26	54	38
T84	SW6979	H04	ratio					0.866516	0.962963	0.710526
T84	SW6979	H05	0	11030	11.5	.	.
T84	SW6979	H05	1	11198	15.1	.	.
T84	SW6979	H05	ratio					0.761589
T84	SW6979	across	lsm		13.5567	56.5	42.25	0.819293	0.949223	0.667763
T84	SW6908	D04	0	2046	11.36	59	29
T84	SW6908	D04	1	1760	16	63	57
T84	SW6908	D04	ratio					0.71	0.936508	0.508772
T84	SW6908	H04	0	2476	11.35	51	21
T84	SW6908	H04	1	2360	12.99	54	30
T84	SW6908	H04	ratio					0.873749	0.944444	0.7
T84	SW6908	H05	0	10914	11.1	.	.
T84	SW6908	H05	1	11112	11.7	.	.
T84	SW6908	H05	ratio					0.948718
T84	SW6908	across	lsm		12.4167	56.75	34.25	0.844156	0.940476	0.604386
T84	SW6982	D04	0	2048	13.73	62	47
T84	SW6982	D04	1	1905	16.83	63	62
T84	SW6982	D04	ratio					0.815805	0.984127	0.758065
T84	SW6982	H04	0	2618	11.72	52	28
T84	SW6982	H04	1	2347	14.18	55	43
T84	SW6982	H04	ratio					0.826516	0.945455	0.651163
T84	SW6982	H05	0	10998	11.5	.	.
T84	SW6982	H05	1	11075	16.2	.	.
T84	SW6982	H05	ratio					0.709877
T84	SW6982	across	lsm		14.0267	58	45	0.784066	0.964791	0.704614
T84	SW6988	D04	0	2042	13.18	62	45
T84	SW6988	D04	1	1857	16.31	64	65
T84	SW6988	D04	ratio					0.808093	0.96875	0.692308
T84	SW6988	H04	0	2485	11.44	55	32
T84	SW6988	H04	1	2163	11.64	53	27
T84	SW6988	H04	ratio					0.982818	1.03774	1.18519
T84	SW6988	H05	0	10881	12.6	.	.
T84	SW6988	H05	1	11252	13.6	.	.
T84	SW6988	H05	ratio					0.926471
T84	SW6988	across	lsm		13.1283	58.5	42.25	0.905794	1.00324	0.938746
T84	SW6989	D04	0	2021	11.74	57	30
T84	SW6989	D04	1	1865	14.64	59	50
T84	SW6989	D04	ratio					0.801913	0.966102	0.6
T84	SW6989	H04	0	2615	11.14	54	32
T84	SW6989	H04	1	2300	11.99	54	36
T84	SW6989	H04	ratio					0.929108	1	0.888889
T84	SW6989	H05	0	11008	11.4	.	.
T84	SW6989	H05	1	11232	13.5	.	.
T84	SW6989	H05	ratio					0.844444
T84	SW6989	across	lsm		12.4017	56	37	0.858488	0.983051	0.744444
T84	SW7024	D04	0	2134	12.27	56	31
T84	SW7024	D04	1	1768	16.45	58	58
T84	SW7024	D04	ratio					0.745897	0.965517	0.534483
T84	SW7024	H04	0	2578	11.79	51	25
T84	SW7024	H04	1	2319	13.87	55	43
T84	SW7024	H04	ratio					0.850036	0.927273	0.581395
T84	SW7024	H05	0	10803	11.6	.	.
T84	SW7024	H05	1	11268	15.8	.	.
T84	SW7024	H05	ratio					0.734177
T84	SW7024	across	lsm		13.63	55	39.25	0.776703	0.946395	0.557939
T84	SW7027	D04	0	2123	11.03	57	25
T84	SW7027	D04	1	1714	14.77	61	51
T84	SW7027	D04	ratio					0.746784	0.934426	0.490196
T84	SW7027	H04	0	2414	10.39	50	19
T84	SW7027	H04	1	2322	11.92	51	26
T84	SW7027	H04	ratio					0.871644	0.980392	0.730769
T84	SW7027	H05	0	10957	10.1	.	.
T84	SW7027	H05	1	11101	12.2	.	.
T84	SW7027	H05	ratio					0.827869
T84	SW7027	across	lsm		11.735	54.75	30.25	0.815432	0.957409	0.610483
T84	SW7034	D04	0	1983	.	.	.
T84	SW7034	D04	1	1807	15.03	60	52
T84	SW7034	D04	ratio
T84	SW7034	H04	0	2480	10.51	46	9
T84	SW7034	H04	1	2263	12.04	50	26
T84	SW7034	H04	ratio					0.872924	0.92	0.346154
T84	SW7034	H05	0	10812	12.5	.	.
T84	SW7034	H05	1	11045	12.1	.	.
T84	SW7034	H05	ratio					1.03306
T84	SW7034	across	lsm		12.4144	52.1513	26.1674	0.635327	0.46	0.255262
T84	SW7039	D04	0	2040	10.95	57	29
T84	SW7039	D04	1	1688	14.93	60	51
T84	SW7039	D04	ratio					0.733423	0.95	0.568627
T84	SW7039	H04	0	2562	10.15	50	17
T84	SW7039	H04	1	2171	10.2	48	12
T84	SW7039	H04	ratio					0.995098	1.04167	1.41667
T84	SW7039	H05	0	10819	11.8	.	.
T84	SW7039	H05	1	11239	12.6	.	.
T84	SW7039	H05	ratio					0.936508
T84	SW7039	across	lsm		11.7717	53.75	27.25	0.888343	0.995833	0.992647
T84	SW7047	D04	0	1961	11.88	56	26
T84	SW7047	D04	1	1691	15.85	60	52
T84	SW7047	D04	ratio					0.749527	0.933333	0.5
T84	SW7047	H04	0	2635	10.62	49	17
T84	SW7047	H04	1	2362	12.43	54	35
T84	SW7047	H04	ratio					0.854385	0.907407	0.485714
T84	SW7047	H05	0	10868	11.9	.	.
T84	SW7047	H05	1	11191	13.2	.	.
T84	SW7047	H05	ratio					0.901515
T84	SW7047	across	lsm		12.6467	54.75	32.5	0.835142	0.92037	0.492857
T84	SW7048	D04	0	1981	11.55	55	27
T84	SW7048	D04	1	1770	16.19	60	54
T84	SW7048	D04	ratio					0.713403	0.916667	0.5
T84	SW7048	H04	0	2448	11.05	47	24
T84	SW7048	H04	1	2225	11.76	52	30
T84	SW7048	H04	ratio					0.939626	0.903846	0.8
T84	SW7048	H05	0	10836	13.1	.	.
T84	SW7048	H05	1	11193	14.5	.	.
T84	SW7048	H05	ratio					0.903448
T84	SW7048	across	lsm		13.025	53.5	33.75	0.852159	0.910256	0.65
T84	SW7005	D04	0	2125	11.46	58	29
T84	SW7005	D04	1	1910	14.34	63	52
T84	SW7005	D04	ratio					0.799163	0.920635	0.557692
T84	SW7005	H04	0	2600	10.14	48	12
T84	SW7005	H04	1	2277	11.58	51	26
T84	SW7005	H04	ratio					0.875648	0.941176	0.461538
T84	SW7005	H05	0	10964	11.5	.	.
T84	SW7005	H05	1	11165	12.9	.	.
T84	SW7005	H05	ratio					0.891473
T84	SW7005	across	lsm		11.9867	55	29.75	0.855428	0.930906	0.509615
T84	SW7050	D04	0	2149	11.13	57	30
T84	SW7050	D04	1	1834	14.61	60	48
T84	SW7050	D04	ratio					0.761807	0.95	0.625
T84	SW7050	H04	0	2426	10	49	13
T84	SW7050	H04	1	2164	10.64	47	11
T84	SW7050	H04	ratio					0.93985	1.04255	1.18182
T84	SW7050	H05	0	10992	11.4	.	.
T84	SW7050	H05	1	11052	12.2	.	.
T84	SW7050	H05	ratio					0.934426
T84	SW7050	across	lsm		11.6633	53.25	25.5	0.878694	0.996277	0.903409
T84	SW7053	D04	0	2015	11.45	60	38
T84	SW7053	D04	1	1686	15.64	58	53
T84	SW7053	D04	ratio					0.732097	1.03448	0.716981
T84	SW7053	H04	0	2570	.	.	.
T84	SW7053	H04	1	2260	11.72	52	33
T84	SW7053	H04	ratio
T84	SW7053	H05	0	10884	9.8	.	.
T84	SW7053	H05	1	11129	14.8	.	.
T84	SW7053	H05	ratio					0.662162
T84	SW7053	across	lsm		12.2044	55.8585	38.5833	0.464753	0.517241	0.807873
T84	SW7006	D04	0	1991	12.15	50	27
T84	SW7006	D04	1	1906	14.76	52	43
T84	SW7006	D04	ratio					0.823171	0.961538	0.627907
T84	SW7006	H04	0	2571	11.53	42	13
T84	SW7006	H04	1	2236	12.8	43	21
T84	SW7006	H04	ratio					0.900781	0.976744	0.619048
T84	SW7006	H05	0	10840	13.1	.	.
T84	SW7006	H05	1	11146	12.5	.	.
T84	SW7006	H05	ratio					1.048
T84	SW7006	across	lsm		12.8067	46.75	26	0.923984	0.969141	0.623477
T84	SW7063	D04	0	2030	12.34	57	32
T84	SW7063	D04	1	1898	15.59	62	59
T84	SW7063	D04	ratio					0.791533	0.919355	0.542373
T84	SW7063	H04	0	2430	.	.	.
T84	SW7063	H04	1	2227	11.83	51	24
T84	SW7063	H04	ratio
T84	SW7063	H05	0	11024	12.1	.	.
T84	SW7063	H05	1	11087	16.2	.	.
T84	SW7063	H05	ratio					0.746914
T84	SW7063	across	lsm		13.2317	55.0963	34.2065	0.512816	0.459677	0.633264
T84	SW7064	D04	0	2066	11.4	62	38
T84	SW7064	D04	1	1828	15.8	64	64
T84	SW7064	D04	ratio					0.721519	0.96875	0.59375
T84	SW7064	H04	0	2501	10.55	51	22
T84	SW7064	H04	1	2364	12	53	34
T84	SW7064	H04	ratio					0.879167	0.962264	0.647059
T84	SW7064	H05	0	10906	9.8	.	.
T84	SW7064	H05	1	11261	14	.	.
T84	SW7064	H05	ratio					0.7
T84	SW7064	across	lsm		12.2583	57.5	39.5	0.766895	0.965507	0.620404
T84	SW7007	D04	0	1980	12.92	61	34
T84	SW7007	D04	1	1824	17.38	64	67
T84	SW7007	D04	ratio					0.743383	0.953125	0.507463
T84	SW7007	H04	0	2420	13.04	59	43
T84	SW7007	H04	1	2299	14.06	54	43
T84	SW7007	H04	ratio					0.927454	1.09259	1
T84	SW7007	H05	0	10857	15.6	.	.
T84	SW7007	H05	1	11212	13.8	.	.
T84	SW7007	H05	ratio					1.13043
T84	SW7007	across	lsm		14.4667	59.5	46.75	0.933757	1.02286	0.753731
T84	SW7078	D04	0	2088	12.82	62	40
T84	SW7078	D04	1	1816	16.03	63	66
T84	SW7078	D04	ratio					0.79975	0.984127	0.606061
T84	SW7078	H04	0	2455	10.38	52	19
T84	SW7078	H04	1	2292	12.34	54	38
T84	SW7078	H04	ratio					0.841167	0.962963	0.5
T84	SW7078	H05	0	10995	11.2	.	.
T84	SW7078	H05	1	11220	11.3	.	.
T84	SW7078	H05	ratio					0.99115
T84	SW7078	across	lsm		12.345	57.75	40.75	0.877356	0.973545	0.55303
T84	SW7008	D04	0	2097	13.06	61	40
T84	SW7008	D04	1	1799	14.81	50	39
T84	SW7008	D04	ratio					0.881837	1.22	1.02564
T84	SW7008	H04	0	2569	11.46	52	27
T84	SW7008	H04	1	2388	13.29	57	42
T84	SW7008	H04	ratio					0.862302	0.912281	0.642857
T84	SW7008	H05	0	10845	10.2	.	.
T84	SW7008	H05	1	11266	14.6	.	.
T84	SW7008	H05	ratio					0.69863
T84	SW7008	across	lsm		12.9033	55	37	0.814256	1.06614	0.834249
T84	SW7082	D04	0	2064	11.92	60	31
T84	SW7082	D04	1	1682	15.41	61	58
T84	SW7082	D04	ratio					0.773524	0.983607	0.534483
T84	SW7082	H04	0	2522	10.4	50	20
T84	SW7082	H04	1	2356	12.25	53	34
T84	SW7082	H04	ratio					0.84898	0.943396	0.588235
T84	SW7082	H05	0	10966	11.2	.	.
T84	SW7082	H05	1	11057	11.9	.	.
T84	SW7082	H05	ratio					0.941176
T84	SW7082	across	lsm		12.18	56	35.75			0.561359
T84	SW7084	D04	0	2117	11.43	58	32
T84	SW7084	D04	1	1730	15.33	62	55
T84	SW7084	D04	ratio					0.745597	0.935484	0.581818
T84	SW7084	H04	0	2612	10.55	52	24
T84	SW7084	H04	1	2208	11.04	51	23
T84	SW7084	H04	ratio					0.955616	1.01961	1.04348
T84	SW7084	H05	0	11014	10.6	.	.
T84	SW7084	H05	1	11175	14.5	.	.
T84	SW7084	H05	ratio					0.731034
T84	SW7084	across	lsm		12.2417	55.75	33.5	0.810749	0.977546	0.812648
T84	SW7089	D04	0	2075	11.79	58	32
T84	SW7089	D04	1	1763	15.6	62	55
T84	SW7089	D04	ratio					0.755769	0.935484	0.581818
T84	SW7089	H04	0	2456	10.23	51	10
T84	SW7089	H04	1	2178	10.89	52	19
T84	SW7089	H04	ratio					0.939394	0.980769	0.526316
T84	SW7089	H05	0	10824	11.5	.	.
T84	SW7089	H05	1	11274	12.8	.	.
T84	SW7089	H05	ratio					0.898438
T84	SW7089	across	lsm		12.135	55.75	29			0.554067
T84	SW7092	D04	0	1965	11.44	59	31
T84	SW7092	D04	1	1726	15.22	65	58
T84	SW7092	D04	ratio					0.751643	0.907692	0.534483
T84	SW7092	H04	0	2567	10.63	54	24
T84	SW7092	H04	1	2320	.	.	.
T84	SW7092	H04	ratio
T84	SW7092	H05	0	10897	8.4	.	.
T84	SW7092	H05	1	11122	12.8	.	.
T84	SW7092	H05	ratio					0.65625
T84	SW7092	across	lsm		11.7813	58.5339	36.9421	0.703946	0.907692	0.625374
T84	SW7093	D04	0	2033	12.6	57	33
T84	SW7093	D04	1	1920	15.63	59	48
T84	SW7093	D04	ratio					0.806142	0.966102	0.6875
T84	SW7093	H04	0	2409	11.8	51	25
T84	SW7093	H04	1	2288	13.18	53	34
T84	SW7093	H04	ratio					0.895296	0.962264	0.735294
T84	SW7093	H05	0	10950	10.5	.	.
T84	SW7093	H05	1	11115	14.7	.	.
T84	SW7093	H05	ratio					0.714286
T84	SW7093	across	lsm		13.0683	55	35	0.805241	0.964183	0.711397
T84	SW7118	D04	0	2090	11.81	56	29
T84	SW7118	D04	1	1749	15.09	59	49
T84	SW7118	D04	ratio					0.782638	0.949153	0.591837
T84	SW7118	H04	0	2629	10.96	49	19
T84	SW7118	H04	1	2220	11.21	48	20
T84	SW7118	H04	ratio					0.977698	1.02083	0.95
T84	SW7118	H05	0	10991	11.4	.	.
T84	SW7118	H05	1	11277	12.8	.	.
T84	SW7118	H05	ratio					0.890625
T84	SW7118	across	lsm		12.2117	53	29.25			0.770918
T84	SW7125	D04	0	2068	11.38	57	26
T84	SW7125	D04	1	1817	14.92	61	49
T84	SW7125	D04	ratio					0.762735	0.934426	0.530612
T84	SW7125	H04	0	2405	11.2	48	20
T84	SW7125	H04	1	2209	.	.	.
T84	SW7125	H04	ratio
T84	SW7125	H05	0	10968	11.5	.	.
T84	SW7125	H05	1	11178	12.7	.	.
T84	SW7125	H05	ratio					0.905512
T84	SW7125	across	lsm		12.2603	54.5241	30.2339	0.834123	0.934426	0.621504
T84	SW7129	D04	0	1973	11.69	59	33
T84	SW7129	D04	1	1758	15.95	67	63
T84	SW7129	D04	ratio					0.732915	0.880597	0.52381
T84	SW7129	H04	0	2575	11.09	54	29
T84	SW7129	H04	1	2290	12.31	55	37
T84	SW7129	H04	ratio					0.900894	0.981818	0.783784
T84	SW7129	H05	0	10915	11.1	.	.
T84	SW7129	H05	1	11179	15.1	.	.
T84	SW7129	H05	ratio					0.735099
T84	SW7129	across	lsm		12.8733	58.75	40.5	0.789636	0.931208	0.653797
T84	SW7130	D04	0	1925	11.95	58	33
T84	SW7130	D04	1	1764	16.43	62	64
T84	SW7130	D04	ratio					0.727328	0.935484	0.515625
T84	SW7130	H04	0	2514	10.89	51	25
T84	SW7130	H04	1	2270	12.17	53	33
T84	SW7130	H04	ratio					0.894823	0.962264	0.757576
T84	SW7130	H05	0	10890	13.3	.	.
T84	SW7130	H05	1	11185	15.7	.	.
T84	SW7130	H05	ratio					0.847134
T84	SW7130	across	lsm		13.4067	56	38.75	0.823095	0.948874	0.6366
T84	SW7133	D04	0	2129	11.53	47	16
T84	SW7133	D04	1	1853	13.94	59	40
T84	SW7133	D04	ratio					0.827116	0.79661	0.4
T84	SW7133	H04	0	2454	11.06	55	24
T84	SW7133	H04	1	2398	11.54	43	13
T84	SW7133	H04	ratio					0.958406	1.27907	1.84615
T84	SW7133	H05	0	11033	11.3	.	.
T84	SW7133	H05	1	11144	13.5	.	.
T84	SW7133	H05	ratio					0.837037
T84	SW7133	across	lsm		12.145	51	23.25	0.874186	1.03784	1.12308
T84	SW7134	D04	0	2006	10.82	56	29
T84	SW7134	D04	1	1847	14.08	62	52
T84	SW7134	D04	ratio					0.768466	0.903226	0.557692
T84	SW7134	H04	0	2516	9.93	48	17
T84	SW7134	H04	1	2176	10.79	52	24
T84	SW7134	H04	ratio					0.920297	0.923077	0.708333
T84	SW7134	H05	0	10863	9.5	.	.
T84	SW7134	H05	1	11058	13.6	.	.
T84	SW7134	H05	ratio					0.698529
T84	SW7134	across	lsm		11.4533	54.5	30.5			0.633013
T84	SW7104	D04	0	2124	12.3	55	30
T84	SW7104	D04	1	1888	15.69	60	48
T84	SW7104	D04	ratio					0.783939	0.916667	0.625
T84	SW7104	H04	0	2504	11.34	46	11
T84	SW7104	H04	1	2237	12.89	55	38
T84	SW7104	H04	ratio					0.879752	0.836364	0.289474
T84	SW7104	H05	0	11019	10.5	.	.
T84	SW7104	H05	1	11065	15.5	.	.
T84	SW7104	H05	ratio					0.677419
T84	SW7104	across	lsm		13.0367	54	31.75	0.78037	0.876515	0.457237
T84	SW7144	D04	0	2061	10.53	56	27
T84	SW7144	D04	1	1721	15.24	62	52
T84	SW7144	D04	ratio					0.690945	0.903226	0.519231
T84	SW7144	H04	0	2507	10.36	49	20
T84	SW7144	H04	1	2240	12.3	51	29
T84	SW7144	H04	ratio					0.842276	0.960784	0.689655
T84	SW7144	H05	0	10880	8.9	.	.
T84	SW7144	H05	1	11132	13.5	.	.
T84	SW7144	H05	ratio					0.659259
T84	SW7144	across	lsm		11.805	54.5	32	0.730827	0.932005	0.604443
T84	SW7146	D04	0	1994	10.63	56	23
T84	SW7146	D04	1	1916	13.39	59	43
T84	SW7146	D04	ratio					0.793876	0.949153	0.534884
T84	SW7146	H04	0	2446	10.39	48	15
T84	SW7146	H04	1	2374	12.1	50	29
T84	SW7146	H04	ratio					0.858678	0.96	0.517241
T84	SW7146	H05	0	10969	8.5	.	.
T84	SW7146	H05	1	11138	13.7	.	.
T84	SW7146	H05	ratio					0.620438
T84	SW7146	across	lsm		11.4517	53.25	27.5	0.757664	0.954576	0.526063
T84	SW7150	D04	0	1938	12.39	60	39
T84	SW7150	D04	1	1874	16.02	60	57
T84	SW7150	D04	ratio					0.773408	1	0.684211
T84	SW7150	H04	0	2491	11.74	56	34
T84	SW7150	H04	1	2341	12.61	54	34
T84	SW7150	H04	ratio					0.931007	1.03704	1
T84	SW7150	H05	0	10889	12.4	.	.
T84	SW7150	H05	1	11071	13.3	.	.
T84	SW7150	H05	ratio					0.932331
T84	SW7150	across	lsm		13.0767	57.5	41	0.878915	1.01852	0.842105
T84	SW7151	D04	0	1971	10.34	57	25
T84	SW7151	D04	1	1918	13.16	57	36
T84	SW7151	D04	ratio					0.785714	1	0.694444
T84	SW7151	H04	0	2505	10.45	44	5
T84	SW7151	H04	1	2353	11.93	53	30
T84	SW7151	H04	ratio					0.875943	0.830189	0.166667
T84	SW7151	H05	0	10828	11.7	.	.
T84	SW7151	H05	1	11167	12.4	.	.
[truncated: 1,592 more rows]

## Sheet: SW84 lsmeans across repl.
S1 Table: Raw data lsmeans across environments and within, respectively across N levels
Line	SW84 Family	N_level	lsmGPC	lsmGH	lsmSED	lsmGPC_ratio	lsmGH_ratio	lsmSED_ratio
SW5715	D84	0	10.3467	51.5	17
SW5715	D84	1	13.4633	55.5	38
SW5715	D84	across	11.905	53.5	27.5	0.768653	0.933344	0.455686
SW5716	D84	0	12.0867	50.5	19.5
SW5716	D84	1	14.3072	49.5517	32.2571
SW5716	D84	across	13.2123	50.0339	26.1093	0.807663	0.981481	0.568164
SW5717	D84	0	11.2737	54.7139	24.883
SW5717	D84	1	13.1333	57	43.5
SW5717	D84	across	12.2145	55.8634	34.2915	0.574358	0.491525	0.627929
SW5721	D84	0	11.03	53	21.5
SW5721	D84	1	13.8867	56.5	37.5
SW5721	D84	across	12.4583	54.75	29.5	0.800967	0.941204	0.607571
SW5739	D84	0	11.4333	55.5	32
SW5739	D84	1	13.5	57	42.5
SW5739	D84	across	12.4667	56.25	37.25	0.853877	0.975	0.839394
SW5741	D84	0	11.5933	58	36.5
SW5741	D84	1	13.1967	57	44
SW5741	D84	across	12.395	57.5	40.25	0.887892	1.01574	0.822985
SW5753	D84	0	10.5887	54.7139	21.883
SW5753	D84	1	12.1133	56	34.5
SW5753	D84	across	11.3334	55.3389	27.5393	0.564503	0.460317	0.572373
SW5757	D84	0	11.45	53	28
SW5757	D84	1	13.7367	52	42
SW5757	D84	across	12.5933	52.5	35	0.837923	1.02849	0.758929
SW5776	D84	0	11.8237	55.7139	23.883
SW5776	D84	1	12.33	57	39.5
SW5776	D84	across	12.1174	56.3585	32.0422
SW5779	D84	0	11.8733	55.5	27
SW5779	D84	1	14.1672	60.5517	49.2571
SW5779	D84	across	13.0064	58.0241	37.9832
SW5788	D84	0	11.69	48.5	21
SW5788	D84	1	13.0567	59	48.5
SW5788	D84	across	12.3733	53.75	34.75	0.906285	0.814078	0.386538
SW5790	D84	0	10.6087	51.7139	19.883
SW5790	D84	1	13.0222	57.5517	36.2571
SW5790	D84	across	11.8154	54.6315	28.0798	0.789206	0.887097	0.590892
SW5791	D84	0	10.7567	50	18
SW5791	D84	1	13.7333	56	39.5
SW5791	D84	across	12.245	53	28.75	0.785775	0.893603	0.483704
SW5793	D84	0	10.8967	53	22
SW5793	D84	1	13.1033	57	43
SW5793	D84	across	12	55	32.5	0.833175	0.930906	0.498534
SW5795	D84	0	10.7687	51.7139	17.883
SW5795	D84	1	12.1367	54	32
SW5795	D84	across	11.4815	52.8585	25.334	0.604434	0.482456	0.654994
SW5819	D84	0	11.8367	52.5	26.5
SW5819	D84	1	13.1833	53	42
SW5819	D84	across	12.51	52.75	34.25	0.908986	0.99266	0.667377
SW5832	D84	0	11.98	52.5	25
SW5832	D84	1	13.6022	53.5517	35.2571
SW5832	D84	across	12.7684	53.0437	30.6518	0.877981	0.913793	0.580253
SW5834	D84	0	11.65	52	23.5
SW5834	D84	1	14.4422	58.5517	52.2571
SW5834	D84	across	13.0435	55.2864	38.0257	0.788101	0.857143	0.497142
SW5845	D84	0	11.7467	58.5	34
SW5845	D84	1	14.39	60.5	51.5
SW5845	D84	across	13.0683	59.5	42.75	0.819732	0.966758	0.670648
SW5847	D84	0	12.7	54	18
SW5847	D84	1	14.3533	56	37.5
SW5847	D84	across	13.5267	55	27.75	0.886706	0.970522	0.512688
SW5860	D84	0	11.4567	54.5	28.5
SW5860	D84	1	14.1767	58	46
SW5860	D84	across	12.8167	56.25	37.25	0.814759	0.950377	0.690036
SW5863	D84	0	11.02	50.5	22
SW5863	D84	1	13.9022	55.5517	39.2571
SW5863	D84	across	12.4843	53.0339	30.6504	0.748629	0.883333	0.600696
SW5865	D84	0	12.4333	53	27.5
SW5865	D84	1	13.77	58	48
SW5865	D84	across	13.1017	55.5	37.75	0.90904	0.923077	0.633995
SW5866	D84	0	11.3167	55.5	29.5
SW5866	D84	1	13.4822	56.5517	38.2571
SW5866	D84	across	12.4112	56.0437	34.36	0.805615	0.918033	0.650892
SW5878	D84	0	11.4467	43.5	12.5
SW5878	D84	1	13.2033	40.5	24
SW5878	D84	across	12.325	42	18.25	0.869337	1.1492	0.593366
SW5880	D84	0	11.36	52	23.5
SW5880	D84	1	13.7667	52	35
SW5880	D84	across	12.5633	52	29.25	0.826891	1	0.699301
SW5892	D84	0	10.7067	52.5	19
SW5892	D84	1	12.7	54	33.5
SW5892	D84	across	11.7033	53.25	26.25	0.846263	0.97162	0.583021
SW5906	D84	0	13.09	52	25
SW5906	D84	1	14.7067	55	39.5
SW5906	D84	across	13.8983	53.5	32.25	0.89008	0.947281	0.641622
SW5938	D84	0	11.28	44	14
SW5938	D84	1	13.5	49	33
SW5938	D84	across	12.39	46.5	23.5	0.833471	0.900084	0.458537
SW6001	D84	0	11.35	52.5	20.5
SW6001	D84	1	13.3467	56.5	42
SW6001	D84	across	12.3483	54.5	31.25	0.855946	0.93017	0.493914
SW6009	D84	0	11.9067	45.5	14
SW6009	D84	1	13.26	47	29.5
SW6009	D84	across	12.5833	46.25	21.75	0.904704	0.971154	0.541424
SW6010	D84	0	11.8033	56.5	29.5
SW6010	D84	1	14.2367	54	40.5
SW6010	D84	across	13.02	55.25	35	0.830905	1.04799	0.759247
SW6014	D84	0	11.4533	46.5	19
SW6014	D84	1	13.9133	46.5	32.5
SW6014	D84	across	12.6833	46.5	25.75	0.825529	0.997681	0.541159
SW6017	D84	0	11.4037	56.7139	28.883
SW6017	D84	1	13.6933	62.5	53
SW6017	D84	across	12.5649	59.6061	41.0833	0.550573	0.454545	0.614701
SW6029	D84	0	12.4967	53.5	29
SW6029	D84	1	14.3667	55	46
SW6029	D84	across	13.4317	54.25	37.5	0.876694	0.986998	0.730769
SW6030	D84	0	12.36	47.5	18
SW6030	D84	1	14.3267	47.5	30
SW6030	D84	across	13.3433	47.5	24	0.865999	1	0.626794
SW6032	D84	0	11.5967	49.5	26
SW6032	D84	1	13.72	53	42
SW6032	D84	across	12.6583	51.25	34	0.844145	0.934938	0.620513
SW6035	D84	0	12.6767	58.5	31
SW6035	D84	1	13.4467	59.5	43.5
SW6035	D84	across	13.0617	59	37.25	0.946417	0.988565	0.758621
SW6042	D84	0	12.4867	46	19.5
SW6042	D84	1	14.4	50	37
SW6042	D84	across	13.4433	48	28.25	0.869541	0.920915	0.57764
SW6045	D84	0	10.9267	53	26.5
SW6045	D84	1	13.0333	54.5	40
SW6045	D84	across	11.98	53.75	33.25	0.836521	0.971771	0.65625
SW6046	D84	0	10.94	52.5	21.5
SW6046	D84	1	13.18	56.5	43
SW6046	D84	across	12.06	54.5	32.25	0.831664	0.9375	0.546582
SW6047	D84	0	10.78	56	29
SW6047	D84	1	13.6633	56	40
SW6047	D84	across	12.2217	56	34.5	0.7941	1.01161	0.84696
SW6052	D84	0	12.0033	57	34.5
SW6052	D84	1	13.0467	60	52
SW6052	D84	across	12.525	58.5	43.25	0.921056	0.950893	0.675372
SW6057	D84	0	11.4037	54.7139	30.883
SW6057	D84	1	13.93	57.5	45.5
SW6057	D84	across	12.6561	56.0914	37.8736	0.523946	0.453125	0.664662
SW6058	D84	0	11.84	56	33
SW6058	D84	1	14.85	61	57.5
SW6058	D84	across	13.345	58.5	45.25	0.795851	0.917742	0.576923
SW6061	D84	0	10.1067	52	18
SW6061	D84	1	14.5533	56	41
SW6061	D84	across	12.33	54	29.5	0.711575	0.929605	0.449832
SW6070	D84	0	12.12	55.5	33
SW6070	D84	1	14.5967	60	51
SW6070	D84	across	13.3583	57.75	42	0.834116	0.92523	0.672931
SW6083	D84	0	12.5587	54.7139	26.883
SW6083	D84	1	12.4772	56.5517	40.2571
SW6083	D84	across	12.5179	55.6315	33.5798	0.990347	0.95082	0.687045
SW6084	D84	0	11.5633	55.5	27.5
SW6084	D84	1	13.54	59	46.5
SW6084	D84	across	12.5517	57.25	37	0.859039	0.942684	0.617943
SW6089	D84	0	11.2167	50.5	15.5
SW6089	D84	1	13.6233	57.5	39.5
SW6089	D84	across	12.42	54	27.5	0.821981	0.882659	0.410015
SW6096	D84	0	10.19	51	22.5
SW6096	D84	1	13.29	56.5	42.5
SW6096	D84	across	11.74	53.75	32.5	0.772134	0.906999	0.560731
SW6103	D84	0	11.58	55.5	28.5
SW6103	D84	1	13.6233	58	43.5
SW6103	D84	across	12.6017	56.75	36	0.851533	0.966346	0.783293
SW6113	D84	0	11.1	54.5	25.5
SW6113	D84	1	14.1733	52.5	36
SW6113	D84	across	12.6367	53.5	30.75	0.787003	1.03827	0.72963
SW6123	D84	0	11.1987	53.7139	19.883
SW6123	D84	1	13.3567	54.5	33
SW6123	D84	across	12.2725	54.0914	25.9147	0.542012	0.467213	0.56148
SW6126	D84	0	11.1387	41.7139	9.88305
SW6126	D84	1	13.05	46	26
SW6126	D84	across	12.1227	43.8487	17.9997	0.570289	0.441176	0.46927
SW6127	D84	0	11.0287	42.7139	9.88305
SW6127	D84	1	14.5033	45	23.5
SW6127	D84	across	12.7233	43.8585	17.0422	0.480379	0.479167	0.542504
SW6128	D84	0	11.06	55.5	26.5
SW6128	D84	1	12.7033	56	38
SW6128	D84	across	11.8817	55.75	32.25	0.870479	0.990385	0.70942
SW6129	D84	0	10.7833	54	23
SW6129	D84	1	12.7322	58.5517	43.2571
SW6129	D84	across	11.7496	56.2913	33.6518	0.833089	0.873016	0.47271
SW6130	D84	0	11.2467	56	30
SW6130	D84	1	13.72	58	44
SW6130	D84	across	12.4833	57	37	0.825569	0.967213	0.71159
SW6137	D84	0	10.85	53.5	21
SW6137	D84	1	12.2733	58	40
SW6137	D84	across	11.5617	55.75	30.5	0.888189	0.927074	0.54707
SW6140	D84	0	9.93	53.5	22
SW6140	D84	1	13.61	53	34.5
SW6140	D84	across	11.77	53.25	28.25	0.735094	1.00786	0.633274
SW6148	D84	0	11.7933	44	11.5
SW6148	D84	1	14.4733	50.5	35.5
SW6148	D84	across	13.1333	47.25	23.5	0.819146	0.868514	0.296154
SW6149	D84	0	11.44	55.5	25
SW6149	D84	1	12.7267	60	42.5
SW6149	D84	across	12.0833	57.75	33.75
SW6159	D84	0	11.78	51	22
SW6159	D84	1	13.6322	55.5517	45.2571
SW6159	D84	across	12.7038	53.2766	33.3996	0.848224	0.916667	0.599664
SW6171	D84	0	10.8333	55	18.5
SW6171	D84	1	12.5972	61.5517	47.2571
SW6171	D84	across	11.7308	58.2766	32.8586	0.831823	0.893939	0.480722
SW6179	D84	0	12.56	54.5	27.5
SW6179	D84	1	15.13	58	47.5
SW6179	D84	across	13.845	56.25	37.5	0.834276	0.940835	0.601351
SW6184	D84	0	11.88	46	15
SW6184	D84	1	13.9233	45	25.5
SW6184	D84	across	12.9017	45.5	20.25	0.855243	1.03036	0.647059
SW6213	D84	0	9.96373	41.7139	8.88305
SW6213	D84	1	13.0133	43	22.5
SW6213	D84	across	11.5142	42.3585	16.1258	0.507403	0.48913	0.539167
SW6215	D84	0	11.2467	51	19.5
SW6215	D84	1	13.3467	53.5	38
SW6215	D84	across	12.2967	52.25	28.75	0.845918	0.960063	0.553558
SW6220	D84	0	11.93	52	27.5
SW6220	D84	1	14.6033	55.5	47
SW6220	D84	across	13.2667	53.75	37.25	0.819469	0.938396	0.609492
SW6222	D84	0	10.7	46	14.5
SW6222	D84	1	11.8572	52.5517	34.2571
SW6222	D84	across	11.305	49.2766	24.275	0.844967	0.877193	0.525674
SW6243	D84	0	11.4133	51	21.5
SW6243	D84	1	14.4867	50	31.5
SW6243	D84	across	12.95	50.5	26.5	0.805068	1.02424	0.787679
SW6251	D84	0	10.5233	52.5	18
SW6251	D84	1	13.2167	52.5	40.5
SW6251	D84	across	11.87	52.5	29.25	0.797484	1.00091	0.422414
SW6261	D84	0	12.0033	57.5	40
SW6261	D84	1	13.89	59	56
SW6261	D84	across	12.9467	58.25	48	0.869586	0.974425	0.720645
SW6262	D84	0	12.1267	59	30.5
SW6262	D84	1	14.6267	59.5	49.5
SW6262	D84	across	13.3767	59.25	40	0.829251	1.00735	0.69995
SW6268	D84	0	11.5237	52.7139	22.883
SW6268	D84	1	13.8067	59	42
SW6268	D84	across	12.6657	55.8585	32.9176	0.539867	0.451613	0.653392
SW6284	D84	0	11.5033	51.5	24
SW6284	D84	1	13.3167	61	48.5
SW6284	D84	across	12.41	56.25	36.25	0.865361	0.841056	0.48708
SW6285	D84	0	12.0933	54	29.5
SW6285	D84	1	13.0033	54	44.5
SW6285	D84	across	12.5483	54	37	0.96579	1.00206	0.68815
SW6286	D84	0	10.7633	57	30
SW6286	D84	1	13.9167	58	49.5
SW6286	D84	across	12.34	57.5	39.75	0.773919	0.985624	0.613095
SW6305	D84	0	11.6987	43.7139	18.883
SW6305	D84	1	14.46	45.5	30.5
SW6305	D84	across	13.1131	44.611	25.1258	0.541607	0.489583	0.712513
SW6308	D84	0	11.7267	51.5	19
SW6308	D84	1	13.72	57.5	40
SW6308	D84	across	12.7233	54.5	29.5	0.85459	0.898046	0.473333
SW6314	D84	0	11.8387	53.7139	20.883
SW6314	D84	1	13.73	55.5	40
SW6314	D84	across	12.7858	54.5963	30.249	0.561931	0.467213	0.553855
SW6315	D84	0	11.9633	46.5	14.5
SW6315	D84	1	14.39	49.5	32
SW6315	D84	across	13.1767	48	23.25	0.83242	0.947703	0.525451
SW6317	D84	0	10.9987	55.7139	22.883
SW6317	D84	1	13.1633	61	42.5
SW6317	D84	across	12.0824	58.3487	32.4572	0.542659	0.44697	0.564576
SW6318	D84	0	11.4537	51.7139	26.883
SW6318	D84	1	13.5767	54.5	43.5
SW6318	D84	across	12.5472	53.0963	35.2915	0.562214	0.458333	0.664966
SW6319	D84	0	10.3867	45.5	16
SW6319	D84	1	12.0667	48	28.5
SW6319	D84	across	11.2267	46.75	22.25	0.864296	0.966071	0.715909
SW6326	D84	0	12.19	56	32
SW6326	D84	1	14.3467	58.5	49
SW6326	D84	across	13.2683	57.25	40.5	0.854633	0.958995	0.67346
SW6327	D84	0	11.4667	56	29
SW6327	D84	1	13.23	58.5	44.5
SW6327	D84	across	12.3483	57.25	36.75	0.866769	0.963462	0.70452
SW6336	D84	0	11.2	42	10
SW6336	D84	1	11.6272	47.5517	28.2571
SW6336	D84	across	11.4188	44.7864	19.3175	0.941247	0.846154	0.390892
SW6344	D84	0	11.53	45.5	21.5
SW6344	D84	1	14.6233	47	31
SW6344	D84	across	13.0767	46.25	26.25	0.798013	0.972412	0.793758
SW6349	D84	0	10.6867	54.5	22.5
SW6349	D84	1	12.6033	57.5	42
SW6349	D84	across	11.645	56	32.25	0.846697	0.948695	0.54405
SW6350	D84	0	11.15	54	27.5
SW6350	D84	1	12.6522	57.5517	37.2571
SW6350	D84	across	11.9164	55.7766	32.3586	0.838495	0.935484	0.743953
SW6357	D84	0	13.44	56	23.5
SW6357	D84	1	14.1567	56.5	43
SW6357	D84	across	13.7983	56.25	33.25	0.95933	0.99231	0.545827
SW6359	D84	0	12.33	54	25
SW6359	D84	1	13.9867	57.5	42
SW6359	D84	across	13.1583	55.75	33.5	0.88236	0.939408	0.588889
SW6362	D84	0	12.8033	59	38
SW6362	D84	1	15.7967	62	61
SW6362	D84	across	14.3	60.5	49.5	0.813978	0.952605	0.637965
SW6365	D84	0	11.84	55.5	25.5
SW6365	D84	1	14.1367	57	42
SW6365	D84	across	12.9883	56.25	33.75	0.839588	0.970461	0.575926
SW6382	D84	0	10.62	56.5	29.5
SW6382	D84	1	13.2267	59.5	45
SW6382	D84	across	11.9233	58	37.25	0.80854	0.955413	0.697403
SW6408	D84	0	10.9487	52.7139	21.883
SW6408	D84	1	13.66	58.5	44
SW6408	D84	across	12.3083	55.5914	32.6654	0.521173	0.430769	0.53157
SW6438	D84	0	12.4587	56.7139	30.883
SW6438	D84	1	13.44	58	46.5
SW6438	D84	across	12.9716	57.3585	38.5408	0.621571	0.491803	0.674225
SW6444	D84	0	11.4233	54.5	27.5
SW6444	D84	1	13.1167	56	41.5
SW6444	D84	across	12.27	55.25	34.5	0.875673	0.981613	0.721384
SW6447	D84	0	11.2937	51.7139	17.883
SW6447	D84	1	13.84	53	36.5
SW6447	D84	across	12.5941	52.3438	27.0408	0.543433	0.466102	0.530892
SW6468	D84	0	11.19	55.5	27.5
SW6468	D84	1	13.6433	58.5	47
SW6468	D84	across	12.4167	57	37.25	0.820736	0.948413	0.59687
SW6470	D84	0	10.4187	54.7139	19.883
SW6470	D84	1	13.3133	57.5	40
SW6470	D84	across	11.8749	56.1012	29.9997	0.510571	0.467742	0.56148
SW6474	D84	0	11.93	52.5	21.5
SW6474	D84	1	13.8833	53.5	38.5
SW6474	D84	across	12.9067	53	30	0.861784	0.982143	0.562062
SW6481	D84	0	11.3467	43.5	17
SW6481	D84	1	13.3533	48	32
SW6481	D84	across	12.35	45.75	24.5	0.853726	0.906469	0.55371
SW6504	D84	0	12.3533	53	28
SW6504	D84	1	13.3267	54.5	44.5
SW6504	D84	across	12.84	53.75	36.25	0.952092	0.971997	0.65508
SW6510	D84	0	11.7133	56.5	32.5
SW6510	D84	1	13.6367	59	50
SW6510	D84	across	12.675	57.75	41.25	0.860205	0.959163	0.670833
SW6517	D84	0	11.95	57.5	30.5
SW6517	D84	1	13.87	59	48
SW6517	D84	across	12.91	58.25	39.25	0.864233	0.977345	0.666515
SW6518	D84	0	11.88	58.5	33.5
SW6518	D84	1	14.87	60.5	52.5
SW6518	D84	across	13.375	59.5	43	0.800941	0.965872	0.665161
SW6519	D84	0	12.0133	60	38
SW6519	D84	1	14.9022	59.5517	53.2571
SW6519	D84	across	13.4783	59.7864	45.9011	0.765849	0.96875	0.690892
SW6521	D84	0	12.0737	54.7139	24.883
SW6521	D84	1	13.57	58	42.5
SW6521	D84	across	12.8455	56.3438	33.4572
SW6526	D84	0	11.7767	59	37
SW6526	D84	1	14.7267	61	55
SW6526	D84	across	13.2517	60	46
SW6528	D84	0	11.3333	58	26.5
SW6528	D84	1	13.6267	58	41
SW6528	D84	across	12.48	58	33.75	0.834208	1.0006	0.672181
SW6532	D84	0	10.3287	52.7139	19.883
SW6532	D84	1	12.8167	60.5	44.5
SW6532	D84	across	11.5821	56.5963	32.0408	0.527683	0.424242	0.504685
SW6538	D84	0	10.9037	52.7139	21.883
SW6538	D84	1	13.2933	59	44
SW6538	D84	across	12.1217	55.8487	32.6654	0.545903	0.4375	0.53157
SW6541	D84	0	10.8337	54.7139	29.883
SW6541	D84	1	13.3433	57	44.5
SW6541	D84	across	12.1314	55.8634	37.7094	0.552677	0.491525	0.770892
SW6544	D84	0	10.9137	55.7139	21.883
SW6544	D84	1	13.46	59	45
SW6544	D84	across	12.2127	57.3438	33.3326	0.543699	0.453846	0.539167
SW6550	D84	0	12.2133	57.5	37
SW6550	D84	1	14.1367	58	45
SW6550	D84	across	13.175	57.75	41	0.869046	0.997596	0.932165
SW6552	D84	0	11.5687	54.7139	26.883
SW6552	D84	1	13.7033	58	45.5
SW6552	D84	across	12.6506	56.3487	36.1243	0.556957	0.460317	0.625374
SW6553	D84	0	12.9767	56.5	31
SW6553	D84	1	13.75	57.5	44
SW6553	D84	across	13.3633	57	37.5			0.754464
SW6554	D84	0	11.2767	53	23
SW6554	D84	1	13.6633	57.5	44
SW6554	D84	across	12.47	55.25	33.5	0.826407	0.927696	0.549425
SW6565	D84	0	12.5837	56.7139	36.883
SW6565	D84	1	14.45	62	55.5
SW6565	D84	across	13.5154	59.3536	46.2915	0.561892	0.454545	0.712104
SW6567	D84	0	11.43	57	32.5
SW6567	D84	1	13.6567	56.5	43.5
SW6567	D84	across	12.5433	56.75	38	0.839127	1.02289	0.914087
SW6577	D84	0	10.5387	55.7139	19.883
SW6577	D84	1	12.8267	58	38
SW6577	D84	across	11.7072	56.8683	29.6683			0.676257
SW6578	D84	0	10.7067	51	17.5
SW6578	D84	1	13.1033	54.5	36
SW6578	D84	across	11.905	52.75	26.75	0.819587	0.936066	0.508117
SW6593	D84	0	11.86	58	28
SW6593	D84	1	14.0167	61.5	46
SW6593	D84	across	12.9383	59.75	37	0.848795	0.944577	0.6415
SW6626	D84	0	11.4867	54.5	27.5
SW6626	D84	1	14.6467	60	51
SW6626	D84	across	13.0667	57.25	39.25	0.787642	0.907891	0.539596
SW6632	D84	0	12.21	45.5	17
SW6632	D84	1	14.24	47	29
SW6632	D84	across	13.225	46.25	23	0.85854	0.973443	0.638889
SW6642	D84	0	12.36	54	22
SW6642	D84	1	14.7	58.5	51.5
SW6642	D84	across	13.53	56.25	36.75	0.844392	0.923314	0.440213
SW6643	D84	0	13.3633	50.5	25.5
SW6643	D84	1	14.3767	50	35
SW6643	D84	across	13.87	50.25	30.25	0.931296	1.01111	0.830237
SW6644	D84	0	11.7667	56.5	29.5
SW6644	D84	1	14.54	54.5	40.5
SW6644	D84	across	13.1533	55.5	35	0.812618	1.04	0.8
SW6647	D84	0	11.6687	48.7139	21.883
SW6647	D84	1	13.2722	53.5517	39.2571
SW6647	D84	across	12.4704	51.1315	30.5798	0.85472	0.896552	0.600696
SW6652	D84	0	11.5487	55.7139	25.883
SW6652	D84	1	13.58	57.5	41
SW6652	D84	across	12.592	56.6061	33.7504	0.568237	0.483607	0.703136
SW6661	D84	0	11.3667	44	17.5
SW6661	D84	1	12.44	46.5	28.5
SW6661	D84	across	11.9033	45.25	23	0.917815	0.945116	0.595238
SW6673	D84	0	13.8267	49.5	29.5
SW6673	D84	1	14.1	52	38
SW6673	D84	across	13.9633	50.75	33.75	0.997035	0.952222	0.86756
SW6679	D84	0	10.33	57.5	30.5
SW6679	D84	1	12.2733	60	41.5
SW6679	D84	across	11.3017	58.75	36	0.84565	0.964336	0.814516
SW6702	D84	0	11.2587	54.7139	25.883
SW6702	D84	1	12.64	58.5	37.5
SW6702	D84	across	11.9501	56.611	32.1258	0.581001	0.47541	0.77271
SW6703	D84	0	12.1767	54	25.5
SW6703	D84	1	13.69	57.5	41.5
SW6703	D84	across	12.9333	55.75	33.5			0.623333
SW6705	D84	0	10.6167	54	23.5
SW6705	D84	1	13.5533	57.5	40.5
SW6705	D84	across	12.085	55.75	32	0.786089	0.944444	0.638889
SW6710	D84	0	11.3367	55.5	31
SW6710	D84	1	13.2867	58	37
SW6710	D84	across	12.3117	56.75	34	0.854392	0.957228	0.869467
SW6715	D84	0	11.97	57.5	29
SW6715	D84	1	13.24	63.5	50
SW6715	D84	across	12.605	60.5	39.5			0.5875
SW6718	D84	0	12.05	53.5	30
SW6718	D84	1	14.08	58.5	51.5
SW6718	D84	across	13.065	56	40.75	0.858303	0.924242	0.614496
SW6734	D84	0	12.8737	60.7139	43.883
SW6734	D84	1	14.6267	63	60.5
SW6734	D84	across	13.788	61.8585	52.5422	0.592367	0.484848	0.796774
SW6763	D84	0	11.25	40.5	28
SW6763	D84	1	13.5572	57.5517	44.2571
SW6763	D84	across	12.4311	49.1073	36.4847	0.779123	0.451613	0.590892
SW6765	D84	0	11.7033	42	10
SW6765	D84	1	13.5933	48.5	29
SW6765	D84	across	12.6483	45.25	19.5	0.862212	0.864024	0.330435
SW6775	D84	0	11.5667	42.5	11
SW6775	D84	1	13.2	45.5	25
SW6775	D84	across	12.3833	44	18	0.878116	0.939103	0.3875
SW6795	D84	0	12.8533	55.5	24.5
SW6795	D84	1	13.6767	57	39.5
SW6795	D84	across	13.265	56.25	32	0.944848	0.972935	0.648403
SW6796	D84	0	11.0287	53.7139	20.883
SW6796	D84	1	13.1033	57	39.5
SW6796	D84	across	12.1053	55.3536	30.4586	0.577373	0.467213	0.611725
SW6845	D84	0	9.40873	50.7139	17.883
SW6845	D84	1	12.7622	56.5517	38.2571
SW6845	D84	across	11.0854	53.6315	28.0798	0.713599	0.885246	0.530892
SW6852	D84	0	12.3933	54.5	26
SW6852	D84	1	12.4872	58.5517	41.2571
SW6852	D84	across	12.4271	56.5339	34.0682	0.985983	0.904762	0.56259
SW6854	D84	0	11.6733	57.5	31
SW6854	D84	1	13.6633	56.5	44
SW6854	D84	across	12.6683	57	37.5	0.856274	1.02825	0.807529
SW6871	D84	0	12.6067	57	30
SW6871	D84	1	13.1933	61	44.5
SW6871	D84	across	12.9	59	37.25	0.956675	0.939394	0.719519
SW6876	D84	0	12.29	59.5	43
SW6876	D84	1	14.39	59.5	52.5
SW6876	D84	across	13.34	59.5	47.75	0.856027	1.00384	0.865079
SW6879	D84	0	11.6487	53.7139	26.883
SW6879	D84	1	13.51	57	43
SW6879	D84	across	12.6077	55.3487	35.0833	0.573307	0.459677	0.675797
SW6907	T84	0	12.0233	56	29.5
SW6907	T84	1	13.7033	60	50.5
SW6907	T84	across	12.8633	58	40	0.892214	0.932147	0.578279
SW6908	T84	0	11.27	55	25
SW6908	T84	1	13.5633	58.5	43.5
SW6908	T84	across	12.4167	56.75	34.25	0.844156	0.940476	0.604386
SW6910	T84	0	10.9667	53	22.5
SW6910	T84	1	12.9667	56	36
SW6910	T84	across	11.9667	54.5	29.25	0.854872	0.946154	0.628247
SW6911	T84	0	10.35	55	30
SW6911	T84	1	13.1367	58	45
SW6911	T84	across	11.7433	56.5	37.5	0.797119	0.953125	0.777043
SW6922	T84	0	10.98	54.5	24.5
SW6922	T84	1	13.8422	60.5517	49.2571
SW6922	T84	across	12.4124	57.5193	36.6079			0.615482
SW6953	T84	0	13.6533	57	43.883
SW6953	T84	1	15.6922	56.5517	48.2571
SW6953	T84	across	14.6643	56.7717	46.0798	0.856217	1.01639	0.890892
SW6967	T84	0	13.07	54.5	34
SW6967	T84	1	15.38	56.5	51.5
SW6967	T84	across	14.225	55.5	42.75	0.857788	0.969481	0.693284
SW6969	T84	0	10.54	52.5	20.5
SW6969	T84	1	13.1022	56.5517	38.2571
SW6969	T84	across	11.8142	54.5241	29.0243	0.787425	0.934426	0.670892
SW6970	T84	0	11.0533	54.5	23
SW6970	T84	1	13.9267	58	44.5
SW6970	T84	across	12.49	56.25	33.75	0.800305	0.94145	0.54548
SW6971	T84	0	10.26	54	25.5
SW6971	T84	1	13.2572	58.5517	44.2571
SW6971	T84	across	11.7563	56.2668	34.6914	0.754958	0.952381	0.66232
SW6974	T84	0	11.2037	56.7139	32.883
SW6974	T84	1	14.0833	59.5	47.5
SW6974	T84	across	12.6119	58.1012	39.9572	0.498894	0.46875	0.687666
SW6979	T84	0	12.1967	55	33.5
SW6979	T84	1	14.9167	58	51
SW6979	T84	across	13.5567	56.5	42.25	0.819293	0.949223	0.667763
SW6982	T84	0	12.3167	57	37.5
SW6982	T84	1	15.7367	59	52.5
SW6982	T84	across	14.0267	58	45	0.784066	0.964791	0.704614
SW6988	T84	0	12.4067	58.5	38.5
SW6988	T84	1	13.85	58.5	46
SW6988	T84	across	13.1283	58.5	42.25	0.905794	1.00324	0.938746
SW6989	T84	0	11.4267	55.5	31
SW6989	T84	1	13.3767	56.5	43
SW6989	T84	across	12.4017	56	37	0.858488	0.983051	0.744444
SW7005	T84	0	11.0333	53	20.5
SW7005	T84	1	12.94	57	39
SW7005	T84	across	11.9867	55	29.75	0.855428	0.930906	0.509615
SW7006	T84	0	12.26	46	20
SW7006	T84	1	13.3533	47.5	32
SW7006	T84	across	12.8067	46.75	26	0.923984	0.969141	0.623477
SW7007	T84	0	13.8533	60	38.5
SW7007	T84	1	15.08	59	55
SW7007	T84	across	14.4667	59.5	46.75	0.933757	1.02286	0.753731
SW7008	T84	0	11.5733	56.5	33.5
SW7008	T84	1	14.2333	53.5	40.5
SW7008	T84	across	12.9033	55	37	0.814256	1.06614	0.834249
SW7024	T84	0	11.8867	53.5	28
SW7024	T84	1	15.3733	56.5	50.5
SW7024	T84	across	13.63	55	39.25	0.776703	0.946395	0.557939
SW7027	T84	0	10.5067	53.5	22
SW7027	T84	1	12.9633	56	38.5
SW7027	T84	across	11.735	54.75	30.25	0.815432	0.957409	0.610483
SW7034	T84	0	11.7318	49.2861	13.117
SW7034	T84	1	13.0567	55	39
SW7034	T84	across	12.4144	52.1513	26.1674	0.635327	0.46	0.255262
SW7039	T84	0	10.9667	53.5	23
SW7039	T84	1	12.5767	54	31.5
SW7039	T84	across	11.7717	53.75	27.25	0.888343	0.995833	0.992647
SW7047	T84	0	11.4667	52.5	21.5
SW7047	T84	1	13.8267	57	43.5
SW7047	T84	across	12.6467	54.75	32.5	0.835142	0.92037	0.492857
SW7048	T84	0	11.9	51	25.5
SW7048	T84	1	14.15	56	42
SW7048	T84	across	13.025	53.5	33.75	0.852159	0.910256	0.65
SW7050	T84	0	10.8433	53	21.5
SW7050	T84	1	12.4833	53.5	29.5
SW7050	T84	across	11.6633	53.25	25.5	0.878694	0.996277	0.903409
SW7053	T84	0	10.4287	56.7139	33.883
SW7053	T84	1	14.0533	55	43
SW7053	T84	across	12.2044	55.8585	38.5833	0.464753	0.517241	0.807873
SW7063	T84	0	12.0237	53.7139	27.883
SW7063	T84	1	14.54	56.5	41.5
SW7063	T84	across	13.2317	55.0963	34.2065	0.512816	0.459677	0.633264
SW7064	T84	0	10.5833	56.5	30
SW7064	T84	1	13.9333	58.5	49
SW7064	T84	across	12.2583	57.5	39.5	0.766895	0.965507	0.620404
SW7078	T84	0	11.4667	57	29.5
SW7078	T84	1	13.2233	58.5	52
SW7078	T84	across	12.345	57.75	40.75	0.877356	0.973545	0.55303
SW7082	T84	0	11.1733	55	25.5
SW7082	T84	1	13.1867	57	46
SW7082	T84	across	12.18	56	35.75			0.561359
SW7084	T84	0	10.86	55	28
SW7084	T84	1	13.6233	56.5	39
SW7084	T84	across	12.2417	55.75	33.5	0.810749	0.977546	0.812648
SW7089	T84	0	11.1733	54.5	21
SW7089	T84	1	13.0967	57	37
SW7089	T84	across	12.135	55.75	29			0.554067
SW7092	T84	0	10.1567	56.5	27.5
SW7092	T84	1	13.3422	60.5517	46.2571
SW7092	T84	across	11.7813	58.5339	36.9421	0.703946	0.907692	0.625374
SW7093	T84	0	11.6333	54	29
SW7093	T84	1	14.5033	56	41
SW7093	T84	across	13.0683	55	35	0.805241	0.964183	0.711397
SW7104	T84	0	11.38	50.5	20.5
SW7104	T84	1	14.6933	57.5	43
SW7104	T84	across	13.0367	54	31.75	0.78037	0.876515	0.457237
SW7118	T84	0	11.39	52.5	24
SW7118	T84	1	13.0333	53.5	34.5
SW7118	T84	across	12.2117	53	29.25			0.770918
SW7125	T84	0	11.36	52.5	23
SW7125	T84	1	13.1422	56.5517	37.2571
SW7125	T84	across	12.2603	54.5241	30.2339	0.834123	0.934426	0.621504
SW7129	T84	0	11.2933	56.5	31
SW7129	T84	1	14.4533	61	50
SW7129	T84	across	12.8733	58.75	40.5	0.789636	0.931208	0.653797
SW7130	T84	0	12.0467	54.5	29
SW7130	T84	1	14.7667	57.5	48.5
SW7130	T84	across	13.4067	56	38.75	0.823095	0.948874	0.6366
SW7133	T84	0	11.2967	51	20
SW7133	T84	1	12.9933	51	26.5
SW7133	T84	across	12.145	51	23.25	0.874186	1.03784	1.12308
SW7134	T84	0	10.0833	52	23
SW7134	T84	1	12.8233	57	38
SW7134	T84	across	11.4533	54.5	30.5			0.633013
SW7144	T84	0	9.93	52.5	23.5
SW7144	T84	1	13.68	56.5	40.5
SW7144	T84	across	11.805	54.5	32	0.730827	0.932005	0.604443
SW7146	T84	0	9.84	52	19
SW7146	T84	1	13.0633	54.5	36
SW7146	T84	across	11.4517	53.25	27.5	0.757664	0.954576	0.526063
SW7150	T84	0	12.1767	58	36.5
SW7150	T84	1	13.9767	57	45.5
SW7150	T84	across	13.0767	57.5	41	0.878915	1.01852	0.842105
SW7151	T84	0	10.83	50.5	15
SW7151	T84	1	12.4967	55	33
SW7151	T84	across	11.6633	52.75	24	0.868402	0.915094	0.430556
SW7154	T84	0	9.96667	51.5	19
SW7154	T84	1	12.4033	54	32.5
SW7154	T84	across	11.185	52.75	25.75	0.811911	0.955898	0.695626
SW7158	T84	0	10.86	53	25.5
SW7158	T84	1	13.6133	54	38.5
SW7158	T84	across	12.2367	53.5	32	0.806132	0.981379	0.669683
SW7163	T84	0	11.7667	52.5	29
SW7163	T84	1	13.1072	47.5517	28.2571
SW7163	T84	across	12.4964	50.0682	29.904	0.814465	0.923077	0.540892
SW7168	T84	0	11.46	52.5	22.5
SW7168	T84	1	14.2733	58	44
SW7168	T84	across	12.8667	55.25	33.25	0.80804	0.902683	0.487601
SW7169	T84	0	11.17	54	23
SW7169	T84	1	13.34	54.5	33.5
SW7169	T84	across	12.255	54.25	28.25	0.849382	0.993051	0.765351
SW7170	T84	0	12.5333	54.5	28
SW7170	T84	1	13.5667	56	40
SW7170	T84	across	13.05	55.25	34	0.931015	0.973803	0.709993
SW7172	T84	0	10.7733	45	11
SW7172	T84	1	13.6233	47.5	28.5
SW7172	T84	across	12.1983	46.25	19.75	0.793132	0.949421	0.400676
SW7176	T84	0	11.2633	54.5	25.5
SW7176	T84	1	14.41	56	45
SW7176	T84	across	12.8367	55.25	35.25	0.787128	0.973617	0.593506
SW7177	T84	0	10.7537	59.7139	35.883
SW7177	T84	1	13.6622	58.5517	47.2571
SW7177	T84	across	12.2079	59.1315	41.5798			0.768858
SW7181	T84	0	10.05	43.5	14
SW7181	T84	1	13.2467	47	28
SW7181	T84	across	11.6483	45.25	21	0.76069	0.925901	0.466667
SW7182	T84	0	11.0267	57	28
SW7182	T84	1	13.1033	56	39.5
SW7182	T84	across	12.065	56.5	33.75	0.850518	1.02122	0.781832
SW7185	T84	0	11.38	45	14
SW7185	T84	1	13.27	47	25.5
SW7185	T84	across	12.325	46	19.75	0.859227	0.955556	0.535714
SW7187	T84	0	11.19	53	23
SW7187	T84	1	12.8767	59	44
SW7187	T84	across	12.0333	56	33.5	0.877288	0.897835	0.509091
SW7189	T84	0	11.53	53	24
SW7189	T84	1	13.6467	57.5	42.5
SW7189	T84	across	12.5883	55.25	33.25	0.852526	0.920177	0.535854
SW7191	T84	0	11.2518	53.2861	28.117
SW7191	T84	1	14.0433	58.5	45.5
SW7191	T84	across	12.6635	55.8988	36.8757	0.561382	0.462963	0.636381
SW7194	T84	0	11.03	53.5	27
SW7194	T84	1	13.6067	55.5	41
SW7194	T84	across	12.3183	54.5	34	0.814935	0.96541	0.702564
SW7196	T84	0	11.2333	45	10.5
SW7196	T84	1	14.5467	44.5	21.5
SW7196	T84	across	12.89	44.75	16	0.785731	1.01709	0.492424
SW7203	T84	0	11.6733	53	23
SW7203	T84	1	14.01	57	45
SW7203	T84	across	12.8417	55	34	0.836519	0.927003	0.468487
SW7210	T84	0	11.2487	44.7139	11.883
SW7210	T84	1	13.07	46.5	25
SW7210	T84	across	12.1526	45.6012	18.5833	0.553488	0.470588	0.548034
SW7215	T84	0	10.6487	44.7139	16.883
SW7215	T84	1	13.57	47.5	27
SW7215	T84	across	12.1112	46.1061	22.1669	0.508499	0.470588	0.674225
SW7216	T84	0	9.96667	42.5	10
SW7216	T84	1	14.1533	45.5	27
SW7216	T84	across	12.06	44	18.5	0.721774	0.941176	0.401501
SW7223	T84	0	10.8133	50	16.5
SW7223	T84	1	12.8033	54	31.5
SW7223	T84	across	11.8083	52	24	0.847703	0.927015	0.569378
SW7227	T84	0	9.95667	53	21.5
SW7227	T84	1	13.33	55	37.5
SW7227	T84	across	11.6433	54	29.5	0.759043	0.965	0.62
SW7230	T84	0	10.7333	43	10.5
SW7230	T84	1	13.4733	46	25
SW7230	T84	across	12.1033	44.5	17.75	0.81132	0.939423	0.429539
SW7234	T84	0	11.1467	56.5	26.5
SW7234	T84	1	13.9233	59	45
SW7234	T84	across	12.535	57.75	35.75	0.805947	0.958009	0.600315
SW7244	T84	0	10.8233	57	26.5
SW7244	T84	1	13.2867	57	39
SW7244	T84	across	12.055	57	32.75	0.830888	1.00247	0.769231
SW7268	T84	0	11.18	54.5	23.5
SW7268	T84	1	13.4867	55.5	36.5
SW7268	T84	across	12.3333	55	30	0.843152	0.984804	0.785849
SW7281	T84	0	12.9133	56	26.5
SW7281	T84	1	13.7067	59.5	46.5
SW7281	T84	across	13.31	57.75	36.5	0.948077	0.945111	0.603968
SW7283	T84	0	11.21	53	22
SW7283	T84	1	13.4033	58.5	42
SW7283	T84	across	12.3067	55.75	32	0.847273	0.902712	0.54191
SW7303	T84	0	12.7167	49.5	28.5
SW7303	T84	1	14.96	50	37.5
SW7303	T84	across	13.8383	49.75	33	0.857273	0.992351	0.834559
SW7305	T84	0	12.5967	54.5	34.5
SW7305	T84	1	14.6467	54.5	45.5
SW7305	T84	across	13.6217	54.5	40	0.869188	1.00305	0.840934
SW7309	T84	0	9.88333	51	22.5
SW7309	T84	1	12.5933	52.5	25.5
SW7309	T84	across	11.2383	51.75	24	0.797352	0.976156	1.32045
SW7312	T84	0	10.5	52	22.5
SW7312	T84	1	13.9633	53.5	36
SW7312	T84	across	12.2317	52.75	29.25	0.75749	0.974576	0.632209
SW7319	T84	0	11.0933	54.5	25
SW7319	T84	1	14.0422	59.5517	43.2571
SW7319	T84	across	12.5618	57.0193	33.8161	0.77365	0.9375	0.690892
SW7339	T84	0	10.67	52.5	20
SW7339	T84	1	13.66	56.5	39
SW7339	T84	across	12.165	54.5	29.5	0.785307	0.925914	0.492611
SW7342	T84	0	10.5467	51.5	19
SW7342	T84	1	13.47	52.5	31
SW7342	T84	across	12.0083	52	25	0.789299	0.982456	0.618182
SW7344	T84	0	11.23	54.5	21
SW7344	T84	1	13.2633	55.5	35
SW7344	T84	across	12.2467	55	28	0.855758	0.983333	0.659864
SW7345	T84	0	10.94	54.5	20
SW7345	T84	1	12.9467	57	39.5
SW7345	T84	across	11.9433	55.75	29.75	0.855115	0.955556	0.490927
SW7346	T84	0	10.6467	56	25
SW7346	T84	1	13.2933	56.5	33.5
SW7346	T84	across	11.97	56.25	29.25	0.813976	0.99619	0.876225
SW7349	T84	0	12.71	50.5	24
SW7349	T84	1	14.5272	50.5517	41.2571
SW7349	T84	across	13.6063	50.5339	32.6504	0.866881	0.963636	0.619193
SW7350	T84	0	11.0867	52	22
SW7350	T84	1	14.59	53.5	39
SW7350	T84	across	12.8383	52.75	30.5	0.7648	0.972555	0.579521
SW7351	T84	0	10.8587	45.7139	12.883
SW7351	T84	1	13.1072	47.5517	27.2571
SW7351	T84	across	11.9829	46.6315	20.0798	0.803222	0.942308	0.526789
SW7354	T84	0	10.4218	42.2861	21.117
SW7354	T84	1	12.7933	46.5	22
SW7354	T84	across	11.6128	44.4037	22.0853	0.57094	0.47561	4.15911
SW7355	T84	0	11.0867	48	17
SW7355	T84	1	12.7517	48.5	28
SW7355	T84	across	11.9254	48.25	22.5	0.872106	0.999351	0.858586
SW7357	T84	0	10.9287	54.7139	27.883
SW7357	T84	1	14.22	58.5	44
SW7357	T84	across	12.5565	56.6158	36.334	0.490794	0.483333	0.718343
SW7358	T84	0	11.5533	47	15
SW7358	T84	1	14.01	50	32
SW7358	T84	across	12.7817	48.5	23.5	0.831907	0.941224	0.48811
SW7363	T84	0	10.83	42	11.883
SW7363	T84	1	13.21	47.5	26.5
SW7363	T84	across	12.02	44.75	19.3751	0.822484	0.882799	0.535336
SW7364	T84	0	11.52	47.5	14
SW7364	T84	1	12.6133	51.5	29
SW7364	T84	across	12.0667	49.5	21.5	0.923282	0.921733	0.488636
SW7371	T84	0	11.0667	45.5	12
SW7371	T84	1	13.2467	44.5	23
SW7371	T84	across	12.1567	45	17.5	0.840086	1.02282	0.45045
SW7376	T84	0	11.2433	55	26
SW7376	T84	1	14.11	60	52.5
SW7376	T84	across	12.6767	57.5	39.25	0.796976	0.914685	0.477778
SW7386	T84	0	10.7537	42.7139	10.883
SW7386	T84	1	12.98	45.5	25
SW7386	T84	across	11.8285	44.0914	17.3311	0.515385	0.442308	0.431801
SW7392	T84	0	11.9233	55	26
SW7392	T84	1	14.74	58	43.5
SW7392	T84	across	13.3317	56.5	34.75	0.81367	0.949223	0.653509
SW7405	T84	0	11.2967	55	31.5
SW7405	T84	1	14.3333	58.5	46
SW7405	T84	across	12.815	56.75	38.75			0.69255
SW7406	T84	0	11.17	56	27.5
SW7406	T84	1	15.54	60.5	56
SW7406	T84	across	13.355	58.25	41.75			0.491
SW7413	T84	0	13.6	53.5	38
SW7413	T84	1	16.13	55	61
SW7413	T84	across	14.865	54.25	49.5	0.846876	0.972222	0.622951
SW7414	T84	0	11.6587	47.7139	24.883
SW7414	T84	1	14.59	47	30
SW7414	T84	across	13.0778	47.3438	26.9983	0.497563	0.481132	0.707913
SW7417	T84	0	13.1633	61	45.5
SW7417	T84	1	15.3867	60	49.5
SW7417	T84	across	14.275	60.5	47.5	0.859116	1.02238	1.04545
SW7421	T84	0	12.2133	44.5	24
SW7421	T84	1	14.1167	50	36
SW7421	T84	across	13.165	47.25	30	0.870449	0.886876	0.739821
SW7422	T84	0	11.9367	51	25
SW7422	T84	1	13.7633	51	32.5
SW7422	T84	across	12.85	51	28.75	0.880585	1.00194	0.889031
SW7423	T84	0	11.78	57.5	34
SW7423	T84	1	14.13	58.5	48
SW7423	T84	across	12.955	58	41	0.837	0.985996	0.75
SW7429	T84	0	11.56	56	25
SW7429	T84	1	13.7167	58	48
SW7429	T84	across	12.6383	57	36.5	0.849647	0.965425	0.526316
SW7432	T84	0	11.1633	55	24
SW7432	T84	1	14.4567	53	32.5
SW7432	T84	across	12.81	54	28.25	0.779055	1.03987	0.783333
SW7454	T84	0	12.42	56.5	32.5
SW7454	T84	1	14.02	61	49.5
SW7454	T84	across	13.22	58.75	41	0.889281	0.924267	0.642231
SW7455	T84	0	12.2667	45	17
SW7455	T84	1	14.2067	48.5	33.5
SW7455	T84	across	13.2367	46.75	25.25	0.86549	0.929701	0.531621
SW7477	T84	0	11.3533	55	27
SW7477	T84	1	14.6867	59	45.5
SW7477	T84	across	13.02	57	36.25	0.781649	0.934978	0.622087
SW7489	T84	0	12.6467	49.5	25
SW7489	T84	1	14.4567	52.5	39
SW7489	T84	across	13.5517	51	32	0.877829	0.939091	0.620833
SW7522	T84	0	11.7467	55.5	22
SW7522	T84	1	13.8667	56	37
SW7522	T84	across	12.8067	55.75	29.5	0.85642	0.996599	0.627778
SW7534	T84	0	10.5567	53	22.5
SW7534	T84	1	13.7333	55	35.5
SW7534	T84	across	12.145	54	29	0.782921	0.966667	0.668771
SW7535	T84	0	11.6133	54.5	30.5
SW7535	T84	1	13.0833	55	40
SW7535	T84	across	12.3483	54.75	35.25	0.889049	0.99	0.784341
SW7538	T84	0	11.4267	47.5	18.5
SW7538	T84	1	13.1767	48.5	27
SW7538	T84	across	12.3017	48	22.75	0.876621	0.981132	0.797619
SW7556	T84	0	11.38	55.5	24.5
SW7556	T84	1	13.7567	47	39.2571
SW7556	T84	across	12.5683	51.25	32.1093	0.83708	1.24867	0.600696
SW7572	T84	0	11.2833	43	11
SW7572	T84	1	12.67	45	22.5
SW7572	T84	across	11.9767	44	16.75	0.889082	0.957193	0.457933
SW7585	T84	0	10.8833	45.5	12.5
SW7585	T84	1	12.7333	44.5	20.5
SW7585	T84	across	11.8083	45	16.5	0.86218	1.03128	0.909524
SW7591	T84	0	11.4133	42	9.5
SW7591	T84	1	13.0267	44.5	23
SW7591	T84	across	12.22	43.25	16.25	0.889153	0.942581	0.364935
SW7592	T84	0	11.9733	57.5	30.5
SW7592	T84	1	13.8122	61.5517	48.2571
SW7592	T84	across	12.8857	59.529	39.5257	0.858665	0.924242	0.640892
SW7605	T84	0	11.1433	55.5	23.5
SW7605	T84	1	13.5	55.5	36.5
SW7605	T84	across	12.3217	55.5	30	0.831919	1.00642	0.667558
SW7608	T84	0	11.0567	54	26
SW7608	T84	1	13.6267	55	37
SW7608	T84	across	12.3417	54.5	31.5	0.822061	0.987621	0.827778
SW7609	T84	0	10.7433	52	18.5
SW7609	T84	1	13.2872	56.5517	36.2571
SW7609	T84	across	11.9921	54.2766	27.6929	0.812182	0.918033	0.486725
SW7614	T84	0	10.8267	54	26.5
SW7614	T84	1	13.2533	57	39
SW7614	T84	across	12.04	55.5	32.75	0.820442	0.94696	0.659041
SW7618	T84	0	11.2933	51.5	21
SW7618	T84	1	14.3733	55	42.5
SW7618	T84	across	12.8333	53.25	31.75	0.787968	0.935361	0.491379
SW7624	T84	0	12.29	54	26
SW7624	T84	1	14.5133	59	49.5
SW7624	T84	across	13.4017	56.5	37.75	0.852864	0.914943	0.52963
SW7627	T84	0	11.3867	55.5	27.5
SW7627	T84	1	13.8967	59	44
SW7627	T84	across	12.6417	57.25	35.75	0.822974	0.939525	0.618304
SW7630	T84	0	11.74	57.5	30.5
SW7630	T84	1	13.7467	60	47
SW7630	T84	across	12.7433	58.75	38.75	0.867559	0.96014	0.680208
SW7634	T84	0	12.0667	55.5	30
SW7634	T84	1	13.74	58.5	48.5
SW7634	T84	across	12.9033	57	39.25	0.883922	0.948413	0.620737
SW7638	T84	0	9.82	52	23.5
SW7638	T84	1	13.0667	56	36.5
SW7638	T84	across	11.4433	54	30	0.76989	0.929677	0.693223
SW7639	T84	0	10.6067	55.5	30.5
SW7639	T84	1	13.6233	57	44.5
SW7639	T84	across	12.115	56.25	37.5	0.778668	0.972222	0.68239
SW7646	T84	0	11.2767	53	24
SW7646	T84	1	13.5933	56.5	39
SW7646	T84	across	12.435	54.75	31.5	0.838358	0.942921	0.727921
SW7647	T84	0	10.1133	53	23.5
SW7647	T84	1	12.8367	58	40.5
SW7647	T84	across	11.475	55.5	32	0.787981	0.912186	0.555485
SW7648	T84	0	10.38	55	25
SW7648	T84	1	13.7433	57	39
SW7648	T84	across	12.0617	56	32	0.760117	0.969293	0.665
SW7650	T84	0	10.39	53	20.5
SW7650	T84	1	13.0533	54.5	33.5
SW7650	T84	across	11.7217	53.75	27	0.806235	0.97985	0.678571
SW7656	T84	0	11.5018	49.2861	18.117
SW7656	T84	1	13.5833	52	34
SW7656	T84	across	12.5313	50.666	26.5853	0.575461	0.522727	0.784108
SW7672	T84	0	11.11	52	25
SW7672	T84	1	12.8722	55.5517	34.2571
SW7672	T84	across	11.968	53.7766	29.5668	0.863559	0.933333	0.743066
SW7678	T84	0	11.3267	51	23
SW7678	T84	1	14.08	53.5	40.5
SW7678	T84	across	12.7033	52.25	31.75	0.81041	0.951801	0.572368
SW7681	T84	0	10.3467	54	26.5
SW7681	T84	1	13.77	59	48
SW7681	T84	across	12.0583	56.5	37.25	0.757167	0.915035	0.559424
SW7683	T84	0	12.6667	59	37.5
SW7683	T84	1	13.9833	60	46.5
SW7683	T84	across	13.325	59.5	42	0.914264	0.984848	0.854839
SW7725	T84	0	11.0267	56	29
SW7725	T84	1	15.2972	60.5517	47.2571
SW7725	T84	across	13.173	58.2864	38.4011	0.696513	0.892308	0.599366
SW7741	T84	0	9.51333	50.5	18.5
SW7741	T84	1	13.0033	55.5	37
SW7741	T84	across	11.2583	53	27.75	0.74692	0.907843	0.5
SW7750	T84	0	11.6667	52	25
SW7750	T84	1	14.5522	54.5517	42.2571
SW7750	T84	across	13.1151	53.2864	33.9011	0.774918	0.915254	0.572373
SW7753	T84	0	10.4067	52.5	23
SW7753	T84	1	12.5433	53.5	29.5
SW7753	T84	across	11.475	53	26.25	0.836911	0.984993	0.848837
SW7776	T84	0	12.5	45	21
SW7776	T84	1	15.5533	48	33
SW7776	T84	across	14.0267	46.5	27	0.818409	0.937255	0.681971
SW7777	T84	0	12.7433	56.5	35.5
SW7777	T84	1	16.2533	60.5	63.5
SW7777	T84	across	14.4983	58.5	49.5	0.787342	0.937879	0.558846
SW7794	T84	0	12.14	44	10
SW7794	T84	1	14.7367	53	39
SW7794	T84	across	13.4383	48.5	24.5	0.82645	0.844941	0.280702
SW7804	T84	0	11.4867	52	23
SW7804	T84	1	13.56	54.5	35.5
SW7804	T84	across	12.5233	53.25	29.25	0.856452	0.956463	0.719852
SW7812	T84	0	11.1767	55.5	28
SW7812	T84	1	14.3067	56	39.5
SW7812	T84	across	12.7417	55.75	33.75	0.786915	0.999677	0.748276
SW7813	T84	0	11.7467	53.5	24
SW7813	T84	1	12.7633	59	45
SW7813	T84	across	12.255	56.25	34.5	0.941642	0.906106	0.537037
SW7818	T84	0	11.7667	53.5	18.883
SW7818	T84	1	13.7767	56	42
SW7818	T84	across	12.7717	54.75	30.4161	0.860695	0.957051	0.516818
SW7822	T84	0	10.9867	56	28
SW7822	T84	1	13.5233	59.5	51
SW7822	T84	across	12.255	57.75	39.5	0.816089	0.940199	0.538984
SW7824	T84	0	11.6267	55	22
SW7824	T84	1	14.9367	56	42
SW7824	T84	across	13.2817	55.5	32	0.781652	0.981132	0.505721
SW7825	T84	0	11.15	55.5	25
SW7825	T84	1	13.0567	58	36.5
SW7825	T84	across	12.1033	56.75	30.75			0.7125
SW7826	T84	0	11.0933	56	25
SW7826	T84	1	14.0467	58.5	45.5
SW7826	T84	across	12.57	57.25	35.25	0.793375	0.956821	0.564899
SW7844	T84	0	11.4767	58	28.5
SW7844	T84	1	15.2922	59.5517	51.2571
SW7844	T84	across	13.3762	58.7717	39.4407	0.73892	0.984375	0.694066
SW7845	T84	0	10.2937	56.7139	24.883
SW7845	T84	1	13.47	59	42
SW7845	T84	across	11.888	57.8487	33.4997	0.499117	0.46875	0.638061
SW7848	T84	0	11.7533	54	22.5
SW7848	T84	1	13.9933	58.5	47
SW7848	T84	across	12.8733	56.25	34.75	0.841945	0.922287	0.471468
SW7849	T84	0	10.6787	54.7139	23.883
SW7849	T84	1	13.1567	57.5	36.5
SW7849	T84	across	11.9003	56.0963	30.0408	0.518939	0.460317	0.650892
SW7850	T84	0	12.4133	55	23
SW7850	T84	1	15.0733	55	33
SW7850	T84	across	13.7433	55	28	0.829415	1.00167	0.740202
SW7853	T84	0	10.42	57	30
SW7853	T84	1	13.31	60	46
SW7853	T84	across	11.865	58.5	38	0.779936	0.948204	0.63286
SW7860	T84	0	11.1	57.5	28.5
SW7860	T84	1	13.6467	60	49
SW7860	T84	across	12.3733	58.75	38.75	0.819199	0.959821	0.590789
SW7864	T84	0	11.9933	53	23.5
SW7864	T84	1	13.5133	54	36
SW7864	T84	across	12.7533	53.5	29.75	0.890398	0.983607	0.694444
SW7870	T84	0	11.7267	43	14
SW7870	T84	1	12.47	43.5	19
SW7870	T84	across	12.0983	43.25	16.5	0.945638	0.994391	0.917857
SW7872	T84	0	11.2867	48.5	19.5
SW7872	T84	1	13.81	50	33
SW7872	T84	across	12.5483	49.25	26.25	0.818833	0.968085	0.584934
SW7873	T84	0	10.7933	53.5	22.5
SW7873	T84	1	12.3733	55	35.5
SW7873	T84	across	11.5833	54.25	29	0.886199	0.975	0.709647
SW7875	T84	0	10.7833	51.5	20
SW7875	T84	1	13.3933	51.5	29
SW7875	T84	across	12.0883	51.5	24.5	0.818189	1.00171	0.958333
SW7876	T84	0	10.4567	42	7.88305
SW7876	T84	1	12.85	47	23.5
SW7876	T84	across	11.6533	44.5	16.1258	0.81561	0.89221	0.490892
SW7877	T84	0	11.1067	51	15.5
SW7877	T84	1	13.1467	54.5	34
SW7877	T84	across	12.1267	52.75	24.75	0.847198	0.936054	0.454167
SW7878	T84	0	11.5233	46	12.5
SW7878	T84	1	13.41	51	29
SW7878	T84	across	12.4667	48.5	20.75	0.861536	0.901009	0.388889
SW7883	T84	0	10.7567	54	21.883
SW7883	T84	1	13.1367	57	38.5
SW7883	T84	across	11.9467	55.5	30.2915			0.621504
SW7889	T84	0	11.7067	53.5	21
SW7889	T84	1	13.36	55	35
SW7889	T84	across	12.5333	54.25	28			0.625906
SW7890	T84	0	11.0267	52.5	24
SW7890	T84	1	13.3033	56	40.5
SW7890	T84	across	12.165	54.25	32.25			0.683214
SW7917	T84	0	11.75	52.5	30
SW7917	T84	1	13.9367	56	43
SW7917	T84	across	12.8433	54.25	36.5	0.846543	0.932692	0.691824
SW7920	T84	0	11.0067	46.5	16.5
SW7920	T84	1	13.1433	47.5	27
SW7920	T84	across	12.075	47	21.75			0.7375
SW7921	T84	0	11.72	45.5	17.5
SW7921	T84	1	14.2167	50.5	35
SW7921	T84	across	12.9683	48	26.25	0.825895	0.899764	0.475883
SW7925	T84	0	10.7767	53	22
SW7925	T84	1	13.0967	56.5	40
SW7925	T84	across	11.9367	54.75	31	0.826879	0.936755	0.541798
SW7926	T84	0	10.59	50	15.5
SW7926	T84	1	12.31	57	35
SW7926	T84	across	11.45	53.5	25.25	0.862771	0.876585	0.406667
SW7927	T84	0	11.3367	51	18
SW7927	T84	1	13.8472	53.5517	30.2571
SW7927	T84	across	12.5722	52.2668	23.8996	0.816731	0.982759	0.68613
SW7929	T84	0	11.1737	54.7139	32.883
SW7929	T84	1	14.67	57	49
SW7929	T84	across	12.9355	55.8487	40.9997	0.497217	0.467742	0.707558
SW7930	T84	0	10.79	51	21.5
SW7930	T84	1	13.3067	55	37.5
SW7930	T84	across	12.0483	53	29.5	0.812763	0.93078	0.57107
SW7943	T84	0	11.4233	43	10
SW7943	T84	1	13.91	45.5	24.5
SW7943	T84	across	12.6667	44.25	17.25	0.823398	0.944632	0.399138
SW7945	T84	0	11.1733	50	24
SW7945	T84	1	13.85	52	38
SW7945	T84	across	12.5117	51	31	0.809578	0.96118	0.637408
SW7947	T84	0	11.3667	55	27
SW7947	T84	1	13.6033	57	37
SW7947	T84	across	12.485	56	32	0.849064	0.971989	0.909259
SW7948	T84	0	11.16	54	22.5
SW7948	T84	1	13.5567	57	36.5
SW7948	T84	across	12.3583	55.5	29.5	0.837514	0.945409	0.706628
SW7949	T84	0	11.2433	56	23.5
SW7949	T84	1	14.5533	57.5	42.5
SW7949	T84	across	12.8983	56.75	33			0.58632
SW7951	T84	0	10.73	53.5	22.5
SW7951	T84	1	13.5967	56.5	42.5
SW7951	T84	across	12.1633	55	32.5	0.795551	0.945597	0.543103
SW7962	T84	0	10.3437	52.7139	17.883
SW7962	T84	1	13.93	56.5	47
SW7962	T84	across	12.1247	54.6061	32.6669	0.477148	0.466667	0.483749
SW7967	T84	0	10.6987	54.7139	24.883
SW7967	T84	1	13.9067	56.5	40
SW7967	T84	across	12.2742	55.6012	32.3326	0.485579	0.47541	0.638061
SW7990	T84	0	10.9867	53.5	22
SW7990	T84	1	14.5233	58	43
SW7990	T84	across	12.755	55.75	32.5	0.760497	0.920864	0.494118
SW8007	T84	0	11.1467	44.5	13
SW8007	T84	1	13.47	43.5	23.5
SW8007	T84	across	12.3083	44	18.25	0.82849	1.02804	0.645202
SW8016	T84	0	10.2033	53.5	21.5
SW8016	T84	1	12.9967	58	40.5
SW8016	T84	across	11.6	55.75	31			0.546296
SW8019	T84	0	11.58	43.5	10.5
SW8019	T84	1	12.5833	43.5	19.2571
SW8019	T84	across	12.0817	43.5	14.8586			0.574763
SW8020	T84	0	10.5433	51	17.5
SW8020	T84	1	13.3	52.5	34.5
SW8020	T84	across	11.9217	51.75	26	0.794511	0.976364	0.503788
SW8027	T84	0	12.08	55	27.5
SW8027	T84	1	13.85	57	42.5
SW8027	T84	across	12.965	56	35	0.874037	0.963636	0.638605
SW8033	T84	0	10.01	52	18
SW8033	T84	1	12.48	55.5	33.5
SW8033	T84	across	11.245	53.75	25.75	0.811324	0.937255	0.572464
SW8038	T84	0	11.7767	55	26
SW8038	T84	1	14.2067	57	43.5
SW8038	T84	across	12.9917	56	34.75	0.83174	0.967742	0.605219
SW8044	T84	0	11.5933	53	24.5
SW8044	T84	1	13.3067	57.5	40.5
SW8044	T84	across	12.45	55.25	32.5	0.880274	0.920572	0.671664
SW8047	T84	0	13.0833	55	34
SW8047	T84	1	14.8533	54	42
SW8047	T84	across	13.9683	54.5	38	0.888079	1.02917	0.96817
SW8049	T84	0	11.32	53	24.5
SW8049	T84	1	14.18	56	44
SW8049	T84	across	12.75	54.5	34.25	0.802193	0.947605	0.554895
SW8069	T84	0	10.7933	52.5	27
SW8069	T84	1	13.54	53.5	34
SW8069	T84	across	12.1667	53	30.5	0.811157	0.987943	1.05912
SW8072	T84	0	11.02	51.5	18.5
SW8072	T84	1	13.4467	55	36.5
SW8072	T84	across	12.2333	53.25	27.5	0.825213	0.938333	0.526361
SW8088	T84	0	11.17	53	22
SW8088	T84	1	13.09	57.5	40
SW8088	T84	across	12.13	55.25	31	0.872917	0.921942	0.569532
SW8090	T84	0	10.6733	54.5	24.5
SW8090	T84	1	12.9667	57.5	39
SW8090	T84	across	11.82	56	31.75	0.82853	0.950702	0.653846
