# Supplementary material for: Exotic QTL improve grain quality in the tri-parental wheat population SW84
Source: PLoS One. 2017 Jul 7;12(7):e0179851. doi: 10.1371/journal.pone.0179851 (PMC5501409; doi:10.1371/journal.pone.0179851)
Supplement: S2 Table — (XLSX) [file pone.0179851.s002.xlsx]

## Sheet: Genetic similarity, SW84 lines
S2 Table: Genetic similarity between SW84 lines
SW84 line	SW84 family	SW5715	SW5716	SW5717	SW5721	SW5739	SW5741	SW5753	SW5757	SW5776	SW5779	SW5788	SW5790	SW5791	SW5793	SW5795	SW5819	SW5832	SW5834	SW5845	SW5847	SW5860	SW5863	SW5865	SW5866	SW5878	SW5880	SW5892	SW5906	SW5938	SW6001	SW6009	SW6010	SW6014	SW6017	SW6029	SW6030	SW6032	SW6035	SW6042	SW6045	SW6046	SW6047	SW6052	SW6057	SW6058	SW6061	SW6070	SW6083
SW5715	D84	1	0.649407	0.800162	0.749596	0.844802	0.793698	0.792486	0.672704	0.82366	0.83551	0.780501	0.78077	0.799556	0.835712	0.866954	0.767035	0.745691	0.752155	0.78178	0.776192	0.801374	0.804605	0.746297	0.80097	0.83275	0.787975	0.79767	0.781646	0.808713	0.791207	0.785618	0.743267	0.829181	0.838675	0.679235	0.682871	0.631497	0.654188	0.738419	0.750539	0.809319	0.763534	0.687046	0.770738	0.768112	0.856383	0.760436	0.831538
SW5716	D84	0.649407	1	0.733571	0.768045	0.730407	0.677013	0.737544	0.749461	0.667318	0.67836	0.622408	0.626448	0.610154	0.668058	0.688392	0.67129	0.698155	0.616483	0.667789	0.706975	0.674118	0.668597	0.688123	0.72401	0.67533	0.732292	0.684487	0.679504	0.668799	0.639779	0.634662	0.677754	0.673714	0.65136	0.649071	0.612308	0.54464	0.593657	0.689873	0.657218	0.606787	0.677956	0.588944	0.63951	0.630891	0.726501	0.636345	0.713507
SW5717	D84	0.800162	0.733571	1	0.728252	0.816994	0.760975	0.823727	0.683948	0.802922	0.774508	0.724482	0.758349	0.728319	0.767843	0.805885	0.746229	0.778346	0.69526	0.75	0.794708	0.750741	0.746566	0.745219	0.835847	0.752761	0.786426	0.786561	0.748115	0.763736	0.779962	0.740372	0.70233	0.790264	0.779087	0.616146	0.67533	0.573593	0.619647	0.723135	0.725088	0.715931	0.722933	0.691153	0.724347	0.721384	0.815513	0.711285	0.789927
SW5721	D84	0.749596	0.768045	0.728252	1	0.786022	0.69122	0.767506	0.757406	0.737813	0.740978	0.658834	0.694856	0.677821	0.733841	0.774104	0.722529	0.652235	0.632373	0.686574	0.748788	0.701454	0.70812	0.66449	0.755858	0.724684	0.683881	0.73108	0.706033	0.728252	0.738486	0.682332	0.714786	0.720509	0.758618	0.653515	0.672704	0.579518	0.626178	0.690277	0.701926	0.700916	0.756329	0.6284	0.670347	0.663412	0.773162	0.689402	0.748317
SW5739	D84	0.844802	0.730407	0.816994	0.786022	1	0.855777	0.892674	0.726905	0.865136	0.896849	0.815917	0.787638	0.805144	0.872879	0.890856	0.873148	0.796122	0.792082	0.848371	0.845812	0.855238	0.855373	0.790668	0.84965	0.840224	0.851804	0.856787	0.848842	0.889779	0.808511	0.847159	0.803932	0.888365	0.845071	0.703946	0.693711	0.610827	0.707312	0.796728	0.779424	0.803124	0.779087	0.745893	0.842176	0.831942	0.902437	0.823189	0.898734
SW5741	D84	0.793698	0.677013	0.760975	0.69122	0.855777	1	0.847361	0.671627	0.787975	0.811339	0.747172	0.749529	0.763466	0.818206	0.839012	0.777808	0.729868	0.776663	0.800094	0.783935	0.77976	0.832278	0.737678	0.774845	0.801037	0.804471	0.792553	0.800296	0.802989	0.770132	0.79996	0.769324	0.81585	0.781242	0.686305	0.705292	0.589348	0.660584	0.786965	0.713911	0.752289	0.743469	0.7061	0.855912	0.823862	0.845543	0.754713	0.874091
SW5753	D84	0.792486	0.737544	0.823727	0.767506	0.892674	0.847361	1	0.697751	0.821034	0.82972	0.760436	0.779356	0.756396	0.825007	0.840224	0.81282	0.772489	0.750202	0.805615	0.845879	0.806491	0.810194	0.759628	0.849987	0.793967	0.795987	0.840291	0.791274	0.823525	0.828777	0.811204	0.784137	0.831403	0.804471	0.665028	0.740708	0.612241	0.655871	0.782723	0.777673	0.749596	0.798142	0.764207	0.826286	0.812214	0.848775	0.765486	0.860288
SW5757	D84	0.672704	0.749461	0.683948	0.757406	0.726905	0.671627	0.697751	1	0.661123	0.701589	0.651427	0.598977	0.596418	0.690614	0.707783	0.676407	0.696068	0.656275	0.68819	0.693105	0.676744	0.682804	0.673579	0.706706	0.687921	0.743267	0.693442	0.698424	0.699636	0.65136	0.670145	0.715123	0.715863	0.671021	0.66523	0.615069	0.552384	0.639846	0.695193	0.647994	0.632103	0.676879	0.609548	0.660988	0.656814	0.755521	0.724347	0.723943
SW5776	D84	0.82366	0.667318	0.802922	0.737813	0.865136	0.787975	0.821034	0.661123	1	0.863318	0.796054	0.778885	0.819755	0.819418	0.858807	0.840897	0.736264	0.754444	0.784339	0.789725	0.797401	0.812281	0.745152	0.809251	0.809049	0.793765	0.802114	0.788715	0.811406	0.772893	0.786628	0.732629	0.812618	0.800566	0.686978	0.692297	0.611769	0.646512	0.749057	0.732561	0.775922	0.732696	0.693173	0.779289	0.753367	0.855912	0.786965	0.867425
SW5779	D84	0.83551	0.67836	0.774508	0.740978	0.896849	0.811339	0.82972	0.701589	0.863318	1	0.816254	0.760571	0.772287	0.858538	0.858066	0.849987	0.772691	0.766227	0.816523	0.818947	0.831673	0.830191	0.763601	0.816321	0.847226	0.825882	0.820428	0.821169	0.875168	0.787705	0.804605	0.770132	0.850996	0.808847	0.724482	0.683275	0.609548	0.672637	0.793092	0.753636	0.777808	0.734918	0.711958	0.803932	0.792823	0.872677	0.81356	0.881093
SW5788	D84	0.780501	0.622408	0.724482	0.658834	0.815917	0.747172	0.760436	0.651427	0.796054	0.816254	1	0.730407	0.787032	0.834568	0.804538	0.837059	0.78279	0.783396	0.776259	0.824535	0.829047	0.835241	0.764476	0.751481	0.78205	0.76212	0.76414	0.748249	0.777606	0.71923	0.831942	0.734177	0.81585	0.815109	0.728117	0.666846	0.619849	0.696337	0.736062	0.730609	0.796997	0.714449	0.744883	0.736668	0.729531	0.809925	0.770132	0.803124
SW5790	D84	0.78077	0.626448	0.758349	0.694856	0.787638	0.749529	0.779356	0.598977	0.778885	0.760571	0.730407	1	0.885874	0.791072	0.822381	0.75505	0.717479	0.763466	0.761514	0.778346	0.758416	0.794236	0.720576	0.774037	0.746499	0.733369	0.769526	0.729531	0.736332	0.761716	0.741314	0.650013	0.730676	0.792621	0.672098	0.685834	0.603555	0.602074	0.675195	0.740102	0.760706	0.75909	0.713103	0.730205	0.696001	0.776932	0.693644	0.787907
SW5791	D84	0.799556	0.610154	0.728319	0.677821	0.805144	0.763466	0.756396	0.596418	0.819755	0.772287	0.787032	0.885874	1	0.808443	0.834702	0.79794	0.740102	0.809857	0.776124	0.785214	0.785753	0.828441	0.75202	0.740776	0.763534	0.748721	0.754982	0.742863	0.736332	0.721654	0.788244	0.655939	0.744008	0.825209	0.70233	0.673983	0.572448	0.645098	0.680178	0.70509	0.796795	0.718489	0.708389	0.741449	0.706033	0.786022	0.723674	0.801912
SW5793	D84	0.835712	0.668058	0.767843	0.733841	0.872879	0.818206	0.825007	0.690614	0.819418	0.858538	0.834568	0.791072	0.808443	1	0.907218	0.793832	0.753367	0.799556	0.83955	0.807703	0.826084	0.845273	0.771075	0.81457	0.832952	0.806423	0.813897	0.830326	0.836588	0.780434	0.802316	0.782588	0.868031	0.821102	0.709803	0.657285	0.626178	0.675061	0.774306	0.742459	0.780164	0.744748	0.748923	0.815513	0.798209	0.87059	0.783329	0.877121
SW5795	D84	0.866954	0.688392	0.805885	0.774104	0.890856	0.839012	0.840224	0.707783	0.858807	0.858066	0.804538	0.822381	0.834702	0.907218	1	0.819216	0.771546	0.804673	0.844667	0.824805	0.842849	0.867425	0.785416	0.834568	0.864261	0.825276	0.834366	0.859952	0.85948	0.827835	0.823256	0.777538	0.861904	0.868233	0.705966	0.708322	0.63345	0.68745	0.769324	0.769863	0.830461	0.790264	0.734245	0.845408	0.814638	0.903447	0.800296	0.903178
SW5819	D84	0.767035	0.67129	0.746229	0.722529	0.873148	0.777808	0.81282	0.676407	0.840897	0.849987	0.837059	0.75505	0.79794	0.793832	0.819216	1	0.787032	0.792149	0.803932	0.843523	0.831067	0.844129	0.785955	0.774508	0.796862	0.783531	0.792755	0.76313	0.808174	0.733437	0.841368	0.72428	0.804538	0.836857	0.736938	0.716738	0.60167	0.70206	0.740641	0.748653	0.810463	0.734649	0.737274	0.750943	0.741786	0.824131	0.817398	0.844533
SW5832	D84	0.745691	0.698155	0.778346	0.652235	0.796122	0.729868	0.772489	0.696068	0.736264	0.772691	0.78279	0.717479	0.740102	0.753367	0.771546	0.787032	1	0.749663	0.757608	0.840291	0.808645	0.797266	0.806693	0.791139	0.728925	0.803663	0.759561	0.735658	0.769324	0.742392	0.80272	0.674185	0.775047	0.790601	0.687046	0.666375	0.587732	0.678764	0.71418	0.73916	0.769997	0.718085	0.723202	0.727107	0.721452	0.783127	0.756127	0.78077
SW5834	D84	0.752155	0.616483	0.69526	0.632373	0.792082	0.776663	0.750202	0.656275	0.754444	0.766227	0.783396	0.763466	0.809857	0.799556	0.804673	0.792149	0.749663	1	0.817937	0.788715	0.772556	0.827363	0.735187	0.729868	0.759224	0.771344	0.731753	0.763062	0.765351	0.698424	0.809655	0.68442	0.771479	0.775518	0.712699	0.641328	0.549758	0.653447	0.67836	0.69425	0.750337	0.678898	0.726367	0.776259	0.739698	0.785685	0.782925	0.820159
SW5845	D84	0.78178	0.667789	0.75	0.686574	0.848371	0.800094	0.805615	0.68819	0.784339	0.816523	0.776259	0.761514	0.776124	0.83955	0.844667	0.803932	0.757608	0.817937	1	0.826757	0.798344	0.828171	0.776798	0.780636	0.792621	0.806289	0.777336	0.805885	0.829451	0.7432	0.816792	0.754579	0.857124	0.819688	0.682736	0.650687	0.568274	0.683275	0.725963	0.72529	0.764072	0.714853	0.735591	0.809723	0.800364	0.840291	0.762995	0.861567
SW5847	D84	0.776192	0.706975	0.794708	0.748788	0.845812	0.783935	0.845879	0.693105	0.789725	0.818947	0.824535	0.778346	0.785214	0.807703	0.824805	0.843523	0.840291	0.788715	0.826757	1	0.848101	0.853151	0.800229	0.835308	0.78279	0.779356	0.796997	0.782386	0.806289	0.803595	0.850054	0.725088	0.819486	0.838069	0.714719	0.74293	0.606248	0.71822	0.725424	0.807433	0.818341	0.784137	0.800835	0.76387	0.758686	0.835106	0.785618	0.83753
SW5860	D84	0.801374	0.674118	0.750741	0.701454	0.855238	0.77976	0.806491	0.676744	0.797401	0.831673	0.829047	0.758416	0.785753	0.826084	0.842849	0.831067	0.808645	0.772556	0.798344	0.848101	1	0.869243	0.850054	0.812079	0.837328	0.806087	0.794708	0.785214	0.829518	0.762524	0.836386	0.738486	0.820361	0.849381	0.723876	0.703003	0.62261	0.710611	0.741853	0.80878	0.825276	0.755386	0.776057	0.767775	0.759022	0.848236	0.784137	0.848236
SW5863	D84	0.804605	0.668597	0.746566	0.70812	0.855373	0.832278	0.810194	0.682804	0.812281	0.830191	0.835241	0.794236	0.828441	0.845273	0.867425	0.844129	0.797266	0.827363	0.828171	0.853151	0.869243	1	0.851333	0.805279	0.806154	0.816523	0.811339	0.813762	0.828306	0.75505	0.853892	0.747105	0.825411	0.862308	0.76212	0.709803	0.605171	0.711083	0.735457	0.763736	0.826151	0.758551	0.745152	0.83073	0.783531	0.855171	0.795785	0.883921
SW5865	D84	0.746297	0.688123	0.745219	0.66449	0.790668	0.737678	0.759628	0.673579	0.745152	0.763601	0.764476	0.720576	0.75202	0.771075	0.785416	0.785955	0.806693	0.735187	0.776798	0.800229	0.850054	0.851333	1	0.808309	0.752357	0.809857	0.748047	0.765015	0.751885	0.699838	0.779154	0.668193	0.756329	0.803797	0.690277	0.649205	0.572448	0.657083	0.686372	0.733369	0.759898	0.700983	0.719903	0.732427	0.721519	0.786763	0.723808	0.809319
SW5866	D84	0.80097	0.72401	0.835847	0.755858	0.84965	0.774845	0.849987	0.706706	0.809251	0.816321	0.751481	0.774037	0.740776	0.81457	0.834568	0.774508	0.791139	0.729868	0.780636	0.835308	0.812079	0.805279	0.808309	1	0.794708	0.813695	0.821775	0.789321	0.806491	0.804471	0.770805	0.722866	0.816388	0.797064	0.661729	0.687786	0.602814	0.658968	0.726973	0.761716	0.757137	0.755858	0.726232	0.760369	0.750404	0.844465	0.759494	0.83854
SW5878	D84	0.83275	0.67533	0.752761	0.724684	0.840224	0.801037	0.793967	0.687921	0.809049	0.847226	0.78205	0.746499	0.763534	0.832952	0.864261	0.796862	0.728925	0.759224	0.792621	0.78279	0.837328	0.806154	0.752357	0.794708	1	0.810194	0.787436	0.777673	0.821842	0.795112	0.777134	0.731619	0.825343	0.820294	0.651091	0.66146	0.599515	0.646916	0.730205	0.748855	0.788109	0.739092	0.697011	0.760706	0.759561	0.854296	0.785551	0.832009
SW5880	D84	0.787975	0.732292	0.786426	0.683881	0.851804	0.804471	0.795987	0.743267	0.793765	0.825882	0.76212	0.733369	0.748721	0.806423	0.825276	0.783531	0.803663	0.771344	0.806289	0.779356	0.806087	0.816523	0.809857	0.813695	0.810194	1	0.774778	0.79794	0.812618	0.748519	0.772219	0.725694	0.829585	0.772691	0.687315	0.631093	0.573458	0.652572	0.746431	0.714651	0.739429	0.696607	0.678562	0.791543	0.766361	0.834096	0.772354	0.858403
SW5892	D84	0.79767	0.684487	0.786561	0.73108	0.856787	0.792553	0.840291	0.693442	0.802114	0.820428	0.76414	0.769526	0.754982	0.813897	0.834366	0.792755	0.759561	0.731753	0.777336	0.796997	0.794708	0.811339	0.748047	0.821775	0.787436	0.774778	1	0.78279	0.808309	0.767573	0.794775	0.739564	0.817937	0.809857	0.67129	0.686507	0.635672	0.664826	0.758551	0.756531	0.760638	0.738015	0.705427	0.77094	0.762389	0.838338	0.762187	0.832817
SW5906	D84	0.781646	0.679504	0.748115	0.706033	0.848842	0.800296	0.791274	0.698424	0.788715	0.821169	0.748249	0.729531	0.742863	0.830326	0.859952	0.76313	0.735658	0.763062	0.805885	0.782386	0.785214	0.813762	0.765015	0.789321	0.777673	0.79794	0.78279	1	0.829181	0.753367	0.778683	0.724616	0.819014	0.776461	0.680043	0.616213	0.549286	0.6824	0.727579	0.729329	0.737544	0.698896	0.694721	0.813493	0.797132	0.838742	0.770738	0.849515
SW5938	D84	0.808713	0.668799	0.763736	0.728252	0.889779	0.802989	0.823525	0.699636	0.811406	0.875168	0.777606	0.736332	0.736332	0.836588	0.85948	0.808174	0.769324	0.765351	0.829451	0.806289	0.829518	0.828306	0.751885	0.806491	0.821842	0.812618	0.808309	0.829181	1	0.819351	0.800902	0.780568	0.866887	0.815715	0.681861	0.661258	0.580595	0.686574	0.748317	0.753165	0.772489	0.73209	0.704484	0.849515	0.842176	0.867762	0.81181	0.861298
SW6001	D84	0.791207	0.639779	0.779962	0.738486	0.808511	0.770132	0.828777	0.65136	0.772893	0.787705	0.71923	0.761716	0.721654	0.780434	0.827835	0.733437	0.742392	0.698424	0.7432	0.803595	0.762524	0.75505	0.699838	0.804471	0.795112	0.748519	0.767573	0.753367	0.819351	1	0.77902	0.723472	0.785147	0.797401	0.609009	0.710813	0.618839	0.603286	0.711083	0.748249	0.758349	0.783262	0.738015	0.781713	0.777808	0.81787	0.72906	0.790803
SW6009	D84	0.785618	0.634662	0.740372	0.682332	0.847159	0.79996	0.811204	0.670145	0.786628	0.804605	0.831942	0.741314	0.788244	0.802316	0.823256	0.841368	0.80272	0.809655	0.816792	0.850054	0.836386	0.853892	0.779154	0.770805	0.777134	0.772219	0.794775	0.778683	0.800902	0.77902	1	0.780366	0.829249	0.847495	0.736466	0.711756	0.634999	0.735187	0.755858	0.772017	0.827969	0.762793	0.795852	0.798007	0.79087	0.831538	0.792284	0.826623
SW6010	D84	0.743267	0.677754	0.70233	0.714786	0.803932	0.769324	0.784137	0.715123	0.732629	0.770132	0.734177	0.650013	0.655939	0.782588	0.777538	0.72428	0.674185	0.68442	0.754579	0.725088	0.738486	0.747105	0.668193	0.722866	0.731619	0.725694	0.739564	0.724616	0.780568	0.723472	0.780366	1	0.8277	0.754377	0.707447	0.669674	0.621869	0.66523	0.810059	0.693173	0.706168	0.76084	0.667116	0.789995	0.791274	0.809049	0.715459	0.781646
SW6014	D84	0.829181	0.673714	0.790264	0.720509	0.888365	0.81585	0.831403	0.715863	0.812618	0.850996	0.81585	0.730676	0.744008	0.868031	0.861904	0.804538	0.775047	0.771479	0.857124	0.819486	0.820361	0.825411	0.756329	0.816388	0.825343	0.829585	0.817937	0.819014	0.866887	0.785147	0.829249	0.8277	1	0.843792	0.715931	0.661662	0.609413	0.71317	0.772287	0.759224	0.7939	0.754848	0.738284	0.828845	0.834366	0.879006	0.79087	0.869647
SW6017	D84	0.838675	0.65136	0.779087	0.758618	0.845071	0.781242	0.804471	0.671021	0.800566	0.808847	0.815109	0.792621	0.825209	0.821102	0.868233	0.836857	0.790601	0.775518	0.819688	0.838069	0.849381	0.862308	0.803797	0.797064	0.820294	0.772691	0.809857	0.776461	0.815715	0.797401	0.847495	0.754377	0.843792	1	0.709265	0.730609	0.636951	0.716065	0.730878	0.770805	0.875236	0.805817	0.745354	0.768045	0.767573	0.861635	0.777471	0.830528
SW6029	D84	0.679235	0.649071	0.616146	0.653515	0.703946	0.686305	0.665028	0.66523	0.686978	0.724482	0.728117	0.672098	0.70233	0.709803	0.705966	0.736938	0.687046	0.712699	0.682736	0.714719	0.723876	0.76212	0.690277	0.661729	0.651091	0.687315	0.67129	0.680043	0.681861	0.609009	0.736466	0.707447	0.715931	0.709265	1	0.72125	0.667991	0.684958	0.724549	0.690143	0.725222	0.694385	0.646176	0.685295	0.66018	0.739025	0.707581	0.756464
SW6030	D84	0.682871	0.612308	0.67533	0.672704	0.693711	0.705292	0.740708	0.615069	0.692297	0.683275	0.666846	0.685834	0.673983	0.657285	0.708322	0.716738	0.666375	0.641328	0.650687	0.74293	0.703003	0.709803	0.649205	0.687786	0.66146	0.631093	0.686507	0.616213	0.661258	0.710813	0.711756	0.669674	0.661662	0.730609	0.72125	1	0.722731	0.633248	0.718893	0.690277	0.754915	0.810127	0.680514	0.661998	0.654121	0.719162	0.705562	0.699636
SW6032	D84	0.631497	0.54464	0.573593	0.579518	0.610827	0.589348	0.612241	0.552384	0.611769	0.609548	0.619849	0.603555	0.572448	0.626178	0.63345	0.60167	0.587732	0.549758	0.568274	0.606248	0.62261	0.605171	0.572448	0.602814	0.599515	0.573458	0.635672	0.549286	0.580595	0.618839	0.634999	0.621869	0.609413	0.636951	0.667991	0.722731	1	0.600054	0.673243	0.658093	0.673108	0.707581	0.621869	0.564166	0.566456	0.644694	0.592917	0.624428
SW6035	D84	0.654188	0.593657	0.619647	0.626178	0.707312	0.660584	0.655871	0.639846	0.646512	0.672637	0.696337	0.602074	0.645098	0.675061	0.68745	0.70206	0.678764	0.653447	0.683275	0.71822	0.710611	0.711083	0.657083	0.658968	0.646916	0.652572	0.664826	0.6824	0.686574	0.603286	0.735187	0.66523	0.71317	0.716065	0.684958	0.633248	0.600054	1	0.646243	0.663076	0.749596	0.651495	0.643415	0.655063	0.664759	0.709601	0.68415	0.703138
SW6042	D84	0.738419	0.689873	0.723135	0.690277	0.796728	0.786965	0.782723	0.695193	0.749057	0.793092	0.736062	0.675195	0.680178	0.774306	0.769324	0.740641	0.71418	0.67836	0.725963	0.725424	0.741853	0.735457	0.686372	0.726973	0.730205	0.746431	0.758551	0.727579	0.748317	0.711083	0.755858	0.810059	0.772287	0.730878	0.724549	0.718893	0.673243	0.646243	1	0.698559	0.706504	0.769189	0.681524	0.763197	0.768516	0.805548	0.727915	0.791005
SW6045	D84	0.750539	0.657218	0.725088	0.701926	0.779424	0.713911	0.777673	0.647994	0.732561	0.753636	0.730609	0.740102	0.70509	0.742459	0.769863	0.748653	0.73916	0.69425	0.72529	0.807433	0.80878	0.763736	0.733369	0.761716	0.748855	0.714651	0.756531	0.729329	0.753165	0.748249	0.772017	0.693173	0.759224	0.770805	0.690143	0.690277	0.658093	0.663076	0.698559	1	0.782184	0.796593	0.773768	0.72226	0.714517	0.785079	0.739294	0.774845
SW6046	D84	0.809319	0.606787	0.715931	0.700916	0.803124	0.752289	0.749596	0.632103	0.775922	0.777808	0.796997	0.760706	0.796795	0.780164	0.830461	0.810463	0.769997	0.750337	0.764072	0.818341	0.825276	0.826151	0.759898	0.757137	0.788109	0.739429	0.760638	0.737544	0.772489	0.758349	0.827969	0.706168	0.7939	0.875236	0.725222	0.754915	0.673108	0.749596	0.706504	0.782184	1	0.798815	0.733571	0.741853	0.732629	0.825007	0.781713	0.79767
SW6047	D84	0.763534	0.677956	0.722933	0.756329	0.779087	0.743469	0.798142	0.676879	0.732696	0.734918	0.714449	0.75909	0.718489	0.744748	0.790264	0.734649	0.718085	0.678898	0.714853	0.784137	0.755386	0.758551	0.700983	0.755858	0.739092	0.696607	0.738015	0.698896	0.73209	0.783262	0.762793	0.76084	0.754848	0.805817	0.694385	0.810127	0.707581	0.651495	0.769189	0.796593	0.798815	1	0.742526	0.743738	0.742459	0.811271	0.697482	0.761312
SW6052	D84	0.687046	0.588944	0.691153	0.6284	0.745893	0.7061	0.764207	0.609548	0.693173	0.711958	0.744883	0.713103	0.708389	0.748923	0.734245	0.737274	0.723202	0.726367	0.735591	0.800835	0.776057	0.745152	0.719903	0.726232	0.697011	0.678562	0.705427	0.694721	0.704484	0.738015	0.795852	0.667116	0.738284	0.745354	0.646176	0.680514	0.621869	0.643415	0.681524	0.773768	0.733571	0.742526	1	0.705427	0.689806	0.733639	0.693307	0.730609
SW6057	D84	0.770738	0.63951	0.724347	0.670347	0.842176	0.855912	0.826286	0.660988	0.779289	0.803932	0.736668	0.730205	0.741449	0.815513	0.845408	0.750943	0.727107	0.776259	0.809723	0.76387	0.767775	0.83073	0.732427	0.760369	0.760706	0.791543	0.77094	0.813493	0.849515	0.781713	0.798007	0.789995	0.828845	0.768045	0.685295	0.661998	0.564166	0.655063	0.763197	0.72226	0.741853	0.743738	0.705427	1	0.909103	0.825276	0.745287	0.857864
SW6058	D84	0.768112	0.630891	0.721384	0.663412	0.831942	0.823862	0.812214	0.656814	0.753367	0.792823	0.729531	0.696001	0.706033	0.798209	0.814638	0.741786	0.721452	0.739698	0.800364	0.758686	0.759022	0.783531	0.721519	0.750404	0.759561	0.766361	0.762389	0.797132	0.842176	0.777808	0.79087	0.791274	0.834366	0.767573	0.66018	0.654121	0.566456	0.664759	0.768516	0.714517	0.732629	0.742459	0.689806	0.909103	1	0.826825	0.729262	0.825747
SW6061	D84	0.856383	0.726501	0.815513	0.773162	0.902437	0.845543	0.848775	0.755521	0.855912	0.872677	0.809925	0.776932	0.786022	0.87059	0.903447	0.824131	0.783127	0.785685	0.840291	0.835106	0.848236	0.855171	0.786763	0.844465	0.854296	0.834096	0.838338	0.838742	0.867762	0.81787	0.831538	0.809049	0.879006	0.861635	0.739025	0.719162	0.644694	0.709601	0.805548	0.785079	0.825007	0.811271	0.733639	0.825276	0.826825	1	0.818274	0.899273
SW6070	D84	0.760436	0.636345	0.711285	0.689402	0.823189	0.754713	0.765486	0.724347	0.786965	0.81356	0.770132	0.693644	0.723674	0.783329	0.800296	0.817398	0.756127	0.782925	0.762995	0.785618	0.784137	0.795785	0.723808	0.759494	0.785551	0.772354	0.762187	0.770738	0.81181	0.72906	0.792284	0.715459	0.79087	0.777471	0.707581	0.705562	0.592917	0.68415	0.727915	0.739294	0.781713	0.697482	0.693307	0.745287	0.729262	0.818274	1	0.816321
SW6083	D84	0.831538	0.713507	0.789927	0.748317	0.898734	0.874091	0.860288	0.723943	0.867425	0.881093	0.803124	0.787907	0.801912	0.877121	0.903178	0.844533	0.78077	0.820159	0.861567	0.83753	0.848236	0.883921	0.809319	0.83854	0.832009	0.858403	0.832817	0.849515	0.861298	0.790803	0.826623	0.781646	0.869647	0.830528	0.756464	0.699636	0.624428	0.703138	0.791005	0.774845	0.79767	0.761312	0.730609	0.857864	0.825747	0.899273	0.816321	1
SW6084	D84	0.845071	0.674387	0.776057	0.753838	0.863318	0.835241	0.818072	0.686911	0.856989	0.846014	0.77599	0.817937	0.822448	0.855104	0.906477	0.807029	0.743738	0.782656	0.824266	0.800431	0.815715	0.866213	0.788379	0.819755	0.836857	0.826286	0.815782	0.823997	0.826825	0.809184	0.792957	0.74697	0.832009	0.855844	0.709871	0.697886	0.631363	0.670145	0.755723	0.750943	0.819553	0.774576	0.700108	0.825007	0.788042	0.874697	0.8007	0.927485
SW6089	D84	0.861096	0.667924	0.795448	0.778616	0.876852	0.814974	0.820428	0.70408	0.843119	0.846418	0.791745	0.785214	0.797334	0.854632	0.901697	0.807231	0.756464	0.757339	0.811271	0.808645	0.825074	0.833288	0.762456	0.822044	0.844398	0.807568	0.816456	0.811541	0.833019	0.829653	0.804403	0.759157	0.848775	0.86655	0.675801	0.740035	0.640452	0.69802	0.75	0.759426	0.849987	0.78986	0.712901	0.794304	0.786561	0.888163	0.831134	0.864261
SW6096	D84	0.840224	0.699434	0.794977	0.749394	0.908161	0.841637	0.851535	0.741853	0.840224	0.883652	0.821102	0.763264	0.78077	0.868031	0.885066	0.835376	0.823256	0.822852	0.841503	0.838877	0.859144	0.847899	0.781848	0.841032	0.850795	0.843388	0.831538	0.837665	0.888971	0.815109	0.834972	0.789389	0.879881	0.84056	0.719903	0.700848	0.616819	0.697482	0.781578	0.778077	0.809723	0.768247	0.741516	0.826959	0.818139	0.908026	0.877054	0.89557
SW6103	D84	0.756464	0.71795	0.750875	0.749663	0.814099	0.744412	0.763399	0.762524	0.765284	0.80979	0.73815	0.675397	0.689335	0.77296	0.795516	0.752491	0.768179	0.701724	0.745825	0.743604	0.760167	0.756598	0.73714	0.787705	0.74697	0.797872	0.757137	0.776326	0.775047	0.704282	0.750741	0.694923	0.794236	0.742594	0.708255	0.619782	0.568812	0.695395	0.733504	0.720172	0.720105	0.689267	0.659978	0.741247	0.730609	0.805279	0.76488	0.815176
SW6113	D84	0.726232	0.683679	0.673445	0.696472	0.783127	0.733437	0.737544	0.700714	0.744816	0.754511	0.742796	0.72805	0.740776	0.75579	0.780972	0.754848	0.716873	0.733571	0.749394	0.762591	0.759224	0.792486	0.733841	0.723337	0.716604	0.728993	0.749057	0.746095	0.749663	0.68543	0.767641	0.761042	0.760504	0.756868	0.739968	0.679639	0.644088	0.6791	0.733437	0.765957	0.741449	0.78481	0.672771	0.740439	0.733639	0.806289	0.726097	0.817196
SW6123	D84	0.788042	0.684756	0.762591	0.713843	0.842445	0.795852	0.79289	0.726771	0.805481	0.82568	0.805144	0.740372	0.783733	0.806491	0.824199	0.826623	0.789927	0.801104	0.78683	0.83275	0.826959	0.845879	0.780501	0.803663	0.797738	0.797468	0.769055	0.788379	0.807433	0.738419	0.826555	0.728723	0.818341	0.829451	0.703811	0.6723	0.569418	0.704821	0.71694	0.748115	0.798882	0.728117	0.718489	0.76111	0.753501	0.841839	0.806019	0.828643
SW6126	D84	0.809184	0.666173	0.763601	0.704888	0.853892	0.793227	0.798546	0.678831	0.812079	0.837934	0.775249	0.738217	0.748519	0.812752	0.828575	0.769795	0.752491	0.745152	0.798074	0.784877	0.78986	0.805144	0.747239	0.802518	0.787503	0.781242	0.800094	0.802922	0.817802	0.746499	0.795448	0.742796	0.837261	0.792688	0.690951	0.66146	0.608134	0.700781	0.751145	0.762726	0.796862	0.731215	0.696337	0.79087	0.771411	0.847563	0.800027	0.853555
SW6127	D84	0.766159	0.660988	0.709063	0.752963	0.814638	0.754444	0.766563	0.712025	0.779828	0.812483	0.741584	0.679908	0.704417	0.780905	0.791813	0.738688	0.705494	0.697011	0.763601	0.747778	0.759696	0.764207	0.706504	0.750943	0.757878	0.750202	0.761581	0.782858	0.781646	0.709534	0.750269	0.700242	0.786426	0.750269	0.692836	0.656612	0.567937	0.683881	0.717816	0.726501	0.74118	0.68644	0.661325	0.744142	0.725694	0.805615	0.801441	0.825007
SW6128	D84	0.726973	0.608605	0.691557	0.686036	0.774576	0.714517	0.721923	0.657353	0.754242	0.753434	0.702128	0.692432	0.717344	0.749865	0.764813	0.706773	0.664288	0.680582	0.72428	0.713776	0.721586	0.73586	0.686978	0.727579	0.717277	0.70812	0.731215	0.750337	0.731551	0.671088	0.713709	0.650148	0.733773	0.724818	0.628804	0.60066	0.557501	0.69903	0.651293	0.684958	0.725626	0.656814	0.65338	0.703609	0.682534	0.761244	0.738621	0.77599
SW6129	D84	0.788042	0.725155	0.800902	0.701724	0.851872	0.794034	0.806491	0.748855	0.789187	0.819957	0.761244	0.707447	0.720913	0.808107	0.826353	0.776663	0.796256	0.739294	0.787773	0.779289	0.793294	0.79969	0.795179	0.814368	0.782992	0.845543	0.786224	0.800768	0.805683	0.742594	0.789995	0.731484	0.827229	0.788379	0.683881	0.681928	0.605171	0.701993	0.757474	0.713507	0.776663	0.72098	0.705831	0.771748	0.758416	0.845475	0.821169	0.842782
SW6130	D84	0.709871	0.692567	0.744277	0.679841	0.766563	0.721048	0.766159	0.724078	0.744883	0.780972	0.686238	0.664086	0.658295	0.72704	0.745421	0.728521	0.776259	0.694183	0.737813	0.743873	0.717546	0.739631	0.711015	0.763668	0.718691	0.77801	0.751145	0.718758	0.72603	0.697011	0.691153	0.642607	0.739496	0.704484	0.641462	0.619378	0.565109	0.609009	0.710477	0.692163	0.661662	0.666712	0.659507	0.697886	0.68213	0.757339	0.736399	0.792419
SW6137	D84	0.839483	0.68341	0.789254	0.733639	0.884931	0.834366	0.834029	0.708255	0.871263	0.890789	0.797132	0.77774	0.796593	0.860625	0.887961	0.847091	0.789927	0.819957	0.819688	0.81659	0.824737	0.853622	0.775249	0.831403	0.817735	0.82191	0.82669	0.837261	0.853622	0.785349	0.813156	0.764678	0.855373	0.82467	0.722798	0.689469	0.612779	0.683073	0.787234	0.764274	0.792621	0.755117	0.715931	0.825613	0.800633	0.881632	0.842176	0.914557
SW6140	D84	0.822044	0.759022	0.83753	0.726299	0.892742	0.820361	0.837934	0.752087	0.832278	0.86756	0.799017	0.745489	0.756666	0.848842	0.868637	0.813964	0.845677	0.771411	0.825007	0.823727	0.841099	0.842849	0.832076	0.854498	0.825882	0.882036	0.825747	0.849852	0.85847	0.779895	0.819216	0.769526	0.860221	0.820832	0.707177	0.664557	0.605575	0.699569	0.79996	0.76387	0.789995	0.749461	0.724078	0.814638	0.797064	0.881969	0.81356	0.882507
SW6148	D84	0.714449	0.611298	0.723068	0.66752	0.799152	0.735457	0.790937	0.641193	0.731821	0.760638	0.687853	0.661056	0.657016	0.733773	0.756464	0.737207	0.735524	0.677956	0.718018	0.756262	0.714449	0.715998	0.654659	0.745354	0.712564	0.713237	0.763736	0.71896	0.79666	0.791745	0.767169	0.698896	0.762793	0.725155	0.602545	0.639846	0.592647	0.613991	0.679908	0.699098	0.692163	0.692836	0.693038	0.787705	0.789321	0.762658	0.71519	0.768718
SW6149	D84	0.815378	0.673108	0.762524	0.737611	0.890991	0.812752	0.81989	0.704417	0.834702	0.884729	0.789658	0.723876	0.756262	0.83578	0.842917	0.835106	0.753771	0.752626	0.807703	0.801306	0.827363	0.810665	0.754377	0.794438	0.842917	0.827431	0.804673	0.79969	0.8446	0.774845	0.795044	0.752289	0.846216	0.798815	0.687786	0.670886	0.601939	0.660652	0.76185	0.754377	0.758282	0.723539	0.718489	0.782925	0.774239	0.854228	0.806087	0.864934
SW6159	D84	0.775586	0.680986	0.725559	0.707514	0.836857	0.814974	0.804471	0.694991	0.771277	0.798613	0.758551	0.688729	0.707918	0.801172	0.81181	0.767775	0.708187	0.727781	0.778077	0.773297	0.765486	0.788648	0.703474	0.758214	0.782858	0.762591	0.759022	0.765755	0.787032	0.753771	0.792015	0.829989	0.825949	0.768785	0.68617	0.675263	0.595071	0.677417	0.788379	0.721384	0.741382	0.758551	0.695529	0.786426	0.782588	0.829518	0.751953	0.814772
SW6171	D84	0.75	0.698424	0.782252	0.736062	0.839416	0.745623	0.860288	0.670684	0.804403	0.803595	0.731349	0.729397	0.714382	0.782319	0.797334	0.787638	0.746431	0.698626	0.748855	0.801104	0.757945	0.752424	0.705966	0.801239	0.754713	0.741786	0.784069	0.751751	0.816388	0.811608	0.736803	0.719364	0.783598	0.753771	0.63547	0.673579	0.564907	0.632911	0.71014	0.742122	0.712362	0.742526	0.708659	0.786291	0.785685	0.807501	0.739833	0.806289
SW6179	D84	0.739564	0.744277	0.752155	0.75303	0.802384	0.756262	0.820159	0.740237	0.750539	0.759898	0.695395	0.742392	0.714853	0.761648	0.7838	0.747576	0.722731	0.739227	0.748788	0.786493	0.721519	0.781107	0.711352	0.778818	0.738554	0.762456	0.762187	0.745825	0.778212	0.770199	0.728454	0.747778	0.765419	0.730609	0.701926	0.695664	0.593321	0.621128	0.734985	0.726569	0.694856	0.759763	0.676609	0.78986	0.765688	0.805952	0.731888	0.814772
SW6184	D84	0.838271	0.688257	0.759965	0.787638	0.856316	0.791341	0.801912	0.736264	0.813493	0.840089	0.773431	0.751683	0.772825	0.832615	0.871263	0.779962	0.737207	0.741718	0.805615	0.796256	0.819216	0.807433	0.7601	0.791476	0.842849	0.790601	0.791139	0.806491	0.821102	0.793227	0.792351	0.743604	0.826017	0.823189	0.684285	0.659372	0.617021	0.684083	0.739968	0.764611	0.789389	0.749461	0.706302	0.778279	0.772556	0.860894	0.775855	0.853892
SW6213	D84	0.800027	0.678966	0.772691	0.738756	0.873216	0.80272	0.807837	0.723	0.795852	0.836924	0.759628	0.711823	0.733639	0.815715	0.846149	0.790937	0.751683	0.749798	0.789927	0.786493	0.797132	0.800094	0.725222	0.790399	0.789725	0.794304	0.808982	0.797603	0.837328	0.752761	0.7838	0.769055	0.82972	0.791274	0.695664	0.678562	0.600525	0.708524	0.773903	0.745085	0.763264	0.759426	0.701387	0.774239	0.787369	0.865944	0.797805	0.845543
SW6215	D84	0.789995	0.719162	0.771344	0.765015	0.826286	0.773903	0.772219	0.758551	0.796054	0.793227	0.744075	0.698357	0.719028	0.795516	0.833356	0.751751	0.730205	0.725626	0.764813	0.763736	0.768853	0.781511	0.709265	0.760975	0.776394	0.761581	0.774374	0.768112	0.788715	0.739766	0.768718	0.808174	0.803595	0.782992	0.699367	0.682265	0.61655	0.680043	0.780232	0.727175	0.756598	0.775384	0.678023	0.752222	0.756531	0.867291	0.774778	0.81989
SW6220	D84	0.75579	0.735658	0.742728	0.730609	0.808713	0.74118	0.755588	0.767977	0.762793	0.79592	0.733302	0.68644	0.695058	0.766833	0.786561	0.752491	0.737274	0.710477	0.753501	0.741449	0.750202	0.758416	0.733504	0.818004	0.758551	0.780636	0.75606	0.755252	0.767035	0.700175	0.737813	0.777808	0.788109	0.750808	0.716806	0.646916	0.605844	0.668597	0.793765	0.696405	0.713507	0.742324	0.642674	0.727713	0.729531	0.839618	0.748721	0.812483
SW6222	D84	0.807837	0.695395	0.756666	0.734918	0.861769	0.794438	0.809117	0.709669	0.806221	0.843253	0.780299	0.717883	0.743536	0.831336	0.840358	0.785012	0.746297	0.744614	0.806221	0.799825	0.83551	0.804403	0.772489	0.798074	0.824737	0.805548	0.791409	0.836049	0.823391	0.754309	0.791139	0.743738	0.83955	0.796324	0.683679	0.645704	0.589146	0.707918	0.739968	0.793159	0.753973	0.714853	0.729666	0.781107	0.776461	0.852276	0.784473	0.849919
SW6243	D84	0.766092	0.721586	0.722125	0.786426	0.836924	0.749461	0.769795	0.771411	0.768987	0.804067	0.73411	0.708928	0.721452	0.816119	0.825949	0.760369	0.697414	0.733908	0.789658	0.751279	0.764611	0.764072	0.697684	0.751279	0.758214	0.76185	0.766429	0.779626	0.79794	0.714247	0.753973	0.794034	0.792351	0.762187	0.690143	0.669337	0.599111	0.687921	0.768853	0.70509	0.726636	0.76387	0.684891	0.744142	0.743334	0.84083	0.743671	0.811069
SW6251	D84	0.798411	0.685632	0.755386	0.722933	0.850391	0.818072	0.814705	0.66624	0.793967	0.845543	0.773297	0.718893	0.727444	0.811002	0.831336	0.780366	0.751077	0.729531	0.78986	0.820563	0.797199	0.79794	0.730137	0.788446	0.787099	0.786022	0.798276	0.78683	0.822179	0.755925	0.789995	0.741718	0.824535	0.776663	0.679908	0.707716	0.601872	0.683814	0.781376	0.73512	0.78306	0.717883	0.693173	0.782723	0.775855	0.840695	0.810059	0.844465
SW6261	D84	0.764543	0.631901	0.71997	0.653717	0.803393	0.772152	0.764543	0.649475	0.763197	0.775316	0.768516	0.798142	0.804538	0.799825	0.821371	0.778414	0.750404	0.834904	0.811473	0.785281	0.771411	0.828171	0.73586	0.729733	0.751953	0.77296	0.732494	0.767035	0.787369	0.731888	0.803999	0.69425	0.785079	0.79996	0.70509	0.650687	0.590493	0.643954	0.694317	0.74293	0.764274	0.732696	0.715257	0.780838	0.732831	0.798613	0.769997	0.829383
SW6262	D84	0.760504	0.596283	0.711823	0.660113	0.801912	0.73411	0.751751	0.645637	0.776932	0.775316	0.783127	0.744748	0.790533	0.792284	0.821775	0.805413	0.765755	0.797199	0.819957	0.819486	0.8007	0.816186	0.755858	0.731753	0.761581	0.748519	0.728117	0.760234	0.828777	0.777606	0.817668	0.696405	0.793496	0.824805	0.694385	0.699636	0.58955	0.690412	0.68543	0.71896	0.803259	0.725761	0.725155	0.763803	0.747239	0.80171	0.771142	0.801576
SW6268	D84	0.764342	0.634527	0.724078	0.780905	0.771815	0.729262	0.752828	0.722394	0.768045	0.762524	0.74596	0.756733	0.766631	0.752895	0.799286	0.773701	0.738486	0.71822	0.712429	0.79767	0.763668	0.777	0.712025	0.756262	0.749394	0.708457	0.760032	0.726838	0.742661	0.772017	0.779962	0.668664	0.754444	0.818206	0.705427	0.727579	0.611837	0.687584	0.692095	0.72805	0.795381	0.73889	0.698088	0.693779	0.684083	0.789995	0.766631	0.777875
SW6284	D84	0.869917	0.669001	0.793428	0.771411	0.87564	0.823121	0.832278	0.730743	0.8378	0.846081	0.790197	0.791072	0.805413	0.857124	0.906275	0.797536	0.758484	0.779828	0.840022	0.819755	0.82669	0.838271	0.775855	0.825141	0.849852	0.804538	0.831874	0.814368	0.848371	0.821169	0.822717	0.774239	0.864665	0.876717	0.682198	0.702464	0.630285	0.696607	0.75579	0.763399	0.834433	0.797132	0.721519	0.817129	0.802114	0.898398	0.787032	0.87665
SW6285	D84	0.810733	0.655669	0.780972	0.701185	0.871936	0.849179	0.840291	0.685228	0.798344	0.829787	0.792823	0.713978	0.72906	0.842041	0.842445	0.786224	0.747105	0.748249	0.799219	0.802182	0.801374	0.806491	0.741853	0.80979	0.805009	0.805413	0.804269	0.799219	0.82164	0.779962	0.818543	0.826151	0.882103	0.797603	0.699704	0.688594	0.609548	0.673377	0.802114	0.737476	0.764611	0.76488	0.730474	0.818543	0.817062	0.857864	0.778346	0.855844
SW6286	D84	0.788985	0.673849	0.749125	0.689065	0.859076	0.829249	0.810867	0.706033	0.80373	0.823727	0.766698	0.766765	0.781309	0.84965	0.858874	0.785416	0.751818	0.8209	0.845071	0.796054	0.800296	0.838877	0.762052	0.798344	0.797266	0.840022	0.783665	0.81659	0.815109	0.759292	0.808915	0.753165	0.843388	0.792621	0.68543	0.636884	0.56888	0.672973	0.746162	0.726434	0.754242	0.731888	0.741112	0.831807	0.797064	0.845004	0.792149	0.8784
SW6305	D84	0.814368	0.68038	0.778818	0.707918	0.874764	0.804605	0.820226	0.719364	0.813156	0.83854	0.79464	0.743604	0.755992	0.845206	0.874966	0.827565	0.768516	0.805481	0.856922	0.810531	0.811541	0.820563	0.768112	0.81255	0.822717	0.832615	0.803528	0.839348	0.835712	0.772825	0.81787	0.768987	0.853084	0.806625	0.687248	0.669607	0.591772	0.68038	0.752087	0.749731	0.774441	0.736332	0.73108	0.803932	0.786628	0.864665	0.821842	0.877121
SW6308	D84	0.821102	0.691018	0.782858	0.75707	0.893078	0.83073	0.834635	0.734379	0.827498	0.857393	0.79666	0.738284	0.753232	0.850458	0.868435	0.81962	0.771681	0.770536	0.836184	0.823929	0.828104	0.831471	0.772017	0.820765	0.823727	0.820563	0.817196	0.824131	0.854902	0.77976	0.819149	0.770469	0.863049	0.816927	0.699636	0.693779	0.636009	0.749192	0.765823	0.759696	0.834702	0.750875	0.729531	0.807299	0.797401	0.881565	0.829989	0.890654
SW6314	D84	0.797603	0.676407	0.764072	0.747105	0.873889	0.80097	0.818745	0.736736	0.807635	0.847563	0.773566	0.752693	0.764274	0.864665	0.865405	0.797468	0.752357	0.798344	0.861365	0.80272	0.809251	0.813224	0.75882	0.799488	0.801845	0.802249	0.79895	0.832346	0.83652	0.763332	0.814368	0.755386	0.846822	0.801778	0.679572	0.657083	0.581269	0.691557	0.760504	0.737342	0.763601	0.73586	0.747576	0.797468	0.786224	0.85948	0.810463	0.877996
SW6315	D84	0.83349	0.696943	0.795516	0.745623	0.905939	0.836386	0.845677	0.735187	0.857393	0.89759	0.810935	0.754982	0.768718	0.860423	0.87941	0.85342	0.791139	0.788513	0.846283	0.835712	0.838338	0.841301	0.782117	0.834096	0.831471	0.834904	0.829855	0.840762	0.874966	0.798815	0.832144	0.782319	0.875438	0.829114	0.73788	0.717546	0.640183	0.702666	0.7939	0.776394	0.801172	0.759763	0.734245	0.820024	0.811339	0.890789	0.849246	0.914288
SW6317	D84	0.776326	0.676744	0.782386	0.749798	0.853084	0.774778	0.836184	0.720711	0.78077	0.81989	0.826286	0.774306	0.775182	0.807097	0.824805	0.849044	0.826219	0.782454	0.815176	0.890722	0.841705	0.856248	0.785349	0.82164	0.780434	0.789591	0.79767	0.780838	0.822852	0.786965	0.852882	0.741247	0.827094	0.839214	0.714719	0.736197	0.606854	0.739362	0.721721	0.792755	0.812012	0.786157	0.797132	0.77572	0.764476	0.836386	0.795852	0.833558
SW6318	D84	0.771209	0.677215	0.777875	0.727915	0.859076	0.776057	0.824401	0.686911	0.809453	0.8547	0.800633	0.766698	0.73916	0.804807	0.82265	0.852478	0.793832	0.757204	0.809655	0.843186	0.825545	0.82467	0.76589	0.815917	0.775249	0.800162	0.790264	0.78279	0.831673	0.778683	0.818206	0.746701	0.828575	0.821304	0.704148	0.712968	0.634527	0.678494	0.744614	0.802989	0.777606	0.770469	0.754713	0.772489	0.768718	0.837396	0.777673	0.848573
SW6319	D84	0.770469	0.689941	0.786897	0.750404	0.84258	0.775316	0.835712	0.732225	0.81558	0.840897	0.760302	0.732561	0.704552	0.806962	0.823391	0.798074	0.761514	0.727579	0.801172	0.818274	0.801239	0.788513	0.731686	0.829316	0.783935	0.799017	0.797064	0.782521	0.828912	0.799354	0.778885	0.765688	0.846687	0.785753	0.666846	0.692095	0.589954	0.682602	0.745556	0.759292	0.737072	0.742055	0.732225	0.788917	0.783262	0.833827	0.771681	0.853622
SW6326	D84	0.773027	0.642472	0.738823	0.690816	0.833288	0.808174	0.782656	0.696876	0.770805	0.795381	0.747374	0.719297	0.731821	0.813695	0.839012	0.771546	0.733841	0.769661	0.802788	0.77195	0.777404	0.810733	0.735995	0.773297	0.760504	0.795718	0.761177	0.800296	0.790533	0.722529	0.776057	0.713911	0.809723	0.772152	0.686642	0.697684	0.586588	0.68617	0.714045	0.717614	0.775788	0.724482	0.710544	0.785349	0.757608	0.823054	0.810194	0.851939
SW6327	D84	0.78683	0.646714	0.755925	0.724818	0.866617	0.804538	0.802518	0.702734	0.792149	0.831605	0.75983	0.703946	0.717277	0.812012	0.831067	0.801104	0.739968	0.738554	0.79996	0.784945	0.790129	0.793832	0.737072	0.783531	0.784541	0.799152	0.780097	0.791207	0.825478	0.752289	0.786022	0.732696	0.831538	0.785887	0.669607	0.698492	0.590089	0.708591	0.730272	0.730541	0.789052	0.736736	0.710275	0.769526	0.764207	0.842513	0.821506	0.859682
SW6336	D84	0.785483	0.648532	0.752424	0.701858	0.854834	0.809049	0.805548	0.680986	0.800498	0.839954	0.767371	0.737746	0.752155	0.849313	0.850391	0.789456	0.74017	0.782858	0.861231	0.788177	0.797468	0.799354	0.734379	0.791341	0.787503	0.789321	0.781242	0.805817	0.844398	0.746903	0.801576	0.763736	0.852949	0.802316	0.670886	0.695193	0.587059	0.694587	0.749731	0.724212	0.777942	0.709332	0.720172	0.803663	0.796728	0.84561	0.816321	0.854902
SW6344	D84	0.706639	0.692634	0.798074	0.653784	0.775922	0.763803	0.816994	0.673377	0.719566	0.746027	0.714921	0.685632	0.670145	0.728252	0.74798	0.724616	0.783867	0.690277	0.71694	0.787234	0.734447	0.736332	0.72226	0.783127	0.718556	0.763803	0.74899	0.713103	0.771007	0.765486	0.762726	0.721384	0.753636	0.728319	0.630218	0.709332	0.570496	0.619445	0.749394	0.727781	0.706504	0.72428	0.710881	0.771277	0.763668	0.759426	0.749933	0.752895
SW6349	D84	0.769661	0.74596	0.786089	0.791409	0.836049	0.765621	0.841368	0.763264	0.782858	0.8176	0.755656	0.744681	0.730878	0.805009	0.8176	0.766631	0.771209	0.752424	0.786965	0.839887	0.783396	0.783194	0.722731	0.822515	0.779491	0.777067	0.812214	0.77094	0.802451	0.787773	0.775922	0.786965	0.809386	0.771613	0.691826	0.720913	0.614126	0.668462	0.752222	0.761379	0.729262	0.778414	0.737948	0.756935	0.747711	0.833154	0.770267	0.828643
SW6350	D84	0.744748	0.705696	0.767775	0.705764	0.805683	0.736668	0.780838	0.776259	0.746162	0.80474	0.731484	0.704888	0.697011	0.775384	0.786965	0.729329	0.823256	0.731888	0.770065	0.779222	0.770536	0.756531	0.75781	0.803932	0.765957	0.810194	0.793227	0.756733	0.808511	0.738352	0.756733	0.720846	0.797401	0.752424	0.651831	0.622138	0.573458	0.653649	0.712631	0.722327	0.709534	0.686238	0.678494	0.74421	0.738082	0.801845	0.75101	0.793294
SW6357	D84	0.804336	0.741045	0.762726	0.770536	0.860894	0.791139	0.807029	0.76084	0.789254	0.824468	0.764745	0.736466	0.752559	0.849111	0.851198	0.778952	0.748384	0.77902	0.837934	0.79491	0.802249	0.800094	0.730609	0.783733	0.78885	0.78683	0.789523	0.813089	0.813695	0.748451	0.815042	0.829653	0.840762	0.795583	0.723943	0.686507	0.612914	0.686911	0.793025	0.739766	0.761783	0.771681	0.713103	0.795516	0.791274	0.868368	0.764543	0.845745
SW6359	D84	0.749327	0.691085	0.715729	0.723808	0.803259	0.741045	0.755184	0.767371	0.73714	0.769661	0.715661	0.670886	0.68516	0.774441	0.785551	0.717479	0.702532	0.71997	0.784608	0.732225	0.7432	0.741449	0.668395	0.726703	0.733437	0.733975	0.74118	0.749529	0.824939	0.710275	0.759359	0.804538	0.805952	0.756733	0.693913	0.652168	0.589887	0.684016	0.742459	0.69425	0.710207	0.744142	0.670145	0.759898	0.773499	0.828508	0.758214	0.789793
SW6362	D84	0.726367	0.676003	0.677081	0.750471	0.783194	0.710073	0.724414	0.754713	0.703003	0.759157	0.672637	0.651764	0.653447	0.752963	0.759494	0.699636	0.669607	0.695125	0.773566	0.722125	0.727107	0.712766	0.64833	0.70536	0.714247	0.712901	0.71418	0.726434	0.772556	0.678427	0.726501	0.77498	0.782184	0.723876	0.690951	0.654525	0.601064	0.703744	0.71519	0.692499	0.740304	0.710544	0.646782	0.73108	0.737678	0.794842	0.699771	0.759561
SW6365	D84	0.751077	0.597428	0.715661	0.666442	0.817129	0.807433	0.783733	0.629478	0.731215	0.776865	0.701454	0.700646	0.70435	0.774508	0.778548	0.725694	0.6791	0.727848	0.777404	0.719701	0.745085	0.725694	0.658565	0.717008	0.738352	0.742122	0.746095	0.748249	0.779693	0.710813	0.775922	0.738688	0.777606	0.746566	0.630151	0.693509	0.555548	0.644223	0.744546	0.687651	0.745018	0.70408	0.700781	0.784339	0.779154	0.786291	0.748923	0.772556
SW6382	D84	0.794573	0.683746	0.772556	0.703676	0.824603	0.755588	0.782925	0.673849	0.786359	0.803393	0.758484	0.721923	0.723876	0.811877	0.83376	0.758484	0.754175	0.703272	0.758686	0.765082	0.785685	0.765082	0.739698	0.836386	0.784877	0.798613	0.769391	0.770805	0.785079	0.759898	0.756666	0.76212	0.829922	0.798748	0.700512	0.638298	0.624091	0.654659	0.746499	0.731417	0.764207	0.726501	0.684083	0.741988	0.733369	0.825209	0.749663	0.822583
SW6408	D84	0.779424	0.669607	0.756531	0.816456	0.780568	0.716065	0.797334	0.731753	0.734985	0.735389	0.694856	0.738958	0.719162	0.751481	0.793967	0.712833	0.723539	0.693711	0.711419	0.761379	0.721317	0.731013	0.683275	0.777808	0.738823	0.70031	0.764678	0.732696	0.729599	0.777808	0.730811	0.66523	0.758888	0.786022	0.648263	0.679235	0.577565	0.647522	0.652303	0.753367	0.757339	0.772758	0.711217	0.711083	0.700444	0.784877	0.745085	0.758618
SW6438	D84	0.767708	0.712631	0.787099	0.671963	0.832211	0.756396	0.777134	0.708524	0.785618	0.798007	0.800902	0.718893	0.760167	0.786763	0.8007	0.82164	0.852343	0.762726	0.784877	0.834096	0.837059	0.835712	0.846014	0.801104	0.759494	0.827296	0.772489	0.779154	0.787436	0.715055	0.833558	0.710005	0.79794	0.813762	0.709938	0.659844	0.57164	0.703138	0.729397	0.742459	0.792823	0.71418	0.713776	0.757002	0.738352	0.812214	0.771142	0.812147
SW6444	D84	0.777471	0.672165	0.774912	0.67634	0.792351	0.77296	0.753097	0.673041	0.747307	0.755858	0.70031	0.695597	0.706773	0.765957	0.808915	0.707716	0.750337	0.675465	0.729127	0.722664	0.758618	0.743738	0.750135	0.770536	0.760975	0.795246	0.726973	0.735255	0.754175	0.778885	0.749057	0.693173	0.762389	0.780838	0.613655	0.689604	0.616954	0.638702	0.716065	0.673781	0.764813	0.723741	0.661527	0.73613	0.726165	0.803932	0.738756	0.786089
SW6447	D84	0.784608	0.645704	0.744748	0.680312	0.839281	0.822515	0.789793	0.659642	0.797468	0.81686	0.776394	0.795852	0.784473	0.808982	0.828777	0.794236	0.751077	0.787032	0.789658	0.813224	0.817668	0.845745	0.764611	0.788379	0.782723	0.802518	0.767843	0.796458	0.82871	0.762052	0.803865	0.72327	0.810935	0.805481	0.717748	0.68617	0.620792	0.686844	0.718826	0.778077	0.792082	0.7399	0.718758	0.826084	0.795852	0.83679	0.78279	0.860894
SW6468	D84	0.795381	0.642742	0.7331	0.686574	0.835847	0.776663	0.787099	0.672839	0.838675	0.866348	0.8176	0.74017	0.789321	0.805481	0.815311	0.859884	0.767035	0.767641	0.773633	0.832346	0.877794	0.838136	0.806087	0.775451	0.81457	0.775922	0.780703	0.774643	0.811406	0.738688	0.833625	0.721115	0.803461	0.81457	0.756396	0.730339	0.626919	0.688796	0.745893	0.791611	0.79693	0.72327	0.759157	0.757204	0.74697	0.834029	0.815917	0.848438
SW6470	D84	0.815311	0.731955	0.803461	0.730339	0.885874	0.819822	0.829787	0.766765	0.843657	0.879343	0.793092	0.752087	0.765082	0.847495	0.866011	0.829249	0.818408	0.766429	0.81962	0.819216	0.83854	0.825613	0.812752	0.842041	0.823323	0.88143	0.818206	0.825411	0.853824	0.781107	0.811271	0.762456	0.854969	0.812349	0.720105	0.699569	0.615203	0.685228	0.781915	0.756464	0.782656	0.741516	0.715863	0.799758	0.789052	0.874495	0.82265	0.886817
SW6474	D84	0.785281	0.747105	0.763736	0.755319	0.862914	0.801172	0.800162	0.772354	0.789658	0.821775	0.754175	0.711352	0.719499	0.81181	0.831336	0.772489	0.756935	0.731955	0.785349	0.789523	0.789523	0.798411	0.747307	0.818206	0.786897	0.807029	0.792957	0.793361	0.813358	0.753569	0.788311	0.826825	0.829518	0.781578	0.72327	0.710544	0.629478	0.695125	0.803797	0.734985	0.757204	0.789725	0.692499	0.792823	0.79592	0.871465	0.762793	0.842513
SW6481	D84	0.783665	0.706437	0.775182	0.681188	0.841166	0.79666	0.788379	0.724145	0.776461	0.814032	0.749731	0.689806	0.711285	0.805817	0.821169	0.764207	0.781915	0.719701	0.776461	0.778548	0.82467	0.787436	0.804673	0.800835	0.79491	0.825949	0.768651	0.779626	0.800431	0.731147	0.777606	0.735658	0.815378	0.771209	0.662066	0.673849	0.595004	0.679572	0.733571	0.753367	0.765486	0.706773	0.708187	0.758349	0.769997	0.843051	0.791476	0.829787
SW6504	D84	0.794371	0.677215	0.741112	0.708053	0.849246	0.784137	0.799892	0.724078	0.819688	0.852949	0.771142	0.705629	0.710611	0.810396	0.828171	0.824064	0.73512	0.751414	0.784877	0.782184	0.82366	0.80198	0.747509	0.784406	0.812079	0.797603	0.790668	0.783194	0.816119	0.753434	0.795583	0.763332	0.834702	0.781376	0.729801	0.70334	0.646782	0.660315	0.776798	0.773566	0.765621	0.745018	0.719634	0.782858	0.778683	0.865203	0.812752	0.85443
SW6510	D84	0.764543	0.630353	0.742459	0.64456	0.755588	0.693981	0.697347	0.642203	0.755184	0.742055	0.788109	0.728117	0.76212	0.772825	0.777875	0.749259	0.762254	0.707716	0.720374	0.731955	0.762726	0.751885	0.751077	0.746027	0.750202	0.775316	0.710746	0.703744	0.713978	0.705898	0.7568	0.674657	0.771007	0.79767	0.674522	0.64126	0.618974	0.630151	0.700444	0.669876	0.762254	0.694587	0.669741	0.670347	0.672502	0.765351	0.689671	0.749663
SW6517	D84	0.722798	0.760975	0.796997	0.692903	0.809251	0.733437	0.814166	0.671155	0.744883	0.76286	0.729599	0.704484	0.706168	0.753703	0.761514	0.766765	0.780972	0.69728	0.751818	0.804134	0.769391	0.758484	0.7838	0.811271	0.758753	0.793159	0.753838	0.72603	0.745556	0.720576	0.741718	0.666577	0.755723	0.743873	0.619109	0.628333	0.529626	0.62234	0.684622	0.715729	0.713237	0.687853	0.674387	0.69728	0.695597	0.769122	0.724751	0.78306
SW6518	D84	0.67836	0.713911	0.740372	0.66146	0.747509	0.689469	0.751751	0.637557	0.726097	0.740978	0.709534	0.654188	0.651629	0.728319	0.714921	0.742324	0.721856	0.661864	0.691826	0.765149	0.698963	0.704821	0.711621	0.752895	0.717344	0.750808	0.704013	0.673108	0.705764	0.685362	0.695799	0.682198	0.747509	0.691018	0.647118	0.612375	0.541207	0.581874	0.669472	0.664826	0.659305	0.638702	0.640452	0.652572	0.653851	0.721586	0.707649	0.74192
SW6519	D84	0.735658	0.707043	0.779626	0.679235	0.789793	0.726973	0.773095	0.712968	0.752559	0.797199	0.737948	0.682534	0.664153	0.78178	0.768853	0.741853	0.781107	0.697011	0.740035	0.765015	0.750673	0.731417	0.753703	0.798276	0.741718	0.80878	0.760436	0.73209	0.755858	0.733639	0.737207	0.732225	0.804471	0.729464	0.700848	0.639106	0.599987	0.610423	0.733975	0.700512	0.689469	0.68543	0.681053	0.707918	0.705831	0.780838	0.736803	0.812752
SW6521	D84	0.800633	0.655804	0.759965	0.69425	0.859884	0.789658	0.806558	0.670482	0.81383	0.840695	0.851602	0.764611	0.811877	0.821708	0.842378	0.860961	0.81962	0.803595	0.826421	0.866954	0.853622	0.871465	0.811608	0.788917	0.79188	0.786695	0.789523	0.798209	0.826151	0.754175	0.867897	0.738756	0.829047	0.858134	0.746162	0.756935	0.6216	0.745018	0.738688	0.77599	0.853757	0.758282	0.755858	0.777538	0.765755	0.850795	0.845475	0.858807
SW6526	D84	0.792419	0.624832	0.732359	0.709534	0.791005	0.726905	0.74421	0.632642	0.791543	0.800566	0.734043	0.718893	0.727983	0.808443	0.829518	0.746903	0.675532	0.699098	0.765149	0.750741	0.748451	0.753165	0.68341	0.757339	0.770199	0.71822	0.743536	0.734043	0.788244	0.740102	0.739631	0.759022	0.833962	0.814301	0.670953	0.657757	0.609009	0.618099	0.709534	0.681794	0.754444	0.708524	0.647253	0.726299	0.724818	0.800431	0.739766	0.798074
SW6528	D84	0.747105	0.656343	0.696607	0.666577	0.808309	0.776798	0.766025	0.639712	0.772354	0.803124	0.759628	0.666577	0.682265	0.815109	0.794708	0.767775	0.694856	0.706908	0.761783	0.756531	0.760504	0.762928	0.681524	0.742257	0.787705	0.75	0.747239	0.743806	0.786897	0.704552	0.74017	0.732696	0.806827	0.750606	0.680312	0.645098	0.636682	0.663412	0.727915	0.690479	0.762793	0.670617	0.66247	0.723404	0.72024	0.798815	0.773499	0.820092
SW6532	D84	0.786763	0.665836	0.734312	0.708659	0.820361	0.791341	0.766496	0.647926	0.78784	0.793765	0.820024	0.758416	0.805817	0.801912	0.826017	0.841099	0.782992	0.790331	0.79666	0.857662	0.826623	0.855036	0.782858	0.770671	0.816186	0.756194	0.783867	0.752357	0.78306	0.741516	0.844869	0.70637	0.79996	0.860019	0.711083	0.705629	0.595139	0.69903	0.706975	0.732965	0.832817	0.749192	0.737274	0.73916	0.728791	0.836116	0.772085	0.80878
SW6538	D84	0.742594	0.703407	0.819553	0.699367	0.788177	0.73512	0.797334	0.699502	0.755252	0.780164	0.716335	0.71519	0.6892	0.765823	0.802586	0.737544	0.795448	0.708793	0.774441	0.787705	0.744344	0.736601	0.764611	0.812618	0.733773	0.796256	0.744748	0.75404	0.764543	0.754915	0.736736	0.681794	0.778616	0.751953	0.627188	0.66045	0.564772	0.615338	0.707447	0.711352	0.707514	0.701118	0.706168	0.722125	0.707245	0.793092	0.724886	0.799084
SW6541	D84	0.781376	0.628333	0.73788	0.677754	0.82568	0.768785	0.778481	0.64052	0.790735	0.800768	0.741516	0.740102	0.750808	0.825074	0.825478	0.755858	0.712968	0.754377	0.8108	0.757137	0.778885	0.773162	0.7162	0.778952	0.774441	0.766563	0.77471	0.772556	0.788513	0.720105	0.772287	0.720038	0.817466	0.776798	0.639106	0.664759	0.569351	0.663143	0.715863	0.710477	0.762658	0.710342	0.693779	0.754848	0.747576	0.82191	0.775047	0.834837
SW6544	D84	0.731215	0.66247	0.773431	0.657353	0.763601	0.701791	0.777875	0.654861	0.718624	0.73815	0.689873	0.721856	0.689065	0.745287	0.751683	0.691153	0.745152	0.715594	0.767304	0.750943	0.722731	0.699367	0.696674	0.807231	0.701387	0.750741	0.733908	0.725424	0.743267	0.715055	0.727444	0.675397	0.768853	0.72024	0.624697	0.648196	0.543025	0.630218	0.666846	0.70031	0.699434	0.682534	0.700781	0.719095	0.710477	0.751953	0.707985	0.756733
SW6550	D84	0.711891	0.739766	0.794708	0.672839	0.799017	0.734851	0.805481	0.666577	0.730743	0.74192	0.756464	0.730137	0.740506	0.73411	0.750202	0.81787	0.839281	0.730811	0.744614	0.837934	0.779895	0.78481	0.806895	0.804605	0.739833	0.777134	0.745893	0.712362	0.730272	0.72098	0.784137	0.653986	0.750135	0.771748	0.656343	0.679639	0.550364	0.658228	0.668193	0.726973	0.74899	0.711823	0.724482	0.687853	0.686911	0.761918	0.719903	0.761379
SW6552	D84	0.777875	0.724616	0.786628	0.688661	0.855104	0.770199	0.800498	0.70711	0.79794	0.802653	0.803999	0.754781	0.768112	0.79693	0.814234	0.831538	0.850727	0.765082	0.788042	0.81558	0.834164	0.815917	0.831807	0.809925	0.783665	0.843725	0.776192	0.773095	0.792553	0.725559	0.820024	0.71923	0.819149	0.808174	0.696203	0.670011	0.603622	0.699502	0.729599	0.765284	0.794371	0.750606	0.72327	0.757204	0.749192	0.825613	0.771277	0.822313
SW6553	D84	0.785685	0.732763	0.798276	0.685026	0.859346	0.783127	0.807972	0.714651	0.790601	0.817802	0.793765	0.728117	0.761312	0.809992	0.822313	0.8176	0.842041	0.752424	0.812349	0.811473	0.827902	0.818004	0.826757	0.813964	0.794506	0.852343	0.779356	0.787099	0.805413	0.733302	0.810531	0.722529	0.822044	0.803595	0.6824	0.650956	0.571169	0.67809	0.736601	0.727579	0.776259	0.719701	0.706302	0.760032	0.757002	0.834096	0.764207	0.83349
SW6554	D84	0.822448	0.690749	0.77673	0.713843	0.887288	0.816186	0.834837	0.674859	0.821438	0.845071	0.79592	0.746297	0.777606	0.835174	0.846418	0.836655	0.784406	0.786965	0.824468	0.819957	0.814301	0.83477	0.75303	0.79868	0.823391	0.796122	0.807299	0.80171	0.827565	0.753636	0.826959	0.74899	0.846283	0.808376	0.701118	0.669607	0.582144	0.685228	0.736264	0.760167	0.802855	0.741786	0.713574	0.796593	0.787369	0.854969	0.800835	0.851535
SW6565	D84	0.787369	0.64025	0.727444	0.699165	0.839146	0.76387	0.782723	0.671088	0.772085	0.847899	0.806625	0.71795	0.748451	0.82366	0.805615	0.802586	0.758618	0.743402	0.784541	0.808511	0.809723	0.807029	0.751751	0.770469	0.803124	0.787032	0.771411	0.762524	0.809521	0.741314	0.802586	0.777808	0.86049	0.808241	0.712766	0.647792	0.600256	0.677888	0.733706	0.732157	0.768179	0.712429	0.729531	0.75404	0.748384	0.822717	0.752155	0.812752
SW6567	D84	0.818206	0.654121	0.781646	0.734783	0.847428	0.78205	0.79491	0.678292	0.818408	0.829585	0.793563	0.750202	0.748384	0.843523	0.844869	0.77599	0.735389	0.735322	0.790533	0.792149	0.780972	0.786089	0.717008	0.787436	0.813156	0.796862	0.785483	0.774172	0.809049	0.791005	0.777134	0.777404	0.861231	0.826084	0.676609	0.64732	0.615338	0.649475	0.751414	0.73687	0.781107	0.735255	0.695395	0.756396	0.754175	0.85241	0.757204	0.825343
SW6577	D84	0.765351	0.6453	0.718085	0.672502	0.819822	0.788985	0.768853	0.659911	0.758618	0.795718	0.779087	0.723202	0.755184	0.814032	0.815244	0.796391	0.753905	0.805211	0.832144	0.807568	0.794573	0.8209	0.735658	0.755386	0.780434	0.766833	0.750135	0.769324	0.779491	0.728319	0.795112	0.716806	0.802249	0.799556	0.663412	0.643078	0.553259	0.666038	0.710275	0.701993	0.765217	0.699704	0.729599	0.754107	0.736736	0.816658	0.760773	0.807501
SW6578	D84	0.785483	0.654592	0.753636	0.700108	0.839146	0.777875	0.793563	0.677687	0.77774	0.805009	0.768987	0.731955	0.735389	0.801508	0.815244	0.788042	0.765823	0.74495	0.784002	0.807433	0.797064	0.799825	0.74017	0.792621	0.776596	0.786089	0.79565	0.779895	0.799623	0.745085	0.800902	0.72502	0.815917	0.786426	0.674051	0.657285	0.612645	0.687988	0.728319	0.762793	0.767102	0.7331	0.717748	0.762995	0.753367	0.82871	0.769189	0.824468
SW6593	D84	0.773297	0.656073	0.734918	0.700848	0.839348	0.774306	0.781376	0.654053	0.785079	0.814032	0.779895	0.737342	0.774778	0.82568	0.830528	0.789187	0.758484	0.790735	0.846351	0.827565	0.828575	0.813156	0.765486	0.777202	0.788715	0.781444	0.765015	0.779289	0.823997	0.74091	0.808645	0.740708	0.834029	0.814436	0.656477	0.63042	0.557097	0.676138	0.713776	0.741853	0.758147	0.706504	0.750202	0.778683	0.770334	0.826151	0.753165	0.82063
SW6626	D84	0.837396	0.692499	0.79087	0.752155	0.89732	0.836251	0.858336	0.746431	0.845475	0.887827	0.821977	0.755454	0.766092	0.871196	0.882575	0.83854	0.779895	0.790803	0.833221	0.830932	0.843455	0.84662	0.773835	0.833692	0.836857	0.832682	0.845004	0.828979	0.866954	0.793698	0.83248	0.801576	0.886413	0.844331	0.743536	0.699165	0.640116	0.709332	0.790264	0.773229	0.80097	0.765755	0.74118	0.818678	0.823121	0.903111	0.82871	0.904929
SW6632	D84	0.779154	0.654929	0.73586	0.709399	0.830797	0.782656	0.779828	0.714853	0.789052	0.823593	0.74192	0.704552	0.717614	0.792015	0.809386	0.772219	0.719095	0.751818	0.788648	0.764005	0.769189	0.781444	0.728723	0.765217	0.761244	0.774845	0.791745	0.793563	0.838877	0.778279	0.773364	0.739025	0.80474	0.767573	0.708457	0.68718	0.603016	0.671761	0.766361	0.701791	0.72603	0.715863	0.676205	0.784137	0.784271	0.836184	0.780905	0.855238
SW6642	D84	0.76892	0.611365	0.726636	0.64456	0.811339	0.836049	0.813964	0.632709	0.739698	0.778346	0.735658	0.699838	0.708053	0.815917	0.79868	0.729329	0.695193	0.738419	0.794371	0.736332	0.746633	0.769795	0.69728	0.74192	0.741247	0.760504	0.763332	0.748451	0.769728	0.715796	0.786897	0.756733	0.802249	0.748451	0.648802	0.723539	0.601333	0.64732	0.754579	0.690075	0.742392	0.712429	0.690008	0.796324	0.78104	0.792149	0.76414	0.801172
SW6643	D84	0.776865	0.650215	0.750337	0.67836	0.830999	0.806356	0.788244	0.677552	0.768516	0.805952	0.749461	0.728521	0.738756	0.82972	0.830461	0.76286	0.7162	0.783127	0.85672	0.766227	0.770334	0.797401	0.715594	0.760975	0.771209	0.789456	0.777942	0.780838	0.820361	0.724953	0.795718	0.773229	0.844465	0.800566	0.671492	0.685295	0.58881	0.684891	0.742055	0.724414	0.774104	0.694385	0.70233	0.797064	0.783262	0.827296	0.806558	0.827902
SW6644	D84	0.717614	0.584298	0.66752	0.631565	0.76212	0.765351	0.747643	0.605979	0.724482	0.763399	0.763534	0.695799	0.736264	0.755454	0.76111	0.766025	0.732763	0.736399	0.743536	0.756329	0.762658	0.789995	0.728993	0.707447	0.708389	0.717142	0.721519	0.723539	0.73586	0.681996	0.777	0.704484	0.739564	0.761985	0.683342	0.657959	0.565917	0.655265	0.722058	0.691422	0.741382	0.713911	0.697011	0.765486	0.741584	0.760369	0.740708	0.808039
SW6647	D84	0.749529	0.616011	0.709197	0.666644	0.804201	0.775518	0.746566	0.638231	0.769324	0.791207	0.814032	0.744883	0.795246	0.784271	0.802182	0.82467	0.782319	0.79087	0.78003	0.81282	0.799152	0.835241	0.767977	0.743469	0.740776	0.752357	0.764274	0.755723	0.763466	0.703003	0.82568	0.708322	0.783531	0.815244	0.74118	0.683948	0.58881	0.712093	0.734783	0.743334	0.803999	0.728387	0.731753	0.758416	0.739294	0.802047	0.797603	0.845475
SW6652	D84	0.700512	0.786291	0.690749	0.725896	0.758618	0.721452	0.705225	0.774037	0.701185	0.748519	0.689469	0.624966	0.64025	0.734245	0.742324	0.702128	0.717142	0.666442	0.706639	0.719768	0.71317	0.717142	0.702666	0.732696	0.731484	0.754309	0.704619	0.726703	0.745825	0.678831	0.703474	0.761312	0.736938	0.691018	0.699704	0.599785	0.558376	0.620051	0.732494	0.655131	0.658565	0.691624	0.603757	0.699838	0.698694	0.779693	0.678696	0.751077
SW6661	D84	0.798142	0.735389	0.80979	0.70536	0.857999	0.791476	0.81282	0.744479	0.805279	0.838406	0.780568	0.714584	0.725896	0.83174	0.838608	0.790533	0.835241	0.741382	0.807029	0.792553	0.823458	0.806019	0.81861	0.828912	0.795179	0.864799	0.794842	0.798344	0.829249	0.756194	0.799421	0.78003	0.834029	0.793698	0.696607	0.633921	0.590224	0.675397	0.785618	0.745085	0.760504	0.719701	0.689335	0.785887	0.774576	0.849313	0.787773	0.873687
SW6673	D84	0.646782	0.601333	0.594735	0.684689	0.704821	0.6486	0.664355	0.66247	0.687921	0.712766	0.70105	0.608201	0.649138	0.674051	0.689537	0.739092	0.692095	0.687786	0.681861	0.752491	0.727309	0.735322	0.666173	0.656073	0.675465	0.644627	0.654457	0.675263	0.703542	0.644896	0.718556	0.618166	0.676609	0.703272	0.699771	0.629074	0.51589	0.671896	0.62564	0.659305	0.691691	0.644896	0.62766	0.660315	0.671155	0.714853	0.735187	0.723606
SW6679	D84	0.791611	0.634797	0.725559	0.690883	0.827296	0.782588	0.774508	0.661123	0.785483	0.828171	0.807568	0.714449	0.756464	0.816052	0.812012	0.788379	0.749461	0.739766	0.761514	0.793092	0.828373	0.818543	0.769324	0.770401	0.804875	0.761648	0.771075	0.760638	0.786628	0.726165	0.80171	0.749057	0.810733	0.818812	0.703272	0.701858	0.609211	0.697011	0.739429	0.753838	0.811339	0.724818	0.724549	0.746297	0.732696	0.831807	0.808915	0.81558
SW6702	D84	0.804201	0.695058	0.794371	0.694385	0.830259	0.764678	0.776394	0.72401	0.814032	0.843051	0.76212	0.715527	0.74293	0.794506	0.821775	0.788446	0.801845	0.734851	0.767708	0.764005	0.780636	0.773229	0.772758	0.798613	0.781174	0.827498	0.76414	0.779895	0.788917	0.74495	0.7568	0.711621	0.803057	0.785753	0.682332	0.647926	0.593994	0.657689	0.756262	0.717546	0.748451	0.710207	0.674522	0.748923	0.739429	0.828104	0.79693	0.839416
SW6703	D84	0.813493	0.723135	0.819149	0.721048	0.872408	0.803191	0.821977	0.746701	0.807097	0.848842	0.776798	0.724212	0.744614	0.83248	0.850189	0.799152	0.837598	0.78306	0.806019	0.804942	0.821236	0.81282	0.804403	0.831538	0.807635	0.860221	0.803865	0.812618	0.840897	0.77774	0.797401	0.756127	0.841907	0.808376	0.684487	0.64658	0.589348	0.680784	0.769795	0.749663	0.764745	0.725559	0.704148	0.79491	0.785281	0.865473	0.817398	0.864193
SW6705	D84	0.792351	0.766294	0.843321	0.751481	0.86554	0.782656	0.834837	0.745018	0.781107	0.833692	0.754646	0.728925	0.711352	0.809655	0.827969	0.787773	0.829249	0.729195	0.784339	0.821102	0.804875	0.789523	0.793563	0.858538	0.794573	0.869378	0.795044	0.79666	0.823862	0.787099	0.78003	0.735928	0.829047	0.783733	0.668799	0.665365	0.591166	0.674118	0.747172	0.763399	0.74798	0.746229	0.72098	0.772421	0.761716	0.844465	0.758484	0.840695
SW6710	D84	0.788109	0.711419	0.776528	0.773903	0.852949	0.792217	0.818341	0.733841	0.800633	0.811608	0.756666	0.7399	0.745018	0.809117	0.827431	0.772893	0.76387	0.752289	0.787032	0.817196	0.787099	0.793698	0.728925	0.819216	0.774778	0.774374	0.821708	0.808982	0.823189	0.778683	0.789321	0.726703	0.815378	0.788042	0.690681	0.633113	0.574064	0.673041	0.717546	0.742459	0.736466	0.7162	0.700579	0.796526	0.784406	0.838136	0.770805	0.835578
SW6715	D84	0.729464	0.736332	0.806558	0.70408	0.791005	0.721452	0.765351	0.67735	0.73512	0.754511	0.693375	0.71721	0.697414	0.730541	0.759763	0.712699	0.784069	0.682804	0.717816	0.794708	0.7432	0.730676	0.741584	0.807501	0.713911	0.786628	0.732023	0.728117	0.768718	0.774037	0.718624	0.651899	0.741651	0.735726	0.597967	0.60342	0.52801	0.593523	0.672435	0.714517	0.692971	0.696674	0.66449	0.73007	0.718287	0.76286	0.67937	0.762726
SW6718	D84	0.786089	0.713776	0.80676	0.666779	0.811675	0.750875	0.754781	0.708524	0.778212	0.796728	0.747239	0.723404	0.738823	0.769526	0.801239	0.755454	0.817331	0.720307	0.769189	0.758551	0.811137	0.768785	0.81787	0.798074	0.768853	0.822717	0.735726	0.7568	0.787032	0.738352	0.754107	0.688796	0.783598	0.78306	0.659709	0.619378	0.572112	0.63345	0.727915	0.733706	0.739294	0.698357	0.689739	0.727444	0.718354	0.809925	0.755117	0.810463
SW6734	D84	0.710005	0.645098	0.723472	0.627727	0.733975	0.679033	0.680918	0.656141	0.733571	0.740574	0.686103	0.644021	0.677552	0.694452	0.720105	0.699636	0.747307	0.670819	0.704484	0.683612	0.73788	0.690143	0.731821	0.719297	0.691759	0.756127	0.672165	0.687315	0.707447	0.657689	0.683612	0.634258	0.719499	0.70711	0.594398	0.563291	0.52471	0.613722	0.667048	0.673647	0.673377	0.636951	0.64429	0.680178	0.668126	0.72428	0.680582	0.733437
SW6763	D84	0.788446	0.623014	0.754242	0.696674	0.865405	0.825141	0.833962	0.67432	0.791543	0.842041	0.746229	0.710611	0.725761	0.806558	0.811204	0.772085	0.730272	0.740776	0.778952	0.764207	0.773903	0.788581	0.71923	0.778212	0.774306	0.771883	0.782858	0.776528	0.856181	0.763399	0.798882	0.773499	0.814705	0.76414	0.638433	0.668731	0.573391	0.650013	0.773027	0.702128	0.72704	0.73613	0.694856	0.837934	0.82568	0.822044	0.771209	0.821236
SW6765	D84	0.814436	0.621734	0.735389	0.701522	0.843253	0.807568	0.818476	0.667183	0.802182	0.830057	0.782252	0.721384	0.74017	0.846957	0.832211	0.773027	0.710746	0.740372	0.7669	0.762052	0.785214	0.790668	0.723404	0.783665	0.794708	0.76589	0.782454	0.76185	0.794371	0.767977	0.786965	0.81255	0.84056	0.789658	0.714382	0.700175	0.630353	0.642607	0.772085	0.701522	0.756935	0.763264	0.71014	0.791476	0.782925	0.830326	0.766227	0.828777
SW6775	D84	0.817937	0.667116	0.768785	0.730743	0.893415	0.80474	0.817668	0.694654	0.807837	0.855373	0.860288	0.764005	0.804942	0.83248	0.852141	0.876852	0.834366	0.816994	0.828979	0.870388	0.878198	0.880959	0.814368	0.805077	0.812887	0.81686	0.806019	0.809184	0.850525	0.772219	0.889914	0.761918	0.851333	0.869513	0.756329	0.714719	0.609884	0.741651	0.74394	0.788715	0.845004	0.773768	0.774845	0.806221	0.799421	0.865675	0.803663	0.859615
SW6795	D84	0.780164	0.662133	0.785012	0.710611	0.850727	0.814436	0.818476	0.675263	0.791341	0.81989	0.749461	0.748384	0.757272	0.832211	0.837126	0.779558	0.737005	0.769997	0.813493	0.792149	0.784204	0.796728	0.745893	0.799892	0.774576	0.780232	0.803259	0.806693	0.820967	0.761177	0.778548	0.721182	0.813426	0.781444	0.655467	0.711015	0.587126	0.663076	0.739564	0.727579	0.771007	0.714719	0.723135	0.790937	0.774306	0.83477	0.811406	0.832144
SW6796	D84	0.802182	0.677013	0.783464	0.732965	0.8716	0.807299	0.83174	0.721788	0.806558	0.838338	0.767371	0.723808	0.738486	0.825276	0.841435	0.803326	0.76589	0.756127	0.799219	0.80575	0.800094	0.803797	0.75579	0.805009	0.791543	0.794573	0.813089	0.808847	0.85746	0.782588	0.793563	0.7432	0.835308	0.807299	0.684352	0.695866	0.621667	0.705158	0.754646	0.74495	0.797199	0.740978	0.720846	0.796593	0.790399	0.854363	0.851602	0.856854
SW6845	D84	0.848169	0.728925	0.822919	0.752963	0.908026	0.842176	0.857797	0.730407	0.848707	0.892068	0.83477	0.772489	0.784877	0.868974	0.89355	0.838204	0.809117	0.798074	0.852747	0.843792	0.849246	0.861163	0.786493	0.841032	0.841368	0.839483	0.845543	0.84258	0.875438	0.799556	0.856518	0.810935	0.882103	0.850054	0.717142	0.678831	0.613318	0.708793	0.814301	0.802384	0.809655	0.768449	0.747239	0.830528	0.817533	0.900417	0.832682	0.896849
SW6852	D84	0.853959	0.695866	0.798411	0.751683	0.901091	0.835241	0.850121	0.73411	0.839012	0.869782	0.837261	0.765419	0.779289	0.88345	0.881565	0.8209	0.789658	0.803595	0.840897	0.835645	0.843051	0.846755	0.774104	0.835578	0.839281	0.841368	0.843253	0.838473	0.863385	0.802855	0.853084	0.803932	0.89429	0.835241	0.731484	0.678023	0.631699	0.702195	0.804336	0.77599	0.795179	0.758484	0.761648	0.82265	0.813628	0.902101	0.819014	0.89456
SW6854	D84	0.793361	0.686709	0.787907	0.744748	0.878198	0.779424	0.841637	0.708389	0.790601	0.833962	0.779154	0.733706	0.729195	0.833962	0.826084	0.80171	0.780972	0.73687	0.785551	0.808039	0.782521	0.786291	0.7399	0.812954	0.781309	0.793361	0.832413	0.783127	0.818139	0.775788	0.780366	0.780501	0.865338	0.789927	0.691085	0.647253	0.615203	0.645166	0.738284	0.750673	0.738082	0.731147	0.723337	0.765419	0.757743	0.845543	0.762524	0.835847
SW6871	D84	0.815176	0.678427	0.773229	0.731686	0.872677	0.823323	0.830259	0.700848	0.81659	0.850525	0.789927	0.7399	0.75	0.835106	0.852006	0.797132	0.762658	0.766496	0.811271	0.807972	0.814772	0.830259	0.76488	0.817802	0.805481	0.808982	0.841839	0.819216	0.839887	0.764745	0.81484	0.766967	0.847765	0.821304	0.686036	0.710207	0.622408	0.711285	0.781309	0.764005	0.801441	0.748317	0.722125	0.804673	0.786561	0.867897	0.849179	0.863318
SW6876	D84	0.80171	0.701185	0.790735	0.762322	0.896916	0.799623	0.865742	0.73714	0.815648	0.861298	0.785551	0.765149	0.74394	0.82366	0.83881	0.839685	0.776663	0.792149	0.815782	0.834231	0.812483	0.822246	0.746566	0.827902	0.823054	0.831336	0.824603	0.803865	0.846889	0.799354	0.79464	0.744546	0.837059	0.794236	0.671761	0.692903	0.597226	0.653919	0.751481	0.757406	0.752155	0.737611	0.732494	0.795314	0.774912	0.851266	0.823795	0.852478
SW6879	D84	0.847361	0.704686	0.790466	0.741853	0.898465	0.851064	0.862779	0.735658	0.850996	0.882709	0.814772	0.781309	0.782656	0.862914	0.881969	0.831605	0.779558	0.818947	0.850458	0.836722	0.861433	0.882709	0.805548	0.848505	0.868301	0.87335	0.833962	0.84056	0.876515	0.809521	0.828979	0.783935	0.874899	0.83652	0.726501	0.698626	0.621532	0.691826	0.773566	0.780838	0.804336	0.768381	0.74293	0.842782	0.816119	0.89934	0.837328	0.906747
SW6907	T84	0.582076	0.540803	0.565984	0.584231	0.659305	0.597697	0.591705	0.534675	0.610288	0.62564	0.571169	0.547064	0.560598	0.589214	0.6047	0.620859	0.547199	0.564032	0.609615	0.614732	0.589079	0.618705	0.546256	0.588473	0.588944	0.578239	0.584231	0.593253	0.615001	0.548478	0.589752	0.54767	0.608874	0.593455	0.534541	0.505723	0.404861	0.508955	0.533665	0.557635	0.585174	0.54895	0.514476	0.573054	0.561473	0.627794	0.634123	0.611163
SW6908	T84	0.539119	0.556423	0.54693	0.585308	0.606585	0.574737	0.591772	0.50606	0.571708	0.584231	0.537436	0.521075	0.521883	0.555615	0.56282	0.600795	0.547334	0.537638	0.562349	0.619849	0.547738	0.567466	0.516698	0.582548	0.564638	0.547064	0.56558	0.536291	0.575343	0.559992	0.549892	0.52774	0.576017	0.577902	0.521344	0.548748	0.423916	0.470644	0.516563	0.55474	0.565311	0.550902	0.512524	0.518045	0.51084	0.59258	0.618839	0.579518
SW6910	T84	0.555952	0.557029	0.56585	0.628939	0.602814	0.555144	0.599919	0.569755	0.576286	0.576825	0.561743	0.533396	0.520671	0.57467	0.579855	0.580124	0.53205	0.524374	0.554067	0.622744	0.570967	0.564638	0.514947	0.589416	0.556625	0.54188	0.56558	0.558713	0.569216	0.569486	0.550633	0.545314	0.593792	0.571304	0.550027	0.560598	0.438257	0.521546	0.526057	0.570765	0.571438	0.567802	0.539725	0.528346	0.517102	0.592041	0.607191	0.59056
SW6911	T84	0.550094	0.540197	0.56861	0.616079	0.59056	0.536628	0.591637	0.554134	0.567196	0.576555	0.565648	0.518314	0.504646	0.585982	0.573862	0.565176	0.52498	0.518112	0.550364	0.617021	0.556693	0.555211	0.512928	0.582346	0.544102	0.532319	0.543227	0.551374	0.562618	0.565648	0.542351	0.535551	0.588338	0.56383	0.533598	0.535012	0.437315	0.498182	0.523566	0.559992	0.550364	0.555413	0.538581	0.520603	0.512524	0.585106	0.585443	0.575007
SW6922	T84	0.599179	0.503165	0.559925	0.548815	0.642472	0.604161	0.588473	0.526932	0.598169	0.620119	0.591839	0.547266	0.5676	0.595543	0.609615	0.605642	0.573054	0.597159	0.605036	0.625236	0.600391	0.606383	0.541611	0.58881	0.59258	0.597428	0.579114	0.585039	0.612039	0.564638	0.594398	0.559655	0.614665	0.598775	0.515015	0.523499	0.422637	0.514342	0.564638	0.548276	0.597091	0.556895	0.528346	0.572583	0.5608	0.630555	0.629747	0.615473
SW6953	T84	0.515351	0.597091	0.537503	0.671761	0.595543	0.514611	0.577565	0.60443	0.533329	0.56558	0.537773	0.503232	0.49017	0.557366	0.542419	0.564234	0.510706	0.505992	0.534271	0.589146	0.524778	0.544573	0.49394	0.554673	0.512456	0.516361	0.550498	0.535349	0.551104	0.526528	0.532925	0.622071	0.582278	0.555683	0.560867	0.515217	0.424657	0.511648	0.539389	0.532925	0.522017	0.55676	0.50606	0.508618	0.512658	0.581134	0.57871	0.548276
SW6967	T84	0.542688	0.560665	0.503165	0.634393	0.602208	0.53986	0.535349	0.615944	0.543428	0.58551	0.54868	0.505184	0.512524	0.549084	0.562954	0.582884	0.521546	0.531174	0.551104	0.590156	0.567331	0.569688	0.502895	0.536089	0.549758	0.533464	0.525653	0.558578	0.595879	0.54087	0.56484	0.566456	0.561002	0.565378	0.563964	0.524306	0.426946	0.533464	0.552047	0.54188	0.562214	0.560059	0.483033	0.548074	0.549017	0.607191	0.604296	0.56962
SW6969	T84	0.575815	0.569755	0.603353	0.532858	0.635605	0.584298	0.58376	0.571169	0.586049	0.614395	0.622812	0.557231	0.587665	0.597091	0.608538	0.634729	0.655737	0.597159	0.604363	0.660382	0.644088	0.641799	0.635066	0.609211	0.591166	0.644492	0.577431	0.591503	0.607595	0.553932	0.647792	0.557097	0.613587	0.626784	0.582076	0.543294	0.439537	0.559386	0.572112	0.559521	0.62335	0.56181	0.561406	0.566388	0.555211	0.631834	0.623216	0.618974
SW6970	T84	0.516361	0.574939	0.582346	0.603959	0.58955	0.518785	0.572112	0.582682	0.53683	0.565176	0.53481	0.512187	0.512052	0.536022	0.545718	0.571236	0.564705	0.518045	0.537301	0.612712	0.552384	0.545179	0.535753	0.609211	0.52976	0.577229	0.544842	0.547132	0.557635	0.540062	0.561541	0.498519	0.552922	0.541274	0.520805	0.50606	0.395974	0.519795	0.519391	0.535349	0.535618	0.528144	0.523633	0.501279	0.492257	0.568341	0.580797	0.557433
SW6971	T84	0.576084	0.552114	0.609548	0.575815	0.632709	0.580595	0.638702	0.547266	0.58854	0.614328	0.62234	0.595543	0.595408	0.593523	0.605777	0.640924	0.621936	0.597563	0.611433	0.715796	0.632103	0.642809	0.588002	0.628602	0.583625	0.585914	0.604161	0.58349	0.603218	0.609817	0.653717	0.555413	0.6115	0.636547	0.571371	0.600996	0.455494	0.548074	0.54868	0.606181	0.625572	0.608336	0.61958	0.563224	0.553999	0.631497	0.625034	0.616011
SW6974	T84	0.475559	0.572987	0.575545	0.553057	0.541409	0.503299	0.556019	0.586857	0.475559	0.505454	0.480878	0.472866	0.447818	0.490304	0.501212	0.501414	0.568072	0.477848	0.500135	0.563224	0.508618	0.494546	0.517977	0.559857	0.489564	0.548074	0.512052	0.509022	0.545785	0.543428	0.506531	0.478387	0.515553	0.507137	0.472596	0.493806	0.368166	0.46923	0.497374	0.495893	0.481888	0.50404	0.488352	0.523297	0.517506	0.521142	0.544842	0.507541
SW6979	T84	0.517371	0.541543	0.546795	0.525922	0.568678	0.521546	0.517977	0.5608	0.529424	0.558713	0.524172	0.494816	0.495354	0.532656	0.548344	0.543967	0.566186	0.503434	0.561743	0.568812	0.557635	0.557905	0.555279	0.548546	0.529222	0.586588	0.519122	0.555952	0.577431	0.50882	0.542149	0.513803	0.577027	0.556491	0.516025	0.463709	0.398465	0.518651	0.520065	0.526663	0.539456	0.512524	0.468758	0.545516	0.551239	0.570428	0.566927	0.554067
SW6982	T84	0.511918	0.477242	0.471586	0.546256	0.542015	0.484245	0.496835	0.535618	0.493402	0.530636	0.52875	0.462564	0.464988	0.537503	0.512322	0.509157	0.494614	0.474414	0.514813	0.535012	0.496499	0.509359	0.446809	0.492122	0.481215	0.494479	0.500471	0.504646	0.514543	0.463843	0.509494	0.512456	0.551441	0.511514	0.508484	0.450781	0.411998	0.504444	0.493065	0.495354	0.503569	0.486668	0.461823	0.483167	0.495893	0.539658	0.5338	0.517304
SW6988	T84	0.557029	0.479666	0.530636	0.525249	0.622542	0.598438	0.604026	0.491247	0.557972	0.589483	0.590291	0.532858	0.568408	0.550768	0.568072	0.62133	0.575411	0.57164	0.560127	0.635335	0.596889	0.603084	0.550633	0.551508	0.549017	0.546256	0.56659	0.548209	0.588877	0.550633	0.645704	0.556154	0.575882	0.595879	0.540601	0.588944	0.429639	0.529828	0.561608	0.54565	0.606652	0.586722	0.556221	0.590762	0.584904	0.586049	0.593994	0.576757
SW6989	T84	0.561473	0.468758	0.536291	0.519055	0.622206	0.60746	0.57972	0.49899	0.557635	0.592041	0.585174	0.523162	0.548142	0.559453	0.578441	0.605238	0.546997	0.563224	0.561339	0.606181	0.584972	0.5946	0.523566	0.550768	0.566119	0.552182	0.571438	0.545583	0.599583	0.563762	0.631228	0.557635	0.584029	0.578912	0.514678	0.559857	0.434689	0.505656	0.567668	0.52195	0.584702	0.555279	0.544371	0.578912	0.571506	0.591907	0.587463	0.582682
SW7005	T84	0.566994	0.567533	0.595341	0.511244	0.608403	0.587126	0.576488	0.55979	0.558578	0.586116	0.556356	0.506598	0.51892	0.565446	0.580461	0.5709	0.618637	0.530972	0.564503	0.589887	0.588002	0.571775	0.580932	0.58551	0.564974	0.629074	0.548276	0.564638	0.573391	0.556895	0.606787	0.547064	0.588338	0.5608	0.515149	0.51414	0.428292	0.504713	0.583019	0.521411	0.565244	0.536426	0.512726	0.560463	0.551239	0.599919	0.592849	0.587059
SW7006	T84	0.51414	0.501751	0.519593	0.483302	0.571708	0.544775	0.539119	0.519391	0.514274	0.543092	0.517371	0.46997	0.481484	0.524104	0.539321	0.532521	0.551845	0.501683	0.527067	0.553057	0.550431	0.534204	0.526057	0.551104	0.514409	0.56585	0.506194	0.534002	0.547468	0.520536	0.573997	0.519997	0.545044	0.527134	0.496431	0.489833	0.40917	0.496768	0.53279	0.497913	0.529558	0.52195	0.488217	0.541072	0.534473	0.558645	0.552989	0.544034
SW7007	T84	0.502424	0.503569	0.495152	0.555279	0.561675	0.509426	0.511581	0.538783	0.500875	0.541409	0.546122	0.476097	0.505386	0.511042	0.52471	0.564368	0.535551	0.525047	0.543294	0.57063	0.563291	0.558443	0.499192	0.497037	0.503434	0.505992	0.514342	0.520199	0.594061	0.495623	0.569755	0.520873	0.543361	0.566119	0.552114	0.499731	0.393213	0.563224	0.502424	0.515419	0.550566	0.515957	0.489429	0.536022	0.543832	0.561137	0.566388	0.530568
SW7008	T84	0.524239	0.566254	0.538379	0.621263	0.583962	0.531713	0.55198	0.611231	0.527875	0.563291	0.533262	0.509157	0.505454	0.533262	0.547132	0.560935	0.530164	0.524374	0.559655	0.590628	0.549556	0.546728	0.489833	0.542351	0.521277	0.527202	0.55474	0.536291	0.577094	0.513803	0.563628	0.574737	0.566052	0.556221	0.569418	0.536897	0.43745	0.546189	0.54794	0.541139	0.548815	0.553999	0.505252	0.520065	0.523903	0.593388	0.575209	0.553191
SW7024	T84	0.508349	0.619984	0.550835	0.563628	0.554605	0.502693	0.516025	0.638433	0.509965	0.549825	0.521883	0.465863	0.470442	0.518853	0.535416	0.528885	0.573458	0.491516	0.543294	0.554673	0.55171	0.525316	0.532588	0.549219	0.535079	0.580663	0.524104	0.523499	0.54767	0.488486	0.521142	0.558713	0.558915	0.531309	0.525316	0.479935	0.404659	0.528144	0.561137	0.492392	0.515553	0.516294	0.445058	0.505117	0.509628	0.578508	0.538985	0.5439
SW7027	T84	0.564436	0.536157	0.57366	0.566119	0.60369	0.593994	0.615742	0.518516	0.583962	0.601737	0.55575	0.568476	0.561204	0.587126	0.602612	0.586049	0.562685	0.556558	0.572246	0.643617	0.592311	0.611904	0.55575	0.595677	0.58982	0.567264	0.565446	0.565513	0.592311	0.596485	0.562483	0.537638	0.577229	0.578373	0.54188	0.561002	0.438325	0.485322	0.527808	0.591301	0.574737	0.562416	0.557097	0.574199	0.553932	0.606585	0.608403	0.626919
SW7034	T84	0.550296	0.544573	0.552922	0.51488	0.600256	0.588136	0.566388	0.512052	0.562214	0.571371	0.541947	0.534204	0.54087	0.567264	0.580259	0.571236	0.558982	0.55878	0.574535	0.59763	0.599919	0.605171	0.587396	0.599852	0.560329	0.600189	0.535483	0.56457	0.56356	0.526865	0.557837	0.511716	0.572717	0.562349	0.549488	0.490304	0.426879	0.492796	0.521613	0.539995	0.556423	0.515217	0.523297	0.561945	0.531242	0.597226	0.569351	0.616483
SW7039	T84	0.557568	0.551306	0.579653	0.534339	0.619176	0.552047	0.554134	0.54969	0.567533	0.620522	0.554471	0.505252	0.526326	0.56888	0.580057	0.6014	0.591234	0.531982	0.58248	0.596755	0.580124	0.578777	0.576555	0.578845	0.563628	0.61655	0.538985	0.558578	0.601939	0.525922	0.56585	0.534608	0.591435	0.573391	0.525249	0.509561	0.418193	0.507406	0.556356	0.525384	0.564368	0.521479	0.487948	0.549825	0.540197	0.599919	0.595341	0.598842
SW7047	T84	0.588271	0.499731	0.556693	0.546795	0.627862	0.592445	0.576017	0.535012	0.601198	0.625303	0.581874	0.532386	0.54794	0.606652	0.607326	0.614395	0.562483	0.567533	0.607932	0.620253	0.597159	0.598236	0.53784	0.574805	0.580595	0.575074	0.565244	0.579922	0.621061	0.563493	0.591907	0.552249	0.616281	0.597495	0.547064	0.543765	0.442971	0.507608	0.562214	0.5338	0.594263	0.543428	0.537301	0.562483	0.557164	0.63446	0.637355	0.627054
SW7048	T84	0.594735	0.50505	0.559723	0.54666	0.628131	0.591503	0.580461	0.513399	0.590426	0.610894	0.584635	0.535349	0.550364	0.607999	0.60874	0.593792	0.566186	0.561608	0.609952	0.625909	0.610827	0.601468	0.551374	0.578104	0.582548	0.577027	0.565648	0.579518	0.609211	0.56787	0.599515	0.57366	0.639914	0.603555	0.537503	0.513534	0.427552	0.507204	0.549219	0.550162	0.600054	0.552316	0.543428	0.563089	0.558915	0.631699	0.606248	0.611904
SW7050	T84	0.600929	0.527808	0.604834	0.603824	0.626986	0.605036	0.660315	0.495489	0.581874	0.58679	0.570428	0.619782	0.603622	0.575074	0.616483	0.601804	0.562685	0.54464	0.566186	0.653178	0.595341	0.595475	0.546324	0.609211	0.585712	0.537301	0.5878	0.543698	0.566927	0.6453	0.602612	0.560935	0.574266	0.640654	0.499259	0.643886	0.477107	0.4899	0.570361	0.568745	0.625572	0.658161	0.568678	0.572785	0.566388	0.612375	0.570765	0.580932
SW7053	T84	0.517304	0.595812	0.590022	0.527202	0.560665	0.534137	0.566456	0.556221	0.520267	0.540197	0.541543	0.525451	0.516496	0.528481	0.542957	0.573256	0.606114	0.545044	0.556625	0.626515	0.564368	0.577565	0.576757	0.578037	0.533733	0.592176	0.526461	0.521007	0.530164	0.538581	0.557703	0.496364	0.537975	0.578239	0.505319	0.525788	0.416846	0.47805	0.533194	0.541005	0.562281	0.536022	0.529693	0.509696	0.484649	0.566523	0.568206	0.557029
SW7063	T84	0.568206	0.561002	0.603959	0.532184	0.62968	0.559319	0.569755	0.543294	0.56356	0.601333	0.569822	0.513534	0.525518	0.583625	0.589012	0.590022	0.611702	0.532386	0.578508	0.604767	0.586857	0.58652	0.578979	0.586924	0.56383	0.63143	0.54666	0.568745	0.595408	0.530299	0.575882	0.55979	0.611298	0.586992	0.526326	0.495152	0.423041	0.505252	0.557366	0.519055	0.570698	0.522354	0.507945	0.539456	0.536561	0.606787	0.584702	0.593321
SW7064	T84	0.56484	0.560396	0.592849	0.591099	0.623687	0.607797	0.632642	0.545718	0.576959	0.593051	0.561743	0.579451	0.55575	0.592109	0.60342	0.599852	0.557703	0.588069	0.586318	0.653851	0.580461	0.621398	0.559521	0.616752	0.578979	0.593455	0.574535	0.583221	0.587665	0.590358	0.57191	0.531242	0.595341	0.586588	0.561743	0.575747	0.444115	0.504444	0.526124	0.5709	0.583019	0.56585	0.556491	0.583625	0.555077	0.615742	0.62638	0.635066
SW7078	T84	0.490978	0.556895	0.564638	0.521209	0.573727	0.520401	0.568476	0.497576	0.521277	0.526798	0.475492	0.516967	0.496835	0.512928	0.527673	0.5439	0.554471	0.495489	0.529962	0.573256	0.525451	0.541207	0.542419	0.559992	0.501145	0.580932	0.521883	0.509157	0.551576	0.517641	0.506598	0.47502	0.529828	0.521613	0.475088	0.483571	0.401899	0.444048	0.484312	0.50983	0.499125	0.492594	0.485928	0.517641	0.492796	0.531107	0.535281	0.561069
SW7082	T84	0.55575	0.522489	0.541678	0.50983	0.613789	0.606316	0.596957	0.53582	0.559319	0.585106	0.548344	0.506666	0.522219	0.576017	0.591301	0.566321	0.56659	0.531444	0.571506	0.583827	0.575545	0.588406	0.569553	0.571775	0.547738	0.595139	0.549421	0.580191	0.579451	0.54666	0.593186	0.575276	0.578037	0.564705	0.482359	0.530232	0.407622	0.478185	0.565648	0.508955	0.553393	0.55373	0.507608	0.597226	0.577296	0.593927	0.581942	0.583288
SW7084	T84	0.547603	0.549488	0.574468	0.526663	0.612308	0.549623	0.54969	0.544034	0.56255	0.608672	0.550364	0.492661	0.506531	0.559723	0.578037	0.590291	0.59965	0.523431	0.560194	0.585645	0.577902	0.576151	0.562147	0.573323	0.553259	0.609278	0.536493	0.553461	0.602276	0.536022	0.563291	0.52801	0.572313	0.562685	0.517237	0.506329	0.412604	0.481349	0.559184	0.507204	0.553461	0.510167	0.473741	0.531444	0.521344	0.591234	0.602006	0.59763
SW7089	T84	0.549488	0.564166	0.582278	0.570024	0.610827	0.566186	0.626582	0.519863	0.562079	0.571034	0.554605	0.551037	0.535618	0.56888	0.567937	0.583625	0.545044	0.53582	0.570294	0.635335	0.571438	0.592041	0.548007	0.58881	0.556827	0.562483	0.571573	0.547266	0.561406	0.563897	0.556693	0.526394	0.586857	0.561541	0.511918	0.531444	0.440681	0.474886	0.517708	0.562281	0.54565	0.534877	0.54592	0.54666	0.53003	0.585914	0.587934	0.593792
SW7092	T84	0.588608	0.512928	0.54087	0.558713	0.63042	0.590695	0.589887	0.541476	0.588002	0.620388	0.580191	0.545785	0.568745	0.618368	0.619513	0.60342	0.532656	0.569284	0.586453	0.608268	0.596687	0.614328	0.55097	0.572987	0.597967	0.578037	0.566119	0.586924	0.600929	0.551508	0.58248	0.580124	0.621532	0.599044	0.584029	0.523566	0.428629	0.501145	0.550162	0.550835	0.581538	0.54592	0.514476	0.57467	0.564772	0.6284	0.632103	0.631093
SW7093	T84	0.608874	0.579787	0.563762	0.61554	0.647455	0.594869	0.603286	0.605575	0.599919	0.636951	0.590695	0.543227	0.566792	0.613655	0.624832	0.613857	0.560194	0.567264	0.609278	0.638567	0.615809	0.617425	0.553999	0.594196	0.615338	0.590964	0.584433	0.596822	0.616146	0.57871	0.609413	0.63244	0.625505	0.613587	0.56659	0.566725	0.460342	0.549286	0.593051	0.576825	0.607595	0.599111	0.522421	0.579518	0.575882	0.663278	0.62941	0.633248
SW7104	T84	0.509965	0.597899	0.549286	0.54289	0.572313	0.527606	0.521613	0.585174	0.518449	0.54087	0.539793	0.480339	0.502895	0.525384	0.531376	0.571304	0.606316	0.504579	0.544977	0.580393	0.561945	0.558982	0.553326	0.535618	0.518853	0.567331	0.511985	0.515486	0.560396	0.497307	0.560329	0.563089	0.559049	0.565311	0.559386	0.538715	0.429908	0.53205	0.549623	0.500404	0.562483	0.52572	0.473876	0.504915	0.510571	0.579518	0.601468	0.54767
SW7118	T84	0.568206	0.576825	0.532925	0.646512	0.617897	0.566456	0.5676	0.619917	0.581538	0.591839	0.570226	0.516631	0.537167	0.581605	0.597832	0.589079	0.537234	0.548344	0.582952	0.599987	0.580663	0.589685	0.521277	0.564772	0.5709	0.565446	0.56861	0.582952	0.580797	0.538783	0.58275	0.602612	0.592445	0.594869	0.555952	0.52599	0.433746	0.552855	0.569284	0.544775	0.579653	0.568476	0.49798	0.549152	0.541341	0.627862	0.622004	0.604969
SW7125	T84	0.590426	0.569082	0.551441	0.618099	0.635807	0.58881	0.587665	0.600189	0.612106	0.632238	0.5946	0.53582	0.558443	0.608134	0.618503	0.62335	0.553326	0.572112	0.595004	0.618637	0.606383	0.616954	0.548748	0.585578	0.585645	0.570226	0.592041	0.581269	0.596351	0.560598	0.613318	0.619109	0.607932	0.611904	0.589281	0.572583	0.471182	0.524778	0.602074	0.536763	0.592849	0.58376	0.515486	0.5676	0.560598	0.650619	0.631161	0.635268
SW7129	T84	0.765419	0.675734	0.775855	0.730474	0.823795	0.754646	0.828508	0.698357	0.772893	0.808982	0.74596	0.743132	0.709803	0.778212	0.79693	0.792284	0.742594	0.736264	0.772354	0.816658	0.764543	0.765149	0.730609	0.81356	0.773095	0.76387	0.787503	0.752087	0.783262	0.787571	0.779154	0.714247	0.788513	0.77296	0.669135	0.730272	0.610558	0.652572	0.722394	0.762591	0.762928	0.738217	0.731888	0.739227	0.72529	0.811406	0.807905	0.832144
SW7130	T84	0.565311	0.494277	0.536089	0.554201	0.627996	0.569284	0.563358	0.509157	0.581673	0.610961	0.562281	0.502828	0.521209	0.575545	0.584029	0.601266	0.526932	0.549354	0.57191	0.591503	0.579653	0.58349	0.51286	0.559319	0.554673	0.561406	0.555279	0.570428	0.591839	0.525586	0.575007	0.542284	0.591772	0.584164	0.513197	0.519122	0.427148	0.51414	0.533598	0.532723	0.580124	0.522219	0.494277	0.543227	0.537032	0.608605	0.610288	0.607999
SW7133	T84	0.58275	0.569216	0.544977	0.62739	0.625303	0.572919	0.571573	0.603555	0.577565	0.599179	0.579181	0.514813	0.529424	0.589281	0.599919	0.585106	0.54289	0.548276	0.584096	0.604632	0.596889	0.595273	0.533733	0.570159	0.582076	0.572246	0.565648	0.588136	0.59056	0.537032	0.589348	0.583154	0.609076	0.594331	0.543496	0.523364	0.422031	0.557299	0.546189	0.540668	0.586453	0.564032	0.505656	0.562887	0.552586	0.626246	0.600189	0.608134
SW7134	T84	0.595408	0.553393	0.554067	0.624899	0.643011	0.6014	0.598236	0.615809	0.595071	0.614328	0.586655	0.524104	0.545516	0.606518	0.617829	0.604363	0.574939	0.562349	0.604363	0.627256	0.603959	0.6115	0.544977	0.5845	0.582346	0.579585	0.575882	0.609211	0.605104	0.561339	0.611635	0.570698	0.623956	0.60847	0.563089	0.519324	0.415904	0.563022	0.551037	0.570361	0.600256	0.568139	0.529558	0.58248	0.578845	0.648734	0.641126	0.633181
SW7144	T84	0.546728	0.552922	0.584702	0.653717	0.621398	0.557635	0.615405	0.595341	0.590426	0.613924	0.547738	0.534675	0.519122	0.564638	0.575141	0.615405	0.544708	0.536695	0.563897	0.634729	0.564503	0.57164	0.518785	0.607393	0.541005	0.547064	0.559386	0.563022	0.580191	0.570428	0.565244	0.529222	0.574401	0.565984	0.5439	0.555009	0.421088	0.507474	0.533935	0.557029	0.546458	0.544438	0.527606	0.534675	0.521007	0.595341	0.615877	0.604094
SW7146	T84	0.594735	0.576151	0.626448	0.609211	0.654255	0.601333	0.661258	0.573323	0.608605	0.623822	0.596351	0.581134	0.563224	0.612308	0.624764	0.633652	0.592715	0.583154	0.623552	0.686103	0.611231	0.620186	0.571708	0.643617	0.600862	0.60544	0.612241	0.603218	0.612914	0.614732	0.607528	0.57191	0.626178	0.616079	0.537032	0.578306	0.449232	0.520199	0.55373	0.604498	0.591907	0.601737	0.584635	0.582884	0.571438	0.645906	0.646647	0.634527
SW7150	T84	0.572246	0.576623	0.544236	0.595745	0.644425	0.582884	0.587934	0.601602	0.595947	0.613183	0.584904	0.51892	0.543698	0.595004	0.605844	0.624899	0.542957	0.570563	0.600996	0.612645	0.604161	0.60369	0.537099	0.57366	0.596149	0.603353	0.57568	0.597159	0.601064	0.539321	0.5946	0.615203	0.60847	0.596216	0.561137	0.561743	0.459938	0.53582	0.588473	0.568004	0.581538	0.583692	0.517304	0.563695	0.563224	0.645233	0.637827	0.626448
SW7151	T84	0.614732	0.537975	0.585106	0.586453	0.659776	0.607056	0.618166	0.558982	0.634662	0.657487	0.60544	0.567802	0.580191	0.630622	0.643348	0.640654	0.578508	0.585241	0.621667	0.654323	0.639644	0.640318	0.581605	0.62362	0.617897	0.60847	0.605306	0.60773	0.632844	0.598505	0.614732	0.583221	0.634325	0.627054	0.573727	0.588069	0.465257	0.526461	0.58275	0.575343	0.624899	0.593859	0.548411	0.596014	0.584702	0.660046	0.653717	0.658026
SW7154	T84	0.602208	0.566388	0.621398	0.609884	0.653043	0.595947	0.656208	0.549354	0.608874	0.631699	0.594533	0.599583	0.57063	0.621398	0.632238	0.620186	0.59083	0.568341	0.612712	0.68442	0.62941	0.630083	0.579114	0.658834	0.607528	0.59561	0.618435	0.596014	0.621196	0.632777	0.607326	0.576825	0.62059	0.622475	0.531982	0.587934	0.450646	0.519257	0.557972	0.596351	0.611029	0.608201	0.576084	0.580663	0.570092	0.648936	0.62261	0.631093
SW7158	T84	0.580932	0.590022	0.550229	0.638433	0.643011	0.597967	0.59359	0.631632	0.587934	0.614193	0.587732	0.525249	0.545852	0.607999	0.617964	0.607999	0.55474	0.5676	0.60672	0.624024	0.603892	0.613049	0.54996	0.586655	0.586655	0.581807	0.574266	0.610692	0.606652	0.550835	0.60268	0.607797	0.623014	0.603016	0.56686	0.533531	0.432736	0.580461	0.579249	0.557703	0.588944	0.576555	0.526259	0.576623	0.563897	0.643348	0.637019	0.629343
SW7163	T84	0.528346	0.476973	0.508012	0.506464	0.571708	0.521344	0.517775	0.486803	0.518381	0.557501	0.53784	0.486601	0.494883	0.528616	0.544169	0.554538	0.521209	0.508416	0.537369	0.572919	0.546862	0.554201	0.495556	0.509224	0.515486	0.528481	0.515149	0.54895	0.550902	0.499125	0.55272	0.497711	0.547468	0.543967	0.489025	0.471384	0.404255	0.529356	0.493402	0.531511	0.539187	0.499192	0.468758	0.503771	0.498451	0.55878	0.560935	0.549084
SW7168	T84	0.6216	0.534002	0.588675	0.580461	0.656949	0.60874	0.621802	0.551037	0.615338	0.639442	0.603959	0.578037	0.574131	0.628804	0.639039	0.615809	0.593657	0.577363	0.624226	0.662335	0.632777	0.637759	0.575882	0.634393	0.615944	0.602612	0.613453	0.610423	0.626246	0.607056	0.622677	0.575343	0.646916	0.631565	0.552316	0.574939	0.453272	0.533531	0.566186	0.576959	0.635807	0.593321	0.561271	0.594196	0.585847	0.662739	0.628198	0.639308
SW7169	T84	0.586453	0.522219	0.573525	0.560059	0.61958	0.570361	0.605642	0.521344	0.583019	0.597226	0.571169	0.54666	0.534002	0.586722	0.596687	0.579922	0.593051	0.54289	0.584029	0.640116	0.592109	0.594129	0.539927	0.607258	0.575074	0.565984	0.599448	0.568004	0.587126	0.586318	0.585241	0.540668	0.608605	0.603892	0.5169	0.549152	0.444115	0.498249	0.529962	0.566725	0.600593	0.576017	0.54592	0.562752	0.554134	0.624024	0.58753	0.599448
SW7170	T84	0.627256	0.537436	0.574401	0.585914	0.662672	0.614463	0.615675	0.541543	0.618637	0.638365	0.614597	0.560059	0.572515	0.631026	0.64227	0.622677	0.589214	0.583894	0.620051	0.646378	0.644088	0.641732	0.580124	0.622071	0.624158	0.600323	0.608066	0.610625	0.628602	0.590493	0.628939	0.582346	0.65035	0.639106	0.558713	0.565042	0.449502	0.540197	0.570832	0.57568	0.644358	0.60066	0.548478	0.601737	0.592917	0.664692	0.631497	0.644156
SW7172	T84	0.607191	0.558039	0.590426	0.591166	0.66119	0.612712	0.614395	0.565984	0.63244	0.640856	0.62032	0.559655	0.577767	0.624091	0.633921	0.634999	0.581874	0.590964	0.626784	0.647118	0.627188	0.628804	0.560935	0.612173	0.607999	0.606854	0.600121	0.60672	0.623822	0.581471	0.615338	0.617089	0.640048	0.616281	0.561069	0.550768	0.446001	0.538917	0.584972	0.561945	0.607528	0.589012	0.538446	0.598101	0.592849	0.660046	0.632642	0.649811
SW7176	T84	0.586049	0.582211	0.580326	0.603084	0.615069	0.567331	0.605642	0.567062	0.585308	0.59083	0.563493	0.558982	0.541409	0.584433	0.597832	0.581134	0.575545	0.542082	0.573593	0.637019	0.592176	0.591503	0.53885	0.625842	0.565984	0.555009	0.596081	0.560396	0.582884	0.585308	0.577027	0.58881	0.592445	0.588742	0.547536	0.586588	0.469566	0.511648	0.556356	0.58073	0.586251	0.613722	0.535281	0.557905	0.558174	0.6284	0.581673	0.601064
SW7177	T84	0.621667	0.547536	0.592109	0.590695	0.663278	0.609682	0.624899	0.550835	0.618974	0.632103	0.608336	0.554942	0.57366	0.631026	0.641126	0.626717	0.594398	0.580326	0.619782	0.64658	0.631565	0.635605	0.587059	0.618772	0.606114	0.598573	0.613385	0.614665	0.618637	0.596014	0.623687	0.580932	0.644896	0.634797	0.554471	0.557972	0.445058	0.531242	0.564638	0.582884	0.627256	0.596014	0.550835	0.603488	0.597563	0.656343	0.625976	0.646849
SW7181	T84	0.611433	0.551441	0.583827	0.593186	0.690143	0.620388	0.627256	0.548074	0.638702	0.657757	0.626178	0.556019	0.572583	0.634123	0.649071	0.658766	0.590022	0.596081	0.633585	0.651225	0.642203	0.642472	0.574805	0.615809	0.619715	0.622071	0.612375	0.622879	0.653178	0.588473	0.631295	0.599448	0.650013	0.629276	0.560531	0.559251	0.449367	0.539658	0.581201	0.570698	0.613587	0.584096	0.54693	0.603892	0.595341	0.665298	0.641462	0.665634
SW7182	T84	0.609278	0.543967	0.577767	0.588271	0.686978	0.617829	0.625034	0.568812	0.629949	0.657757	0.632373	0.551912	0.57265	0.634258	0.648936	0.667789	0.587934	0.609076	0.633787	0.650013	0.644492	0.641328	0.573727	0.613857	0.637355	0.630487	0.607056	0.616213	0.651495	0.588944	0.625572	0.59258	0.645974	0.629949	0.545718	0.544977	0.44021	0.537167	0.581942	0.569149	0.617021	0.577431	0.542486	0.60167	0.592041	0.662739	0.657083	0.664759
SW7185	T84	0.585241	0.54996	0.55171	0.631161	0.655602	0.587396	0.589416	0.592917	0.58652	0.635201	0.589483	0.535012	0.542217	0.60443	0.615001	0.612779	0.550498	0.56282	0.599515	0.622677	0.621734	0.610288	0.54565	0.588136	0.599987	0.592378	0.576757	0.606518	0.629478	0.559857	0.597697	0.569418	0.61756	0.598236	0.565176	0.532454	0.426273	0.554336	0.552047	0.562012	0.596889	0.556221	0.522758	0.572246	0.562685	0.637759	0.635335	0.626717
SW7187	T84	0.575209	0.552518	0.6014	0.600795	0.63244	0.579787	0.645368	0.539456	0.602949	0.624293	0.578037	0.567735	0.544438	0.594331	0.604902	0.617223	0.573997	0.558645	0.599852	0.669001	0.610894	0.599987	0.553259	0.632238	0.588675	0.584298	0.598371	0.579047	0.603824	0.608336	0.587328	0.5507	0.608336	0.599919	0.528077	0.577229	0.44223	0.503165	0.552114	0.58477	0.58854	0.58753	0.566321	0.562281	0.557703	0.630757	0.611635	0.632507
SW7189	T84	0.58955	0.519795	0.563224	0.576623	0.663547	0.595947	0.603622	0.528683	0.617897	0.660719	0.599717	0.540668	0.55171	0.61049	0.621061	0.648061	0.559857	0.568274	0.611567	0.634527	0.630353	0.617089	0.553595	0.597361	0.60241	0.603218	0.592513	0.593321	0.634729	0.576421	0.601737	0.575141	0.626313	0.611769	0.543765	0.539187	0.433073	0.515351	0.567196	0.557703	0.603084	0.56255	0.530164	0.58275	0.574872	0.64631	0.623552	0.643482
SW7191	T84	0.577633	0.500337	0.556962	0.530299	0.619243	0.561137	0.580528	0.504309	0.572515	0.58174	0.556962	0.522287	0.531646	0.573256	0.591166	0.577027	0.547334	0.52976	0.570294	0.597697	0.573593	0.578643	0.526124	0.566994	0.551778	0.550566	0.58174	0.558982	0.574401	0.545179	0.570294	0.535483	0.593792	0.590291	0.496633	0.519728	0.428292	0.498384	0.518987	0.535551	0.573458	0.537907	0.499933	0.548815	0.542149	0.606181	0.575545	0.587867
SW7194	T84	0.622004	0.493334	0.56585	0.5676	0.615742	0.576757	0.584164	0.503299	0.584366	0.591368	0.568408	0.568274	0.577565	0.594735	0.631026	0.578171	0.535416	0.536089	0.574603	0.595812	0.587396	0.594061	0.529558	0.571708	0.597361	0.556962	0.588944	0.561675	0.584972	0.585308	0.577498	0.549892	0.594869	0.622408	0.507878	0.559117	0.472664	0.495085	0.549152	0.539927	0.611971	0.57568	0.508955	0.555279	0.559049	0.629276	0.583962	0.593927
SW7196	T84	0.602141	0.523027	0.571236	0.561743	0.654794	0.596485	0.60847	0.552047	0.619984	0.658632	0.601333	0.558578	0.575343	0.608538	0.624091	0.637086	0.577969	0.581134	0.610423	0.641597	0.617358	0.617829	0.556423	0.599987	0.597226	0.592243	0.588271	0.595341	0.619782	0.572785	0.606114	0.5676	0.621465	0.609413	0.56457	0.56585	0.463439	0.524239	0.583221	0.560396	0.613924	0.562752	0.532454	0.576555	0.56484	0.643011	0.651966	0.647657
SW7203	T84	0.624024	0.528414	0.588675	0.579249	0.660584	0.610558	0.616954	0.569149	0.623956	0.660854	0.598236	0.561675	0.566658	0.617493	0.634527	0.642136	0.589685	0.58679	0.61958	0.654323	0.621128	0.62537	0.56181	0.611163	0.607528	0.597495	0.593927	0.606181	0.62941	0.592715	0.626178	0.579047	0.639106	0.62335	0.578104	0.583962	0.466604	0.532386	0.587396	0.576017	0.6284	0.577161	0.543361	0.594869	0.588136	0.661258	0.66119	0.658968
SW7210	T84	0.588338	0.528144	0.592984	0.569688	0.640654	0.589214	0.624293	0.527606	0.596485	0.631699	0.593455	0.588473	0.562954	0.597024	0.612914	0.625303	0.584096	0.56787	0.59965	0.670953	0.613991	0.617964	0.554538	0.618166	0.584164	0.574468	0.593994	0.585241	0.605844	0.590022	0.607797	0.553124	0.611567	0.611365	0.54693	0.585712	0.476299	0.526528	0.564974	0.593321	0.619715	0.593725	0.561945	0.565513	0.561137	0.632575	0.622138	0.625034
SW7215	T84	0.537571	0.488217	0.551845	0.55373	0.573323	0.560598	0.604902	0.468018	0.55979	0.549556	0.494546	0.548209	0.529491	0.530097	0.56457	0.555346	0.501616	0.503367	0.506262	0.577767	0.513736	0.543361	0.485053	0.55272	0.520267	0.496701	0.530434	0.502491	0.514947	0.584837	0.531309	0.520267	0.529154	0.551845	0.494412	0.608807	0.44829	0.434891	0.526124	0.518785	0.548613	0.597563	0.502222	0.555346	0.545516	0.564032	0.544438	0.562079
SW7216	T84	0.641799	0.532252	0.590493	0.60645	0.657016	0.605844	0.60369	0.530366	0.625303	0.623418	0.587732	0.605844	0.618907	0.619378	0.65843	0.620119	0.554942	0.569688	0.600727	0.62537	0.614059	0.624832	0.5709	0.605238	0.622004	0.585376	0.605306	0.605777	0.615944	0.608874	0.600256	0.565446	0.616483	0.656612	0.546458	0.564234	0.46795	0.512995	0.559386	0.564436	0.639375	0.597293	0.515621	0.577633	0.577027	0.66119	0.617156	0.632979
SW7223	T84	0.628198	0.513197	0.587396	0.58551	0.64126	0.60847	0.592849	0.531646	0.61857	0.636951	0.582144	0.582009	0.59561	0.602814	0.641597	0.620926	0.554875	0.5709	0.608134	0.624428	0.604363	0.612039	0.548276	0.586251	0.60746	0.586049	0.580932	0.593792	0.61352	0.593927	0.604565	0.566186	0.619715	0.64631	0.549488	0.567466	0.460813	0.508618	0.579316	0.556962	0.629006	0.583827	0.520469	0.578441	0.570765	0.655804	0.623754	0.642068
SW7227	T84	0.590628	0.550162	0.60645	0.597832	0.636211	0.607528	0.637759	0.555481	0.58955	0.631093	0.572987	0.588944	0.562618	0.606585	0.623283	0.612443	0.572717	0.580191	0.596822	0.668664	0.604565	0.628535	0.562147	0.631093	0.58679	0.589012	0.58955	0.592513	0.608807	0.611567	0.589954	0.550162	0.607393	0.606989	0.558578	0.589483	0.446135	0.497711	0.548546	0.5845	0.589079	0.58551	0.561473	0.584366	0.564368	0.638904	0.625101	0.651629
SW7230	T84	0.588675	0.516765	0.565513	0.557433	0.6453	0.58854	0.599246	0.538581	0.606989	0.651427	0.606383	0.570226	0.566927	0.600727	0.615069	0.638635	0.574266	0.579787	0.610692	0.645233	0.620926	0.620859	0.557433	0.592243	0.593859	0.582952	0.579383	0.589483	0.615675	0.574737	0.614328	0.561877	0.617425	0.616415	0.570294	0.579383	0.476299	0.527606	0.565244	0.575007	0.620522	0.571371	0.539187	0.575074	0.56356	0.634931	0.647051	0.635201
SW7234	T84	0.549488	0.503569	0.560598	0.553595	0.605238	0.581673	0.642136	0.481551	0.545246	0.572044	0.530905	0.523633	0.505925	0.547603	0.557433	0.566456	0.544708	0.51313	0.546526	0.62059	0.548142	0.55272	0.507676	0.581605	0.53003	0.523431	0.5676	0.529356	0.55171	0.58073	0.577161	0.552114	0.570967	0.554807	0.49596	0.586588	0.439739	0.476973	0.556423	0.559925	0.566725	0.595341	0.546256	0.572515	0.569284	0.577498	0.573525	0.570428
SW7244	T84	0.585308	0.497172	0.546862	0.526596	0.629881	0.644156	0.617291	0.498586	0.56585	0.606922	0.567196	0.546458	0.56282	0.591974	0.611231	0.577969	0.560059	0.578373	0.607797	0.601939	0.581807	0.614059	0.542688	0.568274	0.564705	0.571236	0.5676	0.583962	0.610894	0.558107	0.611567	0.601468	0.625572	0.598909	0.545785	0.554201	0.419674	0.515419	0.590291	0.534406	0.586722	0.582009	0.521007	0.648869	0.629006	0.617089	0.595341	0.626582
SW7268	T84	0.604363	0.510908	0.558309	0.555413	0.633517	0.583558	0.583356	0.523162	0.601535	0.642472	0.610288	0.563493	0.574737	0.592109	0.607595	0.629276	0.59083	0.585376	0.601939	0.628266	0.616213	0.618974	0.558578	0.582009	0.582211	0.572852	0.57191	0.578104	0.617627	0.560463	0.616415	0.567062	0.623822	0.622206	0.56383	0.54491	0.438527	0.530972	0.561945	0.570698	0.618368	0.570967	0.52801	0.591032	0.58349	0.632979	0.636009	0.62766
SW7281	T84	0.628064	0.500067	0.542755	0.555413	0.60443	0.600593	0.559386	0.502424	0.583288	0.580999	0.576825	0.578373	0.599179	0.618705	0.639375	0.562887	0.523297	0.578373	0.582413	0.57972	0.570159	0.629343	0.546391	0.565782	0.588069	0.57972	0.559992	0.57265	0.56659	0.562752	0.568004	0.575613	0.626178	0.625168	0.583558	0.542082	0.461419	0.484918	0.522691	0.523229	0.613318	0.572852	0.491651	0.586655	0.558713	0.626852	0.575209	0.630689
SW7283	T84	0.576017	0.502693	0.519526	0.557231	0.608066	0.60241	0.56383	0.554538	0.560463	0.594398	0.574603	0.534473	0.546122	0.606787	0.595206	0.566523	0.530501	0.578979	0.581807	0.592176	0.571034	0.620186	0.539523	0.558443	0.558443	0.582952	0.545314	0.581605	0.575949	0.521277	0.571371	0.585039	0.630689	0.571506	0.596687	0.495893	0.411998	0.517708	0.529895	0.52471	0.583154	0.538917	0.511514	0.594667	0.563022	0.613655	0.589416	0.631834
SW7303	T84	0.539321	0.49596	0.496027	0.555952	0.583894	0.542284	0.532723	0.560665	0.539591	0.56457	0.560598	0.478252	0.507743	0.573391	0.557972	0.550027	0.503771	0.536089	0.553528	0.56659	0.576017	0.56585	0.525788	0.524441	0.549623	0.539119	0.529491	0.560261	0.564772	0.511312	0.549017	0.538446	0.597832	0.542082	0.56484	0.462699	0.422233	0.498788	0.50404	0.535214	0.52471	0.491718	0.52296	0.532656	0.523701	0.579316	0.598977	0.575815
SW7305	T84	0.559184	0.508618	0.505858	0.569149	0.589281	0.545583	0.536763	0.558443	0.545852	0.576084	0.539321	0.484918	0.506329	0.552922	0.568678	0.556019	0.530972	0.52498	0.550296	0.575343	0.590089	0.569553	0.530703	0.533396	0.562012	0.534608	0.529087	0.56356	0.603555	0.539725	0.561002	0.520334	0.570563	0.555077	0.53205	0.483167	0.397926	0.506935	0.50781	0.570092	0.563089	0.517371	0.515015	0.580663	0.569351	0.586318	0.606787	0.573795
SW7309	T84	0.634527	0.528952	0.58174	0.606383	0.637961	0.589752	0.586992	0.53784	0.619445	0.608336	0.592311	0.598371	0.614799	0.614395	0.654188	0.601198	0.547468	0.57164	0.598707	0.614799	0.607393	0.615809	0.552316	0.602343	0.618839	0.575815	0.604094	0.586924	0.597495	0.597024	0.603488	0.569418	0.610692	0.661931	0.542351	0.548344	0.472664	0.526326	0.556289	0.585308	0.644425	0.601468	0.522758	0.567398	0.560059	0.646445	0.635133	0.622071
SW7312	T84	0.630218	0.530636	0.572112	0.589214	0.644156	0.59258	0.592984	0.537571	0.618637	0.624562	0.593253	0.579855	0.596351	0.612241	0.658161	0.613385	0.556962	0.577767	0.604363	0.631228	0.635874	0.617089	0.575949	0.599717	0.631161	0.584366	0.593051	0.590897	0.616281	0.600323	0.609413	0.571371	0.618974	0.646647	0.537705	0.561608	0.475424	0.523431	0.560867	0.59258	0.642674	0.605979	0.562281	0.576623	0.566321	0.654457	0.622206	0.634325
SW7319	T84	0.603892	0.487476	0.538244	0.606248	0.611096	0.546526	0.54188	0.540466	0.586588	0.589752	0.546728	0.552788	0.574131	0.572044	0.613587	0.584029	0.50606	0.536022	0.5507	0.57669	0.578575	0.577027	0.512524	0.568678	0.60571	0.547872	0.541072	0.565446	0.579787	0.561675	0.54794	0.513534	0.573189	0.611702	0.498047	0.518583	0.417991	0.531174	0.508618	0.537369	0.612173	0.573121	0.492122	0.529491	0.520267	0.605777	0.598573	0.581673
SW7339	T84	0.621869	0.494344	0.567398	0.573997	0.651697	0.618031	0.602882	0.502155	0.602006	0.609884	0.558915	0.57669	0.589685	0.584096	0.626986	0.596822	0.53683	0.562752	0.594398	0.602074	0.585847	0.597899	0.539052	0.575882	0.594869	0.575343	0.552384	0.56659	0.60544	0.602208	0.59258	0.580393	0.595475	0.623014	0.513736	0.582211	0.453003	0.491651	0.568812	0.543025	0.621869	0.617291	0.522825	0.605508	0.589348	0.628737	0.595812	0.616348
SW7342	T84	0.595004	0.497509	0.55575	0.558847	0.66119	0.603488	0.594802	0.509426	0.590762	0.613991	0.569755	0.537975	0.567196	0.590493	0.609346	0.608807	0.559655	0.583221	0.604902	0.608942	0.588002	0.602276	0.547872	0.581673	0.568206	0.577161	0.558645	0.585174	0.608336	0.579653	0.612106	0.576892	0.602814	0.605306	0.507339	0.52976	0.428629	0.502559	0.554269	0.545448	0.596216	0.57669	0.536359	0.593523	0.58275	0.622744	0.621802	0.627592
SW7344	T84	0.591435	0.525047	0.56282	0.569284	0.674118	0.605373	0.604969	0.536426	0.601468	0.640318	0.596283	0.56585	0.587665	0.64429	0.644223	0.63143	0.56686	0.61251	0.663884	0.636682	0.616617	0.626784	0.56962	0.597563	0.592917	0.601602	0.584702	0.623687	0.635066	0.563022	0.619243	0.575815	0.631497	0.612712	0.534204	0.524845	0.416914	0.525518	0.56255	0.557299	0.604565	0.56383	0.558578	0.602949	0.591032	0.648128	0.626986	0.652774
SW7345	T84	0.577431	0.50882	0.547603	0.544034	0.657016	0.632507	0.62766	0.518112	0.587396	0.617156	0.58248	0.539456	0.560598	0.617762	0.63749	0.602814	0.552788	0.581269	0.635133	0.618839	0.595812	0.609346	0.552788	0.580326	0.577094	0.584972	0.572313	0.618907	0.607797	0.56888	0.625101	0.599313	0.615136	0.595947	0.517035	0.552788	0.422502	0.513264	0.596283	0.53683	0.583894	0.590156	0.557029	0.635807	0.616887	0.630824	0.609278	0.635268
SW7346	T84	0.60746	0.507743	0.581336	0.589079	0.650081	0.604767	0.600323	0.533464	0.619109	0.629006	0.585914	0.553259	0.571169	0.605036	0.634595	0.609413	0.557501	0.568745	0.596283	0.615473	0.606922	0.608605	0.544506	0.585241	0.6047	0.586251	0.5845	0.58982	0.620994	0.580797	0.599852	0.563426	0.608538	0.616213	0.520536	0.560733	0.439671	0.520805	0.561608	0.545314	0.606316	0.57164	0.525249	0.574872	0.568341	0.647792	0.630891	0.618099
SW7349	T84	0.564503	0.488419	0.516765	0.550027	0.612241	0.573256	0.565176	0.529693	0.561945	0.587934	0.593792	0.563897	0.590089	0.596755	0.600862	0.621532	0.569957	0.605575	0.617897	0.631901	0.611365	0.620522	0.558376	0.553999	0.561675	0.554673	0.539389	0.583086	0.584096	0.549556	0.64732	0.551441	0.58881	0.617156	0.55878	0.564436	0.438123	0.561406	0.539389	0.55777	0.625505	0.573323	0.578171	0.573862	0.561541	0.604228	0.615877	0.59359
SW7350	T84	0.588204	0.50808	0.553663	0.541207	0.635672	0.599313	0.595206	0.514543	0.592041	0.617358	0.621263	0.587463	0.611702	0.617156	0.624764	0.646243	0.585712	0.619243	0.636951	0.659844	0.641395	0.645233	0.580191	0.581673	0.589887	0.575747	0.583558	0.598775	0.611365	0.559117	0.653582	0.564436	0.60746	0.642472	0.572919	0.58854	0.456975	0.557905	0.55777	0.585241	0.643752	0.575613	0.58376	0.575478	0.559319	0.632373	0.639308	0.61756
SW7351	T84	0.586116	0.54996	0.551037	0.616752	0.643617	0.591772	0.592109	0.60167	0.586722	0.616752	0.589348	0.566658	0.580191	0.633652	0.633315	0.612577	0.56181	0.603622	0.645772	0.629478	0.607326	0.61756	0.552249	0.583423	0.58551	0.585914	0.576421	0.630487	0.609346	0.553797	0.617493	0.566725	0.618301	0.612914	0.564301	0.527336	0.423579	0.55979	0.560867	0.562483	0.594667	0.555952	0.55373	0.582413	0.570563	0.636682	0.649004	0.62638
SW7354	T84	0.632575	0.53205	0.587665	0.56686	0.66247	0.62032	0.613453	0.537032	0.620253	0.640722	0.604161	0.571236	0.583019	0.619513	0.636749	0.620859	0.580326	0.592647	0.621869	0.645839	0.6284	0.631565	0.564503	0.613251	0.610625	0.598775	0.599044	0.613385	0.630622	0.580393	0.623822	0.586386	0.643482	0.62261	0.549421	0.551576	0.447616	0.545112	0.576488	0.579922	0.626852	0.584298	0.542015	0.600189	0.589887	0.656881	0.631901	0.646714
SW7355	T84	0.613318	0.506329	0.577094	0.555615	0.655131	0.610019	0.596216	0.515149	0.601198	0.623418	0.578777	0.562483	0.573525	0.598236	0.61655	0.607528	0.563964	0.569486	0.597495	0.62436	0.604498	0.609884	0.541745	0.594331	0.587261	0.591503	0.585308	0.591099	0.617425	0.569755	0.613049	0.575613	0.620724	0.611029	0.533867	0.541543	0.43644	0.52296	0.567196	0.573727	0.621532	0.576959	0.526124	0.597899	0.588742	0.635335	0.613183	0.621398
SW7357	T84	0.561473	0.483706	0.530568	0.519324	0.627996	0.646849	0.602814	0.475761	0.567802	0.588002	0.536157	0.562147	0.570092	0.580259	0.605373	0.572112	0.508282	0.572448	0.577498	0.580595	0.562147	0.605104	0.521209	0.548478	0.542823	0.570765	0.542621	0.581269	0.585578	0.539456	0.582615	0.564974	0.56888	0.564301	0.518045	0.543563	0.418193	0.477646	0.572112	0.513332	0.559049	0.559386	0.50983	0.625774	0.584904	0.593523	0.577094	0.614059
SW7358	T84	0.608605	0.532656	0.575747	0.556423	0.647859	0.613722	0.60571	0.53481	0.618031	0.626313	0.592243	0.574401	0.585308	0.611298	0.626986	0.609952	0.562349	0.591503	0.622744	0.633113	0.614395	0.631901	0.565042	0.60571	0.597899	0.604969	0.586588	0.599246	0.62133	0.570024	0.610894	0.576286	0.625438	0.614261	0.548209	0.537907	0.444789	0.524239	0.565378	0.572785	0.610221	0.573121	0.536359	0.594802	0.575478	0.647455	0.629208	0.642674
SW7363	T84	0.600121	0.542217	0.569149	0.556221	0.653582	0.635268	0.612712	0.541745	0.617964	0.623687	0.600593	0.567802	0.589954	0.631834	0.647724	0.620051	0.567668	0.613587	0.64025	0.645502	0.613385	0.66045	0.586386	0.597495	0.602006	0.62032	0.588473	0.620859	0.621263	0.565042	0.621398	0.579518	0.634191	0.615675	0.563156	0.534406	0.433544	0.531511	0.560059	0.558713	0.604902	0.559588	0.535281	0.618772	0.599919	0.650956	0.632709	0.668664
SW7364	T84	0.588877	0.488082	0.560665	0.571236	0.617358	0.585712	0.58349	0.527067	0.611769	0.587867	0.607258	0.553393	0.593927	0.590291	0.621061	0.614328	0.558645	0.571236	0.589348	0.632103	0.609817	0.625236	0.564705	0.566456	0.580393	0.558107	0.557501	0.56861	0.579855	0.595677	0.647657	0.560935	0.592109	0.638904	0.526394	0.563224	0.455629	0.535483	0.54491	0.556558	0.626582	0.593657	0.560935	0.5709	0.559925	0.635133	0.613991	0.608942
SW7371	T84	0.611231	0.528818	0.570294	0.566119	0.659507	0.608066	0.611096	0.538581	0.618907	0.645031	0.610221	0.59083	0.597697	0.642809	0.654794	0.632777	0.574737	0.60948	0.650754	0.647994	0.634797	0.638702	0.572583	0.608672	0.616415	0.60167	0.597293	0.624899	0.637355	0.585578	0.635201	0.590426	0.632777	0.62867	0.552586	0.549084	0.444115	0.530905	0.586318	0.589146	0.62463	0.581605	0.561608	0.600862	0.587194	0.656949	0.650485	0.649475
SW7376	T84	0.634191	0.498249	0.562349	0.586318	0.629478	0.576757	0.580326	0.516967	0.613318	0.603555	0.601939	0.603218	0.611635	0.605306	0.645637	0.61857	0.569553	0.573054	0.594937	0.631093	0.618637	0.628872	0.562214	0.576421	0.613385	0.568004	0.567196	0.57871	0.594263	0.596216	0.61554	0.553057	0.611433	0.664557	0.544304	0.577633	0.486736	0.531848	0.536022	0.596014	0.66348	0.639914	0.544573	0.574266	0.565513	0.641126	0.607258	0.61857
SW7386	T84	0.584231	0.504915	0.547266	0.529491	0.618301	0.601131	0.572448	0.510302	0.591099	0.597361	0.607124	0.603488	0.638904	0.620119	0.626044	0.627188	0.579989	0.652033	0.63345	0.650215	0.618839	0.6622	0.584164	0.576757	0.570563	0.58578	0.549758	0.601468	0.591301	0.539725	0.631699	0.541139	0.596216	0.624764	0.587194	0.54996	0.427888	0.539591	0.532656	0.55878	0.633585	0.563224	0.568543	0.597024	0.56787	0.623754	0.611904	0.634931
SW7392	T84	0.575747	0.544236	0.562954	0.514207	0.608538	0.567264	0.570496	0.551845	0.563089	0.591503	0.554403	0.500337	0.517237	0.575545	0.586857	0.57467	0.59763	0.539321	0.585241	0.592715	0.597361	0.5777	0.588944	0.598977	0.561743	0.617223	0.551778	0.563493	0.580326	0.529424	0.57871	0.546256	0.593994	0.569284	0.536022	0.510773	0.426677	0.520199	0.542082	0.537369	0.578643	0.535147	0.489429	0.560463	0.549084	0.602208	0.584433	0.613049
SW7405	T84	0.588136	0.528548	0.558376	0.555817	0.65843	0.622946	0.618099	0.525788	0.59662	0.616146	0.591839	0.539927	0.561743	0.605306	0.620657	0.608605	0.565378	0.574199	0.631295	0.634527	0.602545	0.618301	0.559925	0.588069	0.584366	0.581067	0.581134	0.590964	0.616213	0.602814	0.642068	0.604632	0.629881	0.617829	0.519324	0.540735	0.44122	0.521815	0.573862	0.543967	0.592782	0.582076	0.559319	0.61352	0.606248	0.636884	0.610827	0.639914
SW7406	T84	0.585712	0.515015	0.543361	0.541476	0.643617	0.62335	0.615809	0.515957	0.581874	0.594802	0.578777	0.528077	0.552249	0.587194	0.601804	0.607797	0.572583	0.576825	0.58854	0.614867	0.583221	0.597226	0.53003	0.568543	0.581471	0.57164	0.575882	0.569486	0.58854	0.569486	0.612173	0.592647	0.60975	0.588271	0.515284	0.555615	0.426475	0.501751	0.585376	0.548074	0.593388	0.599179	0.529154	0.618503	0.608403	0.616752	0.623552	0.609144
SW7413	T84	0.505252	0.436372	0.459332	0.505184	0.542015	0.545516	0.529693	0.494546	0.495893	0.522623	0.540668	0.488688	0.521546	0.535214	0.523229	0.552047	0.496364	0.539119	0.55676	0.555413	0.539995	0.547132	0.487476	0.486264	0.482965	0.475222	0.496162	0.513736	0.517169	0.470644	0.581471	0.538581	0.542621	0.54491	0.547872	0.55676	0.403649	0.517843	0.52094	0.5	0.554269	0.527942	0.520671	0.546458	0.535281	0.527	0.556356	0.532992
SW7414	T84	0.579922	0.488958	0.527067	0.52296	0.613655	0.565109	0.561945	0.504982	0.568947	0.605036	0.622744	0.552249	0.579114	0.60746	0.617493	0.626313	0.585645	0.605979	0.612779	0.643348	0.625909	0.629343	0.562349	0.566927	0.573862	0.554134	0.552249	0.584164	0.589752	0.536426	0.644762	0.57972	0.617964	0.616617	0.592176	0.552586	0.438931	0.542553	0.53104	0.567533	0.636615	0.563358	0.565042	0.573189	0.557231	0.610961	0.60746	0.603218
SW7417	T84	0.589012	0.452532	0.522017	0.534675	0.57871	0.539389	0.527538	0.471452	0.56861	0.58073	0.599852	0.575882	0.607662	0.590291	0.627323	0.597361	0.53784	0.568072	0.584029	0.608403	0.596957	0.617156	0.562618	0.546189	0.569149	0.524374	0.551508	0.560261	0.558241	0.550633	0.596485	0.540601	0.578912	0.6385	0.547468	0.569486	0.459197	0.499596	0.509157	0.528818	0.631834	0.572919	0.522556	0.5338	0.514274	0.58955	0.57871	0.587934
SW7421	T84	0.559655	0.55171	0.575747	0.515823	0.610894	0.563358	0.560531	0.555279	0.572852	0.586588	0.609346	0.527875	0.578239	0.571977	0.588473	0.626717	0.663008	0.598977	0.598573	0.637557	0.629343	0.627525	0.632103	0.593051	0.564099	0.623418	0.547738	0.569284	0.587059	0.526326	0.623687	0.544438	0.596687	0.628266	0.542149	0.52976	0.417991	0.542419	0.541139	0.53885	0.611365	0.543765	0.527606	0.553932	0.545314	0.602612	0.619849	0.599785
SW7422	T84	0.546189	0.517977	0.544573	0.501414	0.593523	0.545785	0.54895	0.519863	0.561945	0.577498	0.595004	0.548815	0.582952	0.586184	0.590762	0.610288	0.624562	0.599987	0.6115	0.629276	0.615809	0.611702	0.595071	0.585712	0.546526	0.588473	0.534204	0.570563	0.573593	0.524239	0.618166	0.526326	0.575815	0.602074	0.540129	0.521277	0.412268	0.532184	0.52801	0.524239	0.596687	0.530232	0.538783	0.544034	0.530366	0.588338	0.588069	0.585982
SW7423	T84	0.588473	0.516227	0.565311	0.539995	0.584837	0.537032	0.540668	0.527942	0.566388	0.582548	0.552316	0.536291	0.543294	0.579047	0.605238	0.561945	0.554201	0.508618	0.54289	0.563426	0.581269	0.571169	0.560733	0.570832	0.577296	0.58578	0.536493	0.537975	0.563224	0.563089	0.54693	0.551037	0.576421	0.596822	0.535012	0.532319	0.451724	0.472125	0.537975	0.513601	0.593859	0.555615	0.468018	0.522825	0.511379	0.596822	0.57568	0.583423
SW7429	T84	0.577296	0.491247	0.546795	0.530501	0.635605	0.637086	0.617762	0.50579	0.571304	0.597697	0.570159	0.536022	0.551306	0.595677	0.621128	0.585847	0.531511	0.5608	0.592782	0.599515	0.586588	0.596553	0.524037	0.565244	0.566388	0.562281	0.582615	0.590964	0.592849	0.561743	0.607191	0.596822	0.59662	0.582009	0.509965	0.578171	0.436372	0.500673	0.594869	0.536224	0.57871	0.586992	0.536695	0.620051	0.603286	0.612308	0.597563	0.609682
SW7432	T84	0.572515	0.476905	0.531309	0.514409	0.618974	0.601131	0.588944	0.495556	0.563291	0.587261	0.568072	0.526394	0.539995	0.589416	0.612577	0.571438	0.535416	0.558713	0.585039	0.589012	0.572785	0.583827	0.51488	0.551306	0.55575	0.554942	0.567196	0.58551	0.580932	0.569755	0.619311	0.559655	0.588742	0.568139	0.500471	0.523903	0.43644	0.495018	0.557366	0.52599	0.564099	0.544708	0.545583	0.591637	0.568072	0.599785	0.581942	0.59561
SW7454	T84	0.568745	0.52572	0.538985	0.594735	0.62537	0.574737	0.582413	0.559992	0.576757	0.598842	0.568678	0.56181	0.569755	0.606989	0.602478	0.591301	0.526461	0.581201	0.623216	0.598371	0.586116	0.588204	0.521479	0.559992	0.572112	0.555009	0.56558	0.591705	0.592715	0.541543	0.59359	0.558039	0.607864	0.581336	0.539321	0.50707	0.400552	0.518785	0.542553	0.535551	0.56888	0.526461	0.52572	0.56383	0.556558	0.60645	0.605575	0.597293
SW7455	T84	0.54693	0.56383	0.55474	0.578777	0.603757	0.547266	0.556019	0.588473	0.558309	0.571102	0.539187	0.529154	0.546391	0.581538	0.585914	0.570159	0.561541	0.547468	0.592445	0.574468	0.565176	0.568072	0.560261	0.570698	0.545448	0.592311	0.540803	0.576959	0.571708	0.508551	0.558241	0.526326	0.575949	0.562079	0.516967	0.475761	0.384191	0.520671	0.530838	0.512928	0.543496	0.501481	0.49118	0.536763	0.527	0.58652	0.583827	0.576421
SW7477	T84	0.594869	0.496903	0.555548	0.535618	0.623148	0.603286	0.594398	0.51212	0.574535	0.609413	0.569755	0.565176	0.578373	0.608134	0.609144	0.579855	0.546391	0.596081	0.639981	0.609144	0.585982	0.588473	0.52572	0.571977	0.568476	0.558174	0.558578	0.58248	0.610086	0.571304	0.617627	0.582884	0.61352	0.597765	0.503367	0.513534	0.425195	0.508282	0.57164	0.529558	0.572717	0.554269	0.554942	0.593725	0.584164	0.620455	0.592782	0.603892
SW7489	T84	0.506464	0.578171	0.563493	0.525384	0.56861	0.520334	0.560733	0.541813	0.513332	0.530838	0.499663	0.474414	0.485928	0.527538	0.527673	0.537638	0.549084	0.475492	0.537234	0.544775	0.551104	0.52094	0.548074	0.54363	0.509224	0.568947	0.527875	0.523903	0.54767	0.483773	0.511918	0.52801	0.568947	0.536224	0.509628	0.477646	0.380016	0.480205	0.534137	0.500337	0.509965	0.487409	0.464315	0.502155	0.503569	0.542823	0.538109	0.540197
SW7522	T84	0.58551	0.548276	0.550835	0.614934	0.629141	0.580326	0.578979	0.5946	0.587261	0.624966	0.589752	0.536897	0.548007	0.593927	0.60773	0.588877	0.551037	0.557837	0.612039	0.615136	0.60342	0.605373	0.54087	0.575478	0.591503	0.573862	0.583221	0.602612	0.626515	0.549219	0.593994	0.576488	0.624764	0.617897	0.555413	0.503367	0.412335	0.562483	0.56383	0.564301	0.597832	0.554942	0.515688	0.584568	0.576488	0.635807	0.631834	0.615338
SW7534	T84	0.563695	0.534608	0.548142	0.58982	0.630083	0.562349	0.599785	0.555548	0.568476	0.598034	0.562416	0.52599	0.53582	0.580932	0.593051	0.589887	0.532117	0.538446	0.587867	0.611702	0.597899	0.58652	0.536561	0.571169	0.576555	0.557635	0.581673	0.564099	0.606922	0.547603	0.571438	0.573795	0.598371	0.592176	0.513264	0.51313	0.407622	0.540331	0.533665	0.554201	0.577363	0.560261	0.507406	0.559386	0.557299	0.615405	0.595206	0.598977
SW7535	T84	0.541409	0.500875	0.528144	0.52599	0.591435	0.534877	0.555683	0.491988	0.547805	0.561541	0.548209	0.532386	0.529895	0.548142	0.558645	0.575545	0.525653	0.528818	0.544775	0.598505	0.575141	0.57063	0.514409	0.540197	0.535685	0.529222	0.544236	0.524912	0.55373	0.50909	0.559049	0.536628	0.554336	0.570092	0.498788	0.513062	0.421963	0.508753	0.513399	0.53582	0.555009	0.540533	0.492257	0.51185	0.517102	0.581942	0.559588	0.562685
SW7538	T84	0.584096	0.555615	0.56282	0.557231	0.636143	0.603218	0.589752	0.531848	0.583692	0.611298	0.578979	0.533733	0.542149	0.593186	0.607864	0.603959	0.557568	0.567196	0.630891	0.640587	0.60874	0.608672	0.563022	0.590695	0.611096	0.575343	0.597563	0.587194	0.616213	0.563224	0.596149	0.576892	0.622879	0.620253	0.53279	0.529356	0.436507	0.527202	0.551037	0.568678	0.593186	0.56888	0.52498	0.580191	0.578104	0.640385	0.607999	0.630218
SW7556	T84	0.537907	0.526798	0.508012	0.57191	0.596351	0.53481	0.554942	0.539456	0.547064	0.573323	0.533329	0.492392	0.503165	0.548074	0.559184	0.56484	0.507002	0.504781	0.552989	0.576555	0.557905	0.556962	0.5	0.534877	0.537234	0.527538	0.556154	0.537369	0.566792	0.509696	0.545381	0.55979	0.565109	0.562349	0.511177	0.50882	0.417385	0.522017	0.535079	0.515419	0.544236	0.539927	0.471519	0.523499	0.52902	0.594735	0.57191	0.571034
SW7572	T84	0.597563	0.580595	0.588002	0.570698	0.608336	0.544169	0.564907	0.546122	0.573727	0.583221	0.546526	0.556221	0.577498	0.581336	0.612712	0.569149	0.58955	0.515419	0.556693	0.579047	0.595543	0.579989	0.591637	0.58982	0.594869	0.606989	0.547536	0.553326	0.571169	0.558847	0.550364	0.518247	0.566523	0.614799	0.508012	0.526798	0.436103	0.487342	0.531444	0.524037	0.605238	0.567062	0.478723	0.522287	0.517304	0.604296	0.586318	0.574401
SW7585	T84	0.631026	0.562079	0.606518	0.583221	0.686709	0.639308	0.634191	0.562887	0.633854	0.669741	0.634797	0.580461	0.597024	0.645166	0.661594	0.645031	0.60066	0.607393	0.64631	0.671627	0.649677	0.656949	0.587732	0.628333	0.632844	0.626717	0.613655	0.630487	0.656814	0.602814	0.643819	0.605238	0.657083	0.644156	0.56659	0.575478	0.463237	0.553528	0.602276	0.592984	0.645906	0.599852	0.562483	0.620792	0.610827	0.68213	0.667048	0.667789
SW7591	T84	0.534945	0.545718	0.582952	0.590493	0.599246	0.560665	0.595745	0.539927	0.549892	0.557703	0.523027	0.546728	0.52801	0.540668	0.554605	0.570361	0.534069	0.523903	0.53683	0.613857	0.543092	0.554269	0.503636	0.590224	0.529828	0.521344	0.568543	0.545314	0.549421	0.565244	0.556423	0.52094	0.552384	0.557029	0.514543	0.551104	0.422435	0.500202	0.528818	0.575074	0.553797	0.546593	0.523633	0.521277	0.516429	0.579922	0.605508	0.560396
SW7592	T84	0.468624	0.541274	0.513938	0.545718	0.523633	0.526461	0.538783	0.572852	0.460207	0.499596	0.476771	0.451724	0.457581	0.486668	0.488217	0.503905	0.566052	0.44802	0.476703	0.552384	0.525922	0.506531	0.519257	0.522691	0.481619	0.522421	0.503299	0.478252	0.486399	0.483773	0.524643	0.527471	0.485793	0.518583	0.467546	0.529558	0.410719	0.491112	0.528077	0.461756	0.507406	0.526461	0.468826	0.491449	0.486062	0.505858	0.504713	0.49421
SW7605	T84	0.519795	0.562214	0.562349	0.490978	0.590964	0.575343	0.546997	0.499259	0.545987	0.578912	0.517304	0.488082	0.504781	0.543428	0.548276	0.577767	0.563358	0.511783	0.543698	0.56558	0.541611	0.551508	0.5439	0.552249	0.555346	0.574266	0.535214	0.527538	0.537099	0.50202	0.530299	0.502693	0.542688	0.52774	0.491786	0.491449	0.396041	0.471384	0.547401	0.479464	0.527134	0.492392	0.454148	0.522556	0.514947	0.564907	0.556019	0.566119
SW7608	T84	0.490776	0.519257	0.511985	0.512726	0.545785	0.52471	0.51589	0.540803	0.490574	0.509494	0.482561	0.437046	0.466604	0.494479	0.511918	0.504444	0.528144	0.467883	0.496566	0.512187	0.504107	0.501885	0.511581	0.504915	0.496701	0.547536	0.468354	0.501885	0.497441	0.487544	0.512726	0.485591	0.505117	0.507137	0.465459	0.476232	0.364799	0.450983	0.504309	0.449098	0.497441	0.503636	0.431861	0.509898	0.504781	0.528952	0.524306	0.507339
SW7609	T84	0.5608	0.485658	0.494681	0.546728	0.580393	0.566321	0.550835	0.498249	0.532723	0.541005	0.515823	0.514543	0.542419	0.537301	0.577565	0.529289	0.492728	0.481349	0.521075	0.535281	0.541072	0.546997	0.494479	0.520536	0.542284	0.517843	0.521142	0.536089	0.535147	0.548478	0.537032	0.520334	0.533867	0.574872	0.482359	0.539523	0.413076	0.476299	0.528616	0.49192	0.56383	0.571977	0.463776	0.543967	0.535618	0.570765	0.561541	0.541543
SW7614	T84	0.567062	0.513736	0.547872	0.578104	0.617964	0.619715	0.599246	0.525788	0.587665	0.58551	0.557231	0.52094	0.538648	0.577835	0.59965	0.58551	0.521344	0.530703	0.580393	0.591234	0.575411	0.58551	0.527942	0.556895	0.56558	0.555144	0.579787	0.574199	0.57568	0.57164	0.614597	0.577363	0.586049	0.598101	0.534339	0.554471	0.456908	0.515015	0.586453	0.541947	0.579249	0.570428	0.532386	0.580865	0.570024	0.6216	0.60975	0.611163
SW7618	T84	0.536089	0.583894	0.598573	0.53481	0.588608	0.533127	0.572919	0.559251	0.553797	0.581067	0.535214	0.510167	0.504646	0.553865	0.570496	0.589146	0.607797	0.51414	0.54895	0.600458	0.588742	0.564234	0.572987	0.599448	0.568274	0.606316	0.571842	0.531511	0.55979	0.535012	0.543428	0.509898	0.557703	0.560127	0.487207	0.510234	0.426138	0.464113	0.546054	0.518314	0.544236	0.528885	0.484783	0.513197	0.50909	0.576151	0.57568	0.580797
SW7624	T84	0.538446	0.543698	0.581471	0.573929	0.588675	0.546997	0.597765	0.533262	0.56686	0.593253	0.536965	0.517977	0.495893	0.555817	0.572515	0.580865	0.537638	0.506329	0.565446	0.628468	0.555548	0.561473	0.522085	0.590156	0.54363	0.530164	0.560463	0.55272	0.560867	0.56383	0.549084	0.530636	0.566388	0.554336	0.522219	0.575209	0.433948	0.523903	0.530972	0.554942	0.544708	0.557097	0.518314	0.521209	0.528346	0.605912	0.576825	0.600323
SW7627	T84	0.532184	0.571371	0.560598	0.488352	0.587126	0.606652	0.561743	0.514678	0.527471	0.558511	0.52471	0.484716	0.502559	0.549017	0.562349	0.554403	0.575074	0.516833	0.549152	0.580326	0.570361	0.561945	0.562281	0.559251	0.565446	0.597697	0.513803	0.536157	0.553191	0.52801	0.572381	0.536695	0.553259	0.542015	0.485658	0.511648	0.42028	0.485524	0.55171	0.496701	0.558982	0.529693	0.490776	0.553191	0.551778	0.570967	0.556962	0.569082
SW7630	T84	0.584366	0.519863	0.56181	0.541207	0.626717	0.589618	0.593119	0.511042	0.579451	0.617156	0.586386	0.531376	0.546997	0.599313	0.605912	0.60544	0.553461	0.562349	0.593859	0.627188	0.599785	0.606114	0.541678	0.578912	0.596553	0.571371	0.575343	0.574872	0.605642	0.554807	0.593321	0.563493	0.600727	0.603622	0.511514	0.522623	0.420145	0.507204	0.554875	0.540062	0.594465	0.545987	0.508484	0.565176	0.561675	0.623216	0.61453	0.611365
SW7634	T84	0.557164	0.447482	0.508686	0.53683	0.569351	0.573189	0.55373	0.464517	0.536897	0.526461	0.549556	0.518247	0.565109	0.53582	0.573727	0.565782	0.521681	0.526394	0.528144	0.577431	0.563628	0.577094	0.508551	0.512793	0.536291	0.497105	0.51313	0.529356	0.519459	0.544438	0.586184	0.524912	0.539119	0.609413	0.491853	0.58753	0.431457	0.524643	0.516496	0.510706	0.609884	0.590628	0.499125	0.544034	0.539725	0.563426	0.560261	0.545448
SW7638	T84	0.637625	0.513197	0.575209	0.591032	0.649542	0.595408	0.596418	0.534743	0.61958	0.628872	0.606316	0.599179	0.623754	0.623552	0.662604	0.615001	0.585241	0.601602	0.608605	0.640452	0.626178	0.631632	0.563291	0.605979	0.636615	0.590628	0.603084	0.594533	0.628535	0.618839	0.62463	0.567533	0.621532	0.64934	0.542351	0.565109	0.464113	0.521075	0.558713	0.563156	0.650148	0.604498	0.538985	0.579383	0.572044	0.659103	0.644088	0.631026
SW7639	T84	0.584904	0.512591	0.549488	0.551104	0.630016	0.599381	0.597967	0.529289	0.59359	0.599852	0.591032	0.541813	0.557097	0.590628	0.605104	0.618974	0.556558	0.576623	0.598977	0.62362	0.611433	0.613251	0.552653	0.583558	0.568274	0.566658	0.569149	0.583558	0.595341	0.558309	0.628939	0.56383	0.60268	0.600391	0.53986	0.552114	0.467614	0.531444	0.553326	0.572785	0.595475	0.591166	0.561945	0.575276	0.56457	0.621532	0.622677	0.63446
SW7646	T84	0.601266	0.563897	0.620792	0.596081	0.660517	0.609009	0.659978	0.565648	0.615203	0.640183	0.603218	0.584164	0.567196	0.621196	0.631228	0.621802	0.604767	0.581673	0.636413	0.690412	0.617021	0.637894	0.576959	0.645502	0.597159	0.599583	0.622071	0.614261	0.641395	0.618166	0.616887	0.591974	0.64833	0.618974	0.533262	0.575882	0.445529	0.533329	0.56356	0.595947	0.599717	0.599448	0.579181	0.611567	0.593321	0.650754	0.633719	0.642674
SW7647	T84	0.594196	0.535281	0.592917	0.582278	0.669068	0.599179	0.633652	0.547199	0.607662	0.641799	0.599313	0.563022	0.574535	0.613116	0.631363	0.625034	0.590897	0.583423	0.627929	0.655939	0.622879	0.62537	0.554673	0.616483	0.603757	0.607797	0.595812	0.598775	0.650081	0.586588	0.607393	0.584298	0.639981	0.617021	0.517708	0.545246	0.423377	0.523701	0.553259	0.563897	0.591503	0.566321	0.545448	0.595341	0.589281	0.640991	0.627525	0.632979
SW7648	T84	0.606046	0.553124	0.604834	0.597159	0.684554	0.611971	0.646108	0.564099	0.622004	0.655804	0.615405	0.582278	0.575074	0.624764	0.637692	0.640856	0.598101	0.590426	0.641934	0.673445	0.633383	0.641395	0.572246	0.632911	0.611837	0.62059	0.611231	0.616617	0.663682	0.600458	0.622004	0.594465	0.654188	0.623418	0.53279	0.556356	0.433477	0.537369	0.564772	0.578441	0.604026	0.58174	0.562685	0.614395	0.60066	0.656073	0.638635	0.647388
SW7650	T84	0.599785	0.567533	0.608672	0.612645	0.672973	0.603218	0.653111	0.557905	0.611837	0.646849	0.601804	0.576151	0.570698	0.616752	0.633046	0.626044	0.591099	0.574468	0.621936	0.683342	0.627592	0.629074	0.564301	0.635066	0.607124	0.608336	0.604094	0.60342	0.649004	0.611635	0.613991	0.579922	0.634123	0.623418	0.527471	0.579585	0.44627	0.528616	0.563156	0.59763	0.611702	0.605171	0.570563	0.593455	0.585039	0.645435	0.632844	0.636547
SW7656	T84	0.642607	0.523431	0.582346	0.597697	0.653649	0.601198	0.601131	0.528481	0.635537	0.635874	0.643819	0.615877	0.649205	0.629545	0.669943	0.660315	0.604498	0.602208	0.624764	0.685362	0.665163	0.675801	0.60645	0.610221	0.640385	0.601804	0.599583	0.598371	0.62463	0.613385	0.653245	0.576286	0.62463	0.689402	0.576825	0.609076	0.483975	0.560733	0.562887	0.584029	0.692567	0.627862	0.568543	0.583827	0.572583	0.664826	0.641193	0.636345
SW7672	T84	0.593657	0.505858	0.556019	0.543967	0.626111	0.617425	0.586722	0.530164	0.578373	0.605171	0.585308	0.574131	0.585847	0.610356	0.625438	0.60066	0.544034	0.600323	0.600862	0.617964	0.598977	0.62941	0.553326	0.571573	0.584096	0.585308	0.586453	0.600391	0.597899	0.548344	0.610558	0.555548	0.601872	0.596149	0.558511	0.527875	0.42836	0.522354	0.549286	0.552384	0.586251	0.544977	0.529289	0.586251	0.56585	0.630959	0.614261	0.639173
SW7678	T84	0.589146	0.517371	0.546526	0.542957	0.623889	0.592513	0.571236	0.523297	0.579653	0.600795	0.571506	0.522219	0.542553	0.594667	0.615809	0.603488	0.545785	0.565715	0.616954	0.603555	0.617425	0.607326	0.561339	0.563156	0.601131	0.561608	0.562483	0.582548	0.594129	0.539389	0.598034	0.568004	0.612106	0.591099	0.515149	0.493334	0.411594	0.497307	0.532858	0.577835	0.586251	0.54087	0.541207	0.592513	0.577565	0.622408	0.591234	0.609211
SW7681	T84	0.519055	0.504175	0.534137	0.522219	0.558107	0.549084	0.571034	0.495018	0.509292	0.528212	0.512928	0.539052	0.522287	0.55777	0.559386	0.545852	0.506531	0.581201	0.595677	0.585847	0.525384	0.56558	0.501818	0.54693	0.536493	0.53104	0.51313	0.539456	0.52599	0.533194	0.535618	0.497845	0.546526	0.532656	0.487274	0.501347	0.371061	0.442903	0.470105	0.524172	0.515823	0.509494	0.51212	0.550633	0.520469	0.546997	0.554336	0.569688
SW7683	T84	0.605104	0.520603	0.564234	0.558713	0.64557	0.595677	0.600525	0.55171	0.594196	0.620994	0.585106	0.538648	0.558915	0.611837	0.630083	0.61453	0.562281	0.59056	0.64658	0.624158	0.613587	0.622071	0.558376	0.584231	0.593994	0.583625	0.577498	0.598977	0.634191	0.562281	0.620388	0.598977	0.649138	0.619378	0.55474	0.533598	0.427013	0.529289	0.54868	0.56585	0.600391	0.553663	0.52976	0.61655	0.606787	0.634999	0.631497	0.631901
SW7725	T84	0.573727	0.497576	0.541611	0.54289	0.625909	0.581067	0.575882	0.522354	0.589685	0.611904	0.58174	0.553663	0.569957	0.608134	0.614059	0.600458	0.536897	0.579249	0.606046	0.601266	0.583827	0.61049	0.541005	0.569688	0.563762	0.566388	0.580124	0.596216	0.593657	0.551037	0.601266	0.563493	0.598573	0.587598	0.519324	0.498586	0.403717	0.501145	0.545718	0.536763	0.571304	0.534204	0.524778	0.582682	0.567129	0.618503	0.60746	0.607258
SW7741	T84	0.633854	0.522556	0.58477	0.591637	0.650821	0.605036	0.597765	0.553865	0.620724	0.6284	0.596081	0.579787	0.598842	0.613789	0.657083	0.617021	0.560867	0.575545	0.612039	0.629881	0.608672	0.631901	0.556895	0.59157	0.616954	0.594937	0.590964	0.606652	0.621869	0.608268	0.614193	0.578306	0.624226	0.65136	0.534473	0.559588	0.454552	0.51111	0.559386	0.562012	0.631295	0.593186	0.517035	0.592647	0.582009	0.660315	0.639106	0.634527
SW7750	T84	0.45435	0.419135	0.462227	0.401427	0.48788	0.445058	0.447078	0.435564	0.456639	0.472058	0.477242	0.411729	0.428562	0.478319	0.47502	0.45307	0.478791	0.458861	0.477107	0.472058	0.46216	0.466604	0.453272	0.485457	0.454888	0.484985	0.443981	0.462025	0.48586	0.434554	0.461083	0.438392	0.490372	0.468893	0.421357	0.387019	0.364597	0.437786	0.435766	0.420953	0.459938	0.413682	0.406949	0.439873	0.440143	0.493132	0.492459	0.483706
SW7753	T84	0.610086	0.540331	0.581942	0.577498	0.659709	0.608066	0.610086	0.552855	0.625842	0.656208	0.604767	0.553797	0.56861	0.621128	0.640048	0.637019	0.588204	0.58982	0.641799	0.651629	0.635941	0.632979	0.598775	0.62463	0.614059	0.615809	0.591839	0.610086	0.639039	0.582548	0.618974	0.59157	0.638567	0.626986	0.561608	0.54767	0.45031	0.533396	0.594937	0.574131	0.616011	0.574333	0.542553	0.598438	0.587396	0.656814	0.640722	0.67129
SW7776	T84	0.543832	0.550902	0.582817	0.505454	0.599987	0.544034	0.558241	0.532521	0.558443	0.578373	0.580057	0.5338	0.572785	0.587732	0.591839	0.596014	0.613789	0.597091	0.613049	0.614867	0.6014	0.596889	0.591637	0.574468	0.554471	0.60268	0.527875	0.573862	0.573323	0.515621	0.605844	0.534339	0.583086	0.598101	0.522623	0.501616	0.394762	0.51313	0.549623	0.512456	0.578508	0.518449	0.523162	0.542553	0.533396	0.588608	0.591637	0.583356
SW7777	T84	0.823256	0.688325	0.764611	0.731484	0.901562	0.82467	0.834366	0.713641	0.825276	0.876448	0.790197	0.759763	0.760773	0.833894	0.850862	0.824535	0.75781	0.78003	0.827161	0.81255	0.833625	0.844061	0.782588	0.808982	0.821708	0.841772	0.820226	0.826555	0.867291	0.776326	0.805817	0.761042	0.853016	0.818812	0.708187	0.677148	0.612981	0.677485	0.764947	0.761918	0.782184	0.734783	0.716402	0.81356	0.795448	0.865607	0.820967	0.876111
SW7794	T84	0.564503	0.572313	0.601198	0.526192	0.624966	0.569216	0.573525	0.563964	0.566388	0.600795	0.576825	0.541341	0.56659	0.60948	0.61453	0.596216	0.602612	0.597159	0.629074	0.600189	0.593119	0.593253	0.58477	0.602612	0.583625	0.630083	0.549286	0.591907	0.589012	0.531174	0.586184	0.546324	0.599583	0.588338	0.507945	0.486264	0.397792	0.498721	0.571506	0.516496	0.564099	0.52673	0.517439	0.564907	0.553326	0.614126	0.60773	0.605373
SW7804	T84	0.590426	0.498923	0.538244	0.544371	0.629814	0.576757	0.577767	0.521546	0.610894	0.646243	0.579518	0.55272	0.583288	0.623216	0.619782	0.612241	0.54087	0.5845	0.624832	0.612039	0.601266	0.600391	0.539456	0.573862	0.593321	0.571371	0.556289	0.59359	0.599179	0.549488	0.592715	0.5507	0.601804	0.59157	0.531848	0.523701	0.426003	0.502963	0.564974	0.545381	0.588608	0.545718	0.54289	0.566994	0.554605	0.623889	0.619917	0.626515
SW7812	T84	0.569755	0.540264	0.577363	0.52801	0.621128	0.56989	0.570496	0.520469	0.578575	0.611365	0.566456	0.530838	0.540331	0.583356	0.597428	0.578643	0.576825	0.539927	0.582009	0.602882	0.594331	0.593792	0.562079	0.607999	0.573862	0.600862	0.554269	0.584096	0.597226	0.538648	0.576757	0.542553	0.593119	0.58551	0.519391	0.494614	0.410584	0.504579	0.555817	0.525586	0.575276	0.532656	0.499125	0.555548	0.54363	0.613924	0.593253	0.599179
SW7813	T84	0.535887	0.53178	0.545987	0.485524	0.579114	0.528952	0.531444	0.523297	0.52471	0.578037	0.554875	0.482023	0.492055	0.564907	0.556625	0.537907	0.583154	0.50404	0.536493	0.560329	0.562349	0.552114	0.557366	0.560463	0.53481	0.588204	0.515284	0.536291	0.570226	0.503771	0.533733	0.553528	0.581942	0.542823	0.525114	0.455966	0.402572	0.464988	0.539389	0.487746	0.534473	0.491853	0.470307	0.512658	0.507204	0.570832	0.563762	0.557366
SW7818	T84	0.51286	0.541476	0.541274	0.530905	0.561945	0.512254	0.511446	0.580057	0.516967	0.543361	0.550633	0.477107	0.509898	0.524778	0.537773	0.571169	0.5709	0.533598	0.525518	0.579451	0.56282	0.559992	0.556625	0.546054	0.530636	0.570361	0.501481	0.543092	0.536359	0.481215	0.558511	0.484783	0.535753	0.545852	0.533733	0.476097	0.37436	0.528279	0.516361	0.488756	0.546324	0.488419	0.480541	0.495623	0.484649	0.557433	0.585914	0.549219
SW7822	T84	0.577027	0.4899	0.538581	0.534608	0.628266	0.575815	0.578171	0.51387	0.582952	0.6014	0.615675	0.57568	0.593051	0.639173	0.620859	0.606854	0.555009	0.606046	0.622408	0.623754	0.604296	0.612645	0.55097	0.569014	0.569014	0.565648	0.567937	0.590224	0.591503	0.541207	0.615809	0.597495	0.633585	0.607932	0.573323	0.50882	0.439267	0.516631	0.546256	0.555885	0.594533	0.556087	0.563291	0.563762	0.554538	0.619647	0.603016	0.617627
SW7824	T84	0.583221	0.561877	0.556087	0.609211	0.658228	0.591705	0.606585	0.584231	0.593927	0.638096	0.588002	0.537638	0.544506	0.607056	0.614059	0.611635	0.579922	0.558241	0.600929	0.637019	0.617358	0.6115	0.54363	0.593119	0.592176	0.5878	0.598707	0.585039	0.635335	0.574872	0.59561	0.616281	0.615405	0.60369	0.560329	0.553461	0.463911	0.529289	0.581538	0.572852	0.590291	0.585847	0.525182	0.569957	0.573458	0.649744	0.60975	0.625909
SW7825	T84	0.582144	0.578979	0.595206	0.62032	0.633181	0.591907	0.627592	0.581538	0.58248	0.604026	0.572044	0.548815	0.540466	0.593792	0.607393	0.593523	0.577363	0.54868	0.595004	0.653919	0.588675	0.6014	0.540331	0.608874	0.573929	0.571775	0.605508	0.577835	0.594331	0.59056	0.59561	0.598169	0.607056	0.607393	0.525586	0.556423	0.448828	0.514745	0.560531	0.572717	0.577161	0.586857	0.539456	0.563291	0.561608	0.630285	0.59763	0.615405
SW7826	T84	0.577633	0.585982	0.578171	0.611433	0.628333	0.588877	0.612241	0.604565	0.579451	0.597024	0.568745	0.533867	0.536426	0.590628	0.605171	0.587126	0.589618	0.544304	0.589887	0.638298	0.586453	0.596822	0.533867	0.592445	0.571371	0.567937	0.606383	0.573525	0.593119	0.581538	0.590358	0.612645	0.603016	0.606854	0.534608	0.561204	0.473404	0.517775	0.572112	0.557972	0.572717	0.594398	0.521681	0.559857	0.566254	0.64631	0.593455	0.61049
SW7844	T84	0.521277	0.501751	0.568745	0.52976	0.585174	0.581134	0.625303	0.467883	0.526798	0.555615	0.516563	0.518179	0.495556	0.53784	0.526528	0.548815	0.504646	0.481619	0.526932	0.590628	0.523027	0.524912	0.480743	0.554067	0.513332	0.511379	0.543698	0.503232	0.528952	0.560733	0.541476	0.569082	0.569014	0.525182	0.514274	0.597428	0.434083	0.442971	0.550027	0.519459	0.52471	0.560059	0.525451	0.539456	0.542823	0.546795	0.55198	0.539321
SW7845	T84	0.539389	0.455494	0.522287	0.498317	0.591974	0.588204	0.578575	0.484918	0.55676	0.581605	0.533935	0.492459	0.515553	0.539523	0.546458	0.564503	0.500741	0.516967	0.552114	0.566254	0.54363	0.547401	0.490506	0.528952	0.536157	0.528144	0.54565	0.524845	0.558645	0.524441	0.576219	0.556625	0.570428	0.543025	0.505925	0.54491	0.410719	0.478252	0.563224	0.494748	0.538513	0.54363	0.497441	0.572583	0.571842	0.571236	0.567802	0.564974
SW7848	T84	0.549152	0.441422	0.491045	0.496903	0.585308	0.594937	0.567668	0.46896	0.550498	0.585106	0.550498	0.509426	0.535955	0.573727	0.563762	0.546997	0.482965	0.530838	0.538917	0.551912	0.54289	0.558713	0.493738	0.513399	0.543967	0.53003	0.52471	0.537301	0.549354	0.524239	0.5709	0.588338	0.579316	0.542419	0.561002	0.541947	0.434824	0.46216	0.558241	0.496162	0.541813	0.544842	0.504107	0.578508	0.572044	0.56787	0.568004	0.577969
SW7849	T84	0.566186	0.484514	0.527269	0.512456	0.623687	0.613722	0.614799	0.50404	0.554538	0.594061	0.558645	0.511918	0.526663	0.576084	0.586722	0.572919	0.539725	0.553124	0.575815	0.597765	0.581538	0.582615	0.517169	0.555952	0.564436	0.55171	0.575007	0.558915	0.58753	0.551643	0.615405	0.5845	0.595071	0.573795	0.529424	0.549152	0.426138	0.510032	0.582413	0.544371	0.581336	0.583894	0.533935	0.60847	0.613049	0.610625	0.582346	0.592109
SW7850	T84	0.52195	0.497576	0.511716	0.525114	0.581201	0.561743	0.599179	0.503165	0.515082	0.537503	0.506262	0.485591	0.478117	0.521479	0.535281	0.531578	0.522421	0.486399	0.527538	0.577027	0.523297	0.527336	0.479531	0.536022	0.505521	0.496162	0.564099	0.503973	0.527134	0.531444	0.554605	0.564772	0.53986	0.531646	0.485591	0.548815	0.433275	0.49091	0.552316	0.522219	0.53205	0.576825	0.504781	0.554807	0.564099	0.567668	0.530232	0.547199
SW7853	T84	0.509628	0.513534	0.544506	0.544034	0.582615	0.58881	0.633854	0.487207	0.519324	0.524912	0.494614	0.525384	0.510571	0.529895	0.543025	0.539389	0.500808	0.505252	0.557231	0.590156	0.516159	0.54592	0.495556	0.549825	0.499865	0.50808	0.547064	0.509292	0.540668	0.54565	0.547266	0.578845	0.561541	0.542553	0.483975	0.565446	0.405333	0.48815	0.545112	0.519055	0.515419	0.580595	0.511581	0.584231	0.584702	0.553326	0.523162	0.56962
SW7860	T84	0.551845	0.511581	0.549421	0.561675	0.577633	0.540062	0.593994	0.502491	0.574805	0.561271	0.551441	0.563695	0.557231	0.568543	0.580057	0.579181	0.507945	0.53784	0.531713	0.586857	0.532184	0.564166	0.494748	0.552451	0.563358	0.536897	0.527471	0.517977	0.548411	0.571034	0.523297	0.523701	0.564907	0.564638	0.529558	0.546189	0.451522	0.42735	0.501751	0.520334	0.543428	0.544708	0.503434	0.522825	0.501279	0.567466	0.593051	0.585039
SW7864	T84	0.551778	0.578373	0.568206	0.56383	0.603959	0.552249	0.56356	0.59258	0.557433	0.584029	0.550566	0.53104	0.545987	0.588338	0.59359	0.568543	0.588271	0.566388	0.595475	0.600256	0.587396	0.573593	0.573525	0.584433	0.552989	0.603286	0.552788	0.587126	0.574603	0.534137	0.57669	0.522825	0.5777	0.568206	0.536157	0.496229	0.395502	0.508484	0.526057	0.5338	0.561945	0.530164	0.522421	0.541207	0.524306	0.600189	0.602882	0.591099
SW7870	T84	0.576825	0.595745	0.616011	0.545112	0.625976	0.576151	0.586049	0.570496	0.574872	0.609009	0.581134	0.523364	0.540601	0.587328	0.608538	0.594937	0.627054	0.546593	0.590493	0.626178	0.608942	0.604969	0.611971	0.627525	0.582144	0.636345	0.573795	0.583356	0.602612	0.557231	0.587328	0.554201	0.599044	0.59258	0.522219	0.517102	0.422031	0.514072	0.574266	0.553528	0.585443	0.552855	0.513466	0.559386	0.548007	0.622475	0.601266	0.619109
SW7872	T84	0.593725	0.52195	0.570092	0.550633	0.637086	0.583423	0.59083	0.538109	0.586588	0.625505	0.589685	0.538581	0.55777	0.597361	0.616213	0.612712	0.588877	0.594331	0.635672	0.627054	0.620994	0.611567	0.575882	0.604296	0.591772	0.594802	0.574737	0.58854	0.62638	0.564705	0.606114	0.574266	0.628737	0.619311	0.534271	0.533935	0.427215	0.518718	0.545314	0.554807	0.601468	0.560194	0.522287	0.579114	0.573256	0.632979	0.634527	0.640991
SW7873	T84	0.556087	0.552518	0.575815	0.509965	0.602478	0.541678	0.55878	0.521613	0.543832	0.580528	0.543361	0.501481	0.522893	0.552653	0.571775	0.565984	0.590156	0.530838	0.566388	0.581673	0.588204	0.569957	0.560194	0.580191	0.55272	0.587328	0.547132	0.550094	0.57568	0.523229	0.565176	0.529558	0.579585	0.566994	0.502357	0.493536	0.403043	0.486466	0.538581	0.526057	0.557433	0.518381	0.480137	0.534945	0.524239	0.586453	0.578575	0.583356
SW7875	T84	0.565378	0.576017	0.600391	0.527202	0.621734	0.570563	0.568947	0.547738	0.566456	0.610961	0.568139	0.519459	0.528346	0.581605	0.594802	0.584904	0.605777	0.541947	0.585308	0.605979	0.598034	0.590358	0.583894	0.595139	0.578037	0.622879	0.553393	0.578643	0.599987	0.543563	0.580259	0.541274	0.599111	0.5777	0.53003	0.507339	0.411729	0.507945	0.56181	0.528077	0.568476	0.52875	0.496431	0.555077	0.548007	0.618099	0.599919	0.602747
SW7876	T84	0.593051	0.589079	0.610356	0.536965	0.645368	0.581067	0.59258	0.555548	0.593523	0.630353	0.590964	0.541005	0.565446	0.591839	0.60544	0.612443	0.629006	0.560261	0.601804	0.621869	0.615607	0.608066	0.598977	0.608201	0.596553	0.638163	0.571573	0.58982	0.609144	0.54868	0.597226	0.553595	0.609144	0.59157	0.543967	0.516967	0.424253	0.514678	0.572179	0.546997	0.584298	0.544102	0.513736	0.563964	0.556087	0.629747	0.612981	0.615338
SW7877	T84	0.590358	0.596216	0.616281	0.543025	0.649004	0.589618	0.596485	0.561271	0.588675	0.612779	0.585308	0.532656	0.55575	0.600121	0.614126	0.610692	0.634797	0.566725	0.605306	0.62362	0.610423	0.611904	0.600795	0.60746	0.583154	0.638971	0.57669	0.599111	0.607191	0.544708	0.611231	0.559925	0.621263	0.59763	0.547064	0.520469	0.424051	0.527269	0.569553	0.553191	0.594398	0.554336	0.515217	0.583019	0.57366	0.632373	0.612106	0.62436
SW7878	T84	0.62739	0.564772	0.605373	0.559925	0.661729	0.608066	0.607528	0.535887	0.618637	0.661662	0.619647	0.566792	0.5845	0.619984	0.63547	0.62335	0.622206	0.590426	0.626784	0.64732	0.643482	0.633046	0.578373	0.611635	0.622071	0.617897	0.590426	0.613251	0.634258	0.584635	0.634864	0.580932	0.642136	0.615607	0.57669	0.543361	0.440479	0.538446	0.594667	0.581067	0.620859	0.572381	0.540399	0.602882	0.593051	0.657959	0.636009	0.643213
SW7883	T84	0.604363	0.537032	0.573862	0.568947	0.666644	0.616954	0.614395	0.55777	0.616483	0.638567	0.621128	0.553124	0.573054	0.627121	0.642136	0.628872	0.587598	0.594263	0.657151	0.649273	0.625438	0.640924	0.583221	0.607258	0.606181	0.6047	0.6047	0.61554	0.646108	0.585376	0.627794	0.604969	0.657824	0.62766	0.552989	0.540197	0.437988	0.550566	0.569014	0.562349	0.605642	0.567129	0.536022	0.611837	0.603151	0.656949	0.638702	0.663614
SW7889	T84	0.568072	0.564772	0.592513	0.526057	0.611635	0.56585	0.559588	0.546593	0.573997	0.595947	0.578239	0.524643	0.555211	0.58854	0.604902	0.581673	0.627592	0.575074	0.60066	0.600862	0.582211	0.594802	0.579114	0.589079	0.56356	0.611837	0.561608	0.575343	0.580528	0.537301	0.583962	0.540937	0.58854	0.573323	0.516765	0.492122	0.400754	0.496431	0.559588	0.523027	0.560665	0.519661	0.498721	0.552451	0.537167	0.603892	0.610356	0.602882
SW7890	T84	0.573256	0.525788	0.558174	0.525922	0.623822	0.571034	0.573997	0.528548	0.571034	0.599381	0.573256	0.536022	0.553124	0.592984	0.613991	0.5845	0.576623	0.559184	0.601535	0.60645	0.592849	0.594129	0.562214	0.611702	0.565311	0.590897	0.559117	0.594533	0.585106	0.545785	0.5878	0.543428	0.589752	0.574872	0.534608	0.498047	0.431996	0.509898	0.541813	0.539523	0.566456	0.528279	0.510975	0.557231	0.538985	0.612375	0.602343	0.6047
SW7917	T84	0.517977	0.562483	0.562012	0.560733	0.573795	0.527	0.53306	0.596687	0.518718	0.551643	0.520805	0.468085	0.487678	0.537907	0.550498	0.544506	0.595879	0.518853	0.544236	0.580393	0.55272	0.550431	0.556221	0.567398	0.524576	0.584298	0.514476	0.545246	0.544775	0.504107	0.539995	0.49596	0.550431	0.537907	0.510302	0.47024	0.376515	0.500875	0.517035	0.504915	0.529087	0.506464	0.477983	0.505454	0.496701	0.567937	0.585106	0.556895
SW7920	T84	0.589887	0.531848	0.557299	0.614261	0.637692	0.589416	0.584366	0.586722	0.597159	0.621061	0.583423	0.537234	0.547334	0.59864	0.615944	0.602545	0.562483	0.558174	0.624293	0.628602	0.612173	0.60773	0.548142	0.592445	0.592041	0.578037	0.571573	0.59965	0.634191	0.573525	0.594331	0.575747	0.634258	0.611365	0.55676	0.522825	0.417924	0.555952	0.541813	0.563762	0.590156	0.553326	0.521479	0.584972	0.577229	0.634999	0.632642	0.623754
SW7921	T84	0.588877	0.541476	0.553393	0.600795	0.634999	0.584029	0.58248	0.577835	0.591907	0.627727	0.588338	0.53885	0.551441	0.597226	0.615809	0.60369	0.561945	0.557097	0.621263	0.62638	0.605979	0.604632	0.543496	0.587463	0.587126	0.574064	0.57366	0.596553	0.629814	0.55777	0.592311	0.574199	0.631497	0.606046	0.552316	0.522085	0.417587	0.562887	0.556962	0.563628	0.592176	0.55676	0.525047	0.582615	0.575747	0.632171	0.626852	0.624091
SW7925	T84	0.587261	0.574603	0.598707	0.545583	0.636278	0.575747	0.594465	0.569418	0.582413	0.614799	0.584837	0.54996	0.572515	0.590628	0.607056	0.596351	0.628602	0.574737	0.592782	0.622071	0.599111	0.600391	0.601266	0.613789	0.583423	0.628939	0.585914	0.585645	0.601198	0.561877	0.598707	0.545314	0.60443	0.593792	0.53784	0.521277	0.426879	0.50909	0.558443	0.54895	0.582952	0.552788	0.529154	0.558174	0.547199	0.62638	0.612847	0.611702
SW7926	T84	0.573323	0.571438	0.589416	0.53784	0.634729	0.569284	0.594196	0.527538	0.583086	0.620657	0.578239	0.542486	0.565176	0.597091	0.619243	0.593119	0.59561	0.562752	0.605036	0.620455	0.601131	0.593388	0.563493	0.622004	0.578441	0.595408	0.569688	0.599583	0.595206	0.546391	0.58551	0.53885	0.601939	0.581336	0.537503	0.5169	0.423714	0.515553	0.564234	0.541611	0.576017	0.546593	0.534877	0.563089	0.544304	0.620119	0.593657	0.60975
SW7927	T84	0.572583	0.524172	0.562752	0.547199	0.611971	0.559521	0.573862	0.515823	0.56989	0.602949	0.563695	0.540803	0.559386	0.596081	0.604902	0.578643	0.563628	0.586184	0.610356	0.609009	0.58376	0.58753	0.529828	0.569216	0.56962	0.55676	0.555144	0.604632	0.587328	0.548546	0.585174	0.531242	0.598775	0.580663	0.524576	0.522421	0.405467	0.51185	0.522623	0.55676	0.569351	0.537907	0.525922	0.551104	0.540264	0.611635	0.614261	0.594533
SW7929	T84	0.580999	0.498384	0.540735	0.530905	0.626784	0.578441	0.577027	0.505319	0.571775	0.607864	0.575411	0.545785	0.563762	0.610086	0.611231	0.596485	0.584231	0.606989	0.63446	0.628468	0.595812	0.600996	0.542149	0.579585	0.574199	0.569351	0.561069	0.586722	0.599381	0.553326	0.604767	0.549152	0.613924	0.591637	0.526596	0.510504	0.409844	0.506127	0.536965	0.557029	0.595745	0.558982	0.542082	0.576623	0.562214	0.621802	0.618301	0.610759
SW7930	T84	0.597293	0.54188	0.565984	0.559386	0.655198	0.627458	0.60342	0.535147	0.599852	0.636076	0.600054	0.550431	0.562214	0.616213	0.62739	0.629141	0.579989	0.586318	0.629276	0.652303	0.624764	0.625505	0.566658	0.605575	0.622004	0.597495	0.586655	0.602276	0.624226	0.576353	0.615271	0.573929	0.630285	0.612308	0.535416	0.52902	0.430851	0.526394	0.565176	0.56787	0.60975	0.57265	0.544102	0.587396	0.578777	0.651225	0.628266	0.636345
SW7943	T84	0.541678	0.55272	0.571304	0.561002	0.596822	0.589214	0.568745	0.576286	0.549488	0.561877	0.521883	0.492594	0.506262	0.545852	0.558645	0.547738	0.565042	0.515351	0.544708	0.5676	0.55777	0.551576	0.54767	0.569082	0.542149	0.588675	0.512456	0.561945	0.573121	0.544708	0.562349	0.54289	0.555211	0.548815	0.498317	0.50808	0.396782	0.501212	0.569822	0.502357	0.543025	0.548276	0.487274	0.574872	0.565311	0.583019	0.561204	0.571842
SW7945	T84	0.559723	0.555279	0.567533	0.536224	0.583221	0.54996	0.534069	0.57265	0.565715	0.582682	0.539523	0.506531	0.534002	0.552451	0.561406	0.547266	0.570967	0.528481	0.54767	0.576421	0.608807	0.563022	0.599717	0.579922	0.580528	0.601333	0.529626	0.538177	0.555817	0.505521	0.554403	0.506935	0.555481	0.546795	0.496431	0.467075	0.39759	0.482225	0.523903	0.532588	0.533935	0.497105	0.515217	0.519728	0.51111	0.587126	0.559049	0.570967
SW7947	T84	0.526124	0.603622	0.558309	0.553932	0.578306	0.571842	0.536561	0.577565	0.527673	0.559386	0.522354	0.473	0.486332	0.528212	0.543025	0.538109	0.574199	0.509696	0.539456	0.566725	0.553595	0.544708	0.546189	0.556423	0.552653	0.585712	0.502289	0.537167	0.534743	0.512928	0.559857	0.51488	0.541947	0.523027	0.50303	0.479599	0.398196	0.496027	0.54794	0.492661	0.520873	0.511918	0.482359	0.53003	0.523701	0.561271	0.557635	0.551104
SW7948	T84	0.563493	0.572179	0.574199	0.550296	0.610221	0.60369	0.555211	0.542823	0.5709	0.590358	0.554538	0.549758	0.558982	0.593253	0.593994	0.582413	0.565917	0.579383	0.607056	0.608942	0.59258	0.585712	0.539187	0.577902	0.599044	0.576757	0.544842	0.595475	0.608672	0.562079	0.565648	0.530299	0.581067	0.572583	0.524845	0.488419	0.390452	0.507541	0.553663	0.518651	0.562685	0.517304	0.510975	0.586453	0.573391	0.608538	0.598707	0.597159
SW7949	T84	0.550094	0.575882	0.5845	0.562281	0.601737	0.56457	0.548276	0.598573	0.564974	0.574468	0.549286	0.516765	0.535079	0.569688	0.577565	0.564974	0.588069	0.552518	0.574131	0.593523	0.570428	0.571169	0.561608	0.583356	0.553191	0.599717	0.543227	0.594263	0.572448	0.535147	0.569082	0.523364	0.571977	0.558107	0.515553	0.468085	0.380555	0.536426	0.541611	0.512389	0.542688	0.505858	0.495152	0.554875	0.545583	0.594331	0.587261	0.583962
SW7951	T84	0.527471	0.572515	0.56181	0.541678	0.585241	0.541409	0.533867	0.604228	0.535012	0.557703	0.536561	0.510908	0.528616	0.570159	0.570428	0.549354	0.585174	0.543698	0.573189	0.56861	0.586116	0.555009	0.581336	0.560261	0.534271	0.605104	0.534473	0.575411	0.551037	0.501751	0.552518	0.508282	0.558309	0.54289	0.515217	0.457245	0.375707	0.512726	0.531578	0.51414	0.532319	0.49091	0.510234	0.524778	0.511446	0.576623	0.569149	0.571304
SW7962	T84	0.584298	0.534069	0.542015	0.57191	0.621263	0.599717	0.582884	0.555683	0.5878	0.601333	0.569351	0.550566	0.56585	0.589752	0.599448	0.5845	0.532992	0.594937	0.592176	0.612443	0.590022	0.613924	0.548613	0.574266	0.573525	0.579585	0.561675	0.605575	0.593051	0.537907	0.598573	0.544775	0.594398	0.580865	0.57467	0.507002	0.408834	0.518381	0.530636	0.539187	0.576421	0.52875	0.514813	0.575747	0.563695	0.62463	0.619849	0.628468
SW7967	T84	0.596351	0.508686	0.554201	0.556154	0.651697	0.591234	0.590628	0.529289	0.597361	0.631901	0.593388	0.558443	0.569082	0.602006	0.616887	0.610288	0.55474	0.579249	0.605171	0.627996	0.614059	0.614463	0.548546	0.591839	0.598438	0.596889	0.586386	0.590426	0.627054	0.568004	0.617897	0.563358	0.61554	0.605844	0.544842	0.525384	0.431255	0.515284	0.549084	0.561945	0.601198	0.554875	0.534675	0.573862	0.564099	0.637625	0.625101	0.622542
SW7990	T84	0.610154	0.554403	0.580663	0.571506	0.675397	0.62766	0.622812	0.548344	0.616685	0.649879	0.614665	0.590762	0.612039	0.658632	0.660719	0.632238	0.582952	0.626448	0.659574	0.672704	0.638231	0.656006	0.586655	0.612847	0.621532	0.616281	0.602478	0.641193	0.64025	0.582144	0.635537	0.589483	0.6453	0.625707	0.559251	0.541543	0.434891	0.540466	0.584837	0.57467	0.626515	0.576219	0.568274	0.619311	0.613251	0.666375	0.65338	0.661864
SW8007	T84	0.580528	0.559319	0.60342	0.58275	0.639241	0.571438	0.640587	0.517775	0.599785	0.603622	0.560531	0.586992	0.574199	0.575815	0.590291	0.601131	0.582817	0.561877	0.581067	0.655333	0.619445	0.59662	0.580999	0.628468	0.581403	0.556558	0.591974	0.57164	0.593725	0.591637	0.574737	0.531376	0.59662	0.594533	0.503838	0.556221	0.437584	0.484783	0.521277	0.606585	0.578239	0.577565	0.584231	0.553259	0.537032	0.616146	0.609548	0.596889
SW8016	T84	0.59763	0.527134	0.563358	0.598573	0.657353	0.604363	0.606248	0.565715	0.624091	0.655535	0.597697	0.54693	0.562618	0.612981	0.628535	0.632911	0.580191	0.571371	0.625438	0.646041	0.61857	0.62032	0.566119	0.598169	0.600121	0.594465	0.583827	0.601602	0.622138	0.583288	0.609413	0.569082	0.627727	0.614126	0.548613	0.545583	0.441557	0.540735	0.585982	0.558376	0.607932	0.569014	0.530232	0.579855	0.571304	0.647859	0.635874	0.660315
SW8019	T84	0.564772	0.58073	0.58753	0.656343	0.657285	0.576623	0.641866	0.607124	0.583154	0.61756	0.570226	0.554673	0.540601	0.591166	0.600593	0.608538	0.571842	0.549084	0.593253	0.658565	0.589146	0.60342	0.541678	0.614395	0.567533	0.573997	0.592445	0.600593	0.611837	0.587261	0.584096	0.544371	0.602747	0.5878	0.532184	0.545785	0.414759	0.536089	0.531174	0.573054	0.567533	0.572313	0.555211	0.56356	0.547468	0.619647	0.62638	0.611096
SW8020	T84	0.596149	0.563964	0.613318	0.595475	0.668731	0.597159	0.646176	0.545718	0.620051	0.620455	0.587261	0.575007	0.589483	0.610019	0.62335	0.626717	0.590089	0.598236	0.622879	0.651764	0.607191	0.617223	0.565513	0.627862	0.586116	0.584231	0.607528	0.596081	0.624091	0.58376	0.603016	0.575343	0.634056	0.62133	0.516361	0.538581	0.419607	0.524912	0.548411	0.569688	0.587463	0.57669	0.54592	0.589483	0.576084	0.636547	0.631565	0.629006
SW8027	T84	0.543025	0.486736	0.520334	0.503434	0.584635	0.537975	0.535685	0.490843	0.548344	0.568812	0.533262	0.49596	0.511783	0.549556	0.561204	0.549152	0.530434	0.529558	0.559521	0.57871	0.566725	0.563291	0.530905	0.571169	0.54592	0.541139	0.538177	0.553124	0.565311	0.510302	0.546997	0.505252	0.559588	0.544371	0.49017	0.471115	0.395637	0.493873	0.501683	0.515621	0.538985	0.498721	0.479329	0.522287	0.513399	0.583019	0.573121	0.582144
SW8033	T84	0.575074	0.552384	0.585443	0.572246	0.646849	0.588002	0.621936	0.528548	0.591368	0.604498	0.584096	0.536359	0.551643	0.597899	0.608336	0.609346	0.572717	0.557972	0.611837	0.641126	0.598505	0.604767	0.557501	0.603151	0.576757	0.577767	0.586453	0.586318	0.612443	0.580191	0.591974	0.56659	0.621465	0.599785	0.511244	0.525384	0.413749	0.516563	0.539119	0.553057	0.575411	0.562618	0.528952	0.579114	0.571506	0.627054	0.600862	0.617695
SW8038	T84	0.619445	0.548613	0.592109	0.573189	0.667654	0.620119	0.613789	0.541072	0.635133	0.649542	0.612712	0.581605	0.591435	0.628939	0.645502	0.627592	0.580191	0.602006	0.630353	0.656073	0.639442	0.647253	0.581538	0.622879	0.625034	0.609278	0.61049	0.620455	0.642338	0.584231	0.631497	0.591166	0.640789	0.632171	0.550364	0.537907	0.44802	0.540197	0.584972	0.57871	0.624764	0.581134	0.542351	0.607258	0.594263	0.667587	0.648532	0.650687
SW8044	T84	0.572448	0.546593	0.538917	0.618503	0.623014	0.576892	0.573189	0.58349	0.586588	0.611769	0.586318	0.527942	0.548276	0.589012	0.607326	0.610221	0.562887	0.576017	0.597226	0.625572	0.599448	0.603892	0.542217	0.580057	0.582615	0.568274	0.561137	0.595139	0.597832	0.548344	0.587598	0.544842	0.597563	0.592849	0.556154	0.524239	0.41752	0.542419	0.542688	0.54592	0.591166	0.552922	0.517641	0.559521	0.547132	0.626448	0.653111	0.622744
SW8047	T84	0.533262	0.567466	0.543294	0.572515	0.594802	0.52902	0.527067	0.581134	0.531915	0.571371	0.522556	0.480474	0.491516	0.544034	0.557299	0.555615	0.569149	0.502424	0.543025	0.564166	0.598505	0.55097	0.584298	0.561743	0.558309	0.605036	0.519728	0.551576	0.571102	0.500539	0.547334	0.507339	0.555885	0.552182	0.513668	0.457985	0.400283	0.509426	0.525788	0.546728	0.547603	0.494412	0.491449	0.512456	0.502357	0.579114	0.585443	0.563493
SW8049	T84	0.550162	0.591974	0.575747	0.525518	0.595543	0.5439	0.54491	0.553932	0.551172	0.577229	0.547064	0.497509	0.523566	0.556491	0.575141	0.569082	0.607932	0.530501	0.565446	0.590224	0.602949	0.569486	0.594667	0.585241	0.560127	0.614934	0.535483	0.566792	0.57164	0.522017	0.559992	0.518381	0.569284	0.564032	0.509898	0.486466	0.41826	0.521075	0.533127	0.531511	0.561877	0.520199	0.497037	0.529558	0.519661	0.593186	0.580663	0.58578
SW8069	T84	0.613116	0.532252	0.606114	0.64052	0.611769	0.566658	0.61453	0.542553	0.587867	0.590224	0.55676	0.600256	0.581067	0.583558	0.623216	0.578306	0.560059	0.530636	0.57063	0.64456	0.590897	0.587396	0.553326	0.619917	0.591637	0.544034	0.582548	0.550431	0.575613	0.629141	0.563493	0.524037	0.590224	0.633989	0.489564	0.579383	0.456504	0.496229	0.521815	0.584366	0.618503	0.617829	0.555817	0.535012	0.523903	0.623283	0.578171	0.588002
SW8072	T84	0.559925	0.517641	0.570159	0.549286	0.626582	0.633719	0.64227	0.538648	0.560598	0.60167	0.557905	0.554942	0.547266	0.594869	0.607326	0.582884	0.563358	0.567668	0.599583	0.644021	0.579585	0.612712	0.561675	0.599987	0.564368	0.568678	0.584366	0.581403	0.585106	0.592041	0.595004	0.573929	0.58854	0.575276	0.525788	0.582615	0.443644	0.495219	0.576959	0.553057	0.568004	0.601872	0.559857	0.617089	0.594465	0.615405	0.596822	0.638702
SW8088	T84	0.560665	0.496903	0.527673	0.5676	0.582817	0.551778	0.53784	0.543967	0.559251	0.568947	0.541678	0.512187	0.528683	0.560733	0.579653	0.545852	0.522219	0.537571	0.561271	0.570698	0.555009	0.579249	0.524778	0.532656	0.547132	0.538379	0.52094	0.573323	0.561877	0.523835	0.549421	0.508012	0.56558	0.553797	0.533598	0.483706	0.382911	0.504175	0.499192	0.51111	0.56558	0.520603	0.473202	0.563628	0.559049	0.598842	0.579787	0.587261
SW8090	T84	0.552249	0.510975	0.519526	0.564368	0.599852	0.547266	0.553057	0.527336	0.565984	0.569553	0.534204	0.515082	0.530501	0.556625	0.574737	0.565109	0.51313	0.518045	0.559521	0.567129	0.549825	0.572246	0.509359	0.530838	0.552788	0.523903	0.527	0.562483	0.560194	0.521411	0.543832	0.507541	0.559251	0.550498	0.506531	0.474886	0.370657	0.496095	0.497239	0.500202	0.557972	0.516765	0.471115	0.550094	0.546189	0.592041	0.559992	0.568812
Devon		0.78582	0.647455	0.746633	0.694587	0.859817	0.789389	0.803259	0.672367	0.791543	0.824603	0.763197	0.707312	0.722798	0.817466	0.836655	0.779962	0.741651	0.739564	0.792621	0.792082	0.79666	0.800835	0.730137	0.787099	0.786493	0.786897	0.781511	0.791139	0.816994	0.748855	0.786291	0.737813	0.827431	0.785349	0.652101	0.625034	0.549152	0.648465	0.730407	0.726367	0.749529	0.711756	0.686036	0.775653	0.764745	0.849785	0.771142	0.845475
Triso		0.62261	0.541543	0.58753	0.581471	0.680178	0.627525	0.626919	0.553663	0.625909	0.657285	0.617627	0.571236	0.58679	0.637827	0.654929	0.638029	0.590762	0.598438	0.637557	0.662874	0.643146	0.648061	0.58073	0.621263	0.625438	0.616887	0.604565	0.623418	0.647522	0.597159	0.634056	0.594129	0.65035	0.639106	0.553595	0.549286	0.442432	0.537975	0.584096	0.581403	0.630487	0.589348	0.549556	0.609413	0.597293	0.676071	0.650956	0.661998
Syn084L		0.274037	0.419472	0.321506	0.391732	0.243671	0.305885	0.294169	0.394627	0.28481	0.270603	0.267237	0.348236	0.361096	0.249057	0.244681	0.320563	0.328373	0.323256	0.279154	0.295583	0.291947	0.287705	0.341705	0.274374	0.299354	0.286561	0.266025	0.226973	0.263938	0.302653	0.279626	0.344465	0.250337	0.300094	0.419607	0.444654	0.305346	0.262928	0.332346	0.30097	0.303461	0.349785	0.319014	0.30878	0.299354	0.239496	0.326421	0.254444
Mean D84		0.779841	0.678852	0.756767	0.713995	0.831416	0.77798	0.795335	0.696815	0.784142	0.808827	0.764225	0.730894	0.74213	0.802084	0.818675	0.782679	0.758198	0.747273	0.784355	0.792433	0.791299	0.796552	0.749121	0.785726	0.777886	0.783797	0.776799	0.77379	0.799226	0.752263	0.786291	0.739512	0.808969	0.79056	0.689965	0.678548	0.602322	0.673921	0.73934	0.737061	0.763744	0.735344	0.709062	0.768112	0.758056	0.825958	0.77052	0.825921
Mean T84		0.574266	0.535121	0.563465	0.563328	0.622503	0.580309	0.587647	0.543119	0.577611	0.600888	0.570987	0.539634	0.550626	0.586349	0.599974	0.593924	0.565338	0.55817	0.589404	0.615782	0.592307	0.596432	0.551531	0.583108	0.573702	0.577996	0.565986	0.575609	0.592534	0.558024	0.589396	0.557315	0.597647	0.591912	0.533573	0.534143	0.429921	0.514937	0.55063	0.547328	0.583352	0.558056	0.524476	0.566313	0.556897	0.614748	0.604003	0.605886
Total Mean		0.661609	0.596274	0.645602	0.627363	0.711146	0.664351	0.675893	0.60848	0.665388	0.68921	0.653014	0.62102	0.632147	0.677975	0.692837	0.674104	0.647286	0.63858	0.672177	0.690665	0.676836	0.681421	0.635583	0.66912	0.660538	0.665426	0.655542	0.659683	0.680328	0.640586	0.672969	0.634837	0.687367	0.676279	0.600172	0.595621	0.503283	0.582307	0.630896	0.627951	0.659909	0.633413	0.602949	0.652147	0.642447	0.704382	0.674667	0.699338
[truncated: 314 more columns]

## Sheet: PCOs, SW84 lines
S2 Table: Principle components (PCOs) per SW84 line
SW84 line	SW84 family	PCO_1	PCO_2	PCO_3	PCO_4	PCO_5	PCO_6	PCO_7	PCO_8	PCO_9	PCO_10	PCO_11	PCO_12	PCO_13	PCO_14	PCO_15	PCO_16	PCO_17	PCO_18	PCO_19	PCO_20	PCO_21	PCO_22	PCO_23	PCO_24	PCO_25	PCO_26	PCO_27	PCO_28	PCO_29	PCO_30	PCO_31	PCO_32	PCO_33	PCO_34	PCO_35	PCO_36	PCO_37	PCO_38	PCO_39	PCO_40	PCO_41	PCO_42	PCO_43	PCO_44	PCO_45	PCO_46	PCO_47	PCO_48
SW5715	D84	-20.6313	1.42491	-1.49903	-0.730093	-0.750097	0.0430016	-1.14183	-2.09422	1.08425	0.169401	-1.06105	0.254756	0.0379496	0.0313817	-0.169977	0.0123754	0.431085	0.277231	0.0517853	0.456913	-0.11747	-0.254624	-0.100623	0.400446	0.19067	-0.290546	0.375536	0.282612	-0.0894122	-0.182095	-0.0723534	0.168653	-0.228891	0.0315984	0.235865	-0.250072	0.189007	0.0440618	0.0884337	-0.18836	0.10642	0.22471	-0.273909	0.121474	-0.0842445	-0.16263	0.0372977	-0.0692512
SW5716	D84	-16.9567	-12.0134	4.18871	1.99579	3.99168	-1.2484	1.76853	-0.308434	0.305744	0.575652	-0.701329	1.615	-0.502288	-0.385208	0.387198	-0.681895	-0.654464	0.949944	-0.86603	-0.398816	-0.251219	-0.423383	-0.939364	0.288661	-0.262472	0.473493	0.118446	0.103935	0.370721	0.77019	0.189307	-0.509936	0.0844157	-0.248716	0.0941059	-0.208308	-0.206784	-0.135808	-0.614467	-0.501088	-0.258372	-0.0370435	-0.56784	-0.630585	0.230409	-0.201079	-0.737985	-0.0479464
SW5717	D84	-19.9703	-2.19248	2.36656	-1.4522	3.4029	0.722077	-0.985761	-0.152926	0.364423	-0.209145	-1.45582	0.0240274	0.0782785	-0.272529	-0.385018	-0.0416207	0.405651	-0.118549	0.053009	-0.00630363	0.418318	0.083384	-0.395723	0.288529	-0.0138228	0.119544	0.586065	-0.289633	-0.219729	-0.124961	0.427585	-0.0226371	0.0236884	-0.118956	0.697036	-0.0441192	0.199534	0.520957	-0.0739041	-0.334354	0.036905	-0.0858849	-0.286838	0.535448	0.00507169	-0.107895	0.0554817	-0.615819
SW5721	D84	-16.7477	-5.99081	-1.41854	5.15551	3.18024	0.699025	0.0473981	-1.44636	1.58149	0.57275	-0.846077	0.86767	-0.0555845	-0.884252	-0.27301	0.456436	0.0103278	0.00665472	0.0718921	-0.198333	-0.220887	0.0195568	-0.892969	-0.12823	-0.347329	-0.182615	0.361989	0.367741	0.455147	0.720575	0.2992	-0.441044	-0.243339	-0.323804	-0.283656	-0.28807	-0.153429	-0.358869	-0.0209399	-0.226095	-0.42711	-0.0839002	-1.00274	-0.30911	0.226462	-0.0607558	-0.229794	0.297717
SW5739	D84	-19.5871	10.1939	0.0230764	0.431696	0.750643	-0.454659	-0.576834	0.472224	0.404388	-0.347103	0.18816	0.48828	0.240984	-0.0779345	-0.349406	-0.471108	0.14953	-0.47062	-0.0125264	0.206664	-0.159238	-0.302153	-0.808858	0.201967	-0.37644	0.123887	0.28597	0.18722	-0.0941375	0.290301	0.0226263	0.00393494	0.113312	-0.039015	-0.278281	-0.104511	-0.0636901	-0.0333515	0.168033	0.25855	0.0294253	0.0738206	-0.169991	-0.149486	-0.0910953	0.109801	0.06053	0.106589
SW5741	D84	-19.8411	1.65713	-1.58194	-1.19152	-0.375554	-1.27923	-1.58076	1.72414	1.15286	0.253607	0.430518	1.23129	-0.384131	0.696348	0.396572	-0.991925	-0.389517	0.0304992	-0.515712	-0.297398	0.0403734	0.113253	-0.0263015	-0.0982775	-0.234798	-0.597662	0.0748519	0.240533	0.155783	-0.156342	0.416753	-0.14599	0.0363313	-0.30175	0.338253	-0.09604	0.22416	0.267743	-0.0154928	-0.440956	0.157042	-0.159644	0.0870921	-0.348664	-0.0770873	-0.129525	-0.0551816	-0.2617
SW5753	D84	-20.4735	3.63573	-1.41218	-0.646761	3.64261	0.319948	-1.15575	1.90362	0.75043	-0.645051	-0.137419	0.479148	0.431569	-0.274423	0.201758	-0.360752	-0.0447072	-0.00284252	-0.222025	-0.139383	-0.305853	0.141832	-0.292845	0.150566	-0.201214	0.0728392	0.222987	-0.100097	-0.0110181	0.338694	-0.246812	0.121333	0.0587207	-0.222213	-0.0169211	0.0684287	0.10141	0.124117	0.201602	-0.149377	-0.167931	-0.0933079	-0.138892	-0.127111	-0.144436	-0.15332	0.113573	0.127167
SW5757	D84	-17.5159	-9.5675	2.9129	4.9819	1.60497	-1.76079	1.37938	-0.343412	0.644585	0.145891	-0.442541	0.403748	0.443177	-0.0746823	0.950228	0.995999	-0.644241	-0.139026	0.260014	-0.731016	-0.340544	-0.393219	0.24321	-0.904059	0.207863	-0.649486	-0.260257	0.838702	-0.336596	0.159222	-0.129361	0.131862	-1.08912	0.435331	0.11023	0.632968	-0.478116	0.429091	-0.226331	0.129186	0.117991	0.26135	-0.380948	-0.323468	0.319836	0.170387	0.0718627	-0.185731
SW5776	D84	-20.6046	2.08863	-1.0985	-0.476547	-0.0182097	0.428856	-0.803047	-1.70185	-0.117532	0.17046	0.273206	0.537408	-0.27592	0.192084	-0.296593	0.313507	-0.361751	-0.413822	0.112303	0.0917241	-0.25752	0.373386	-0.583951	0.64061	-0.36583	0.236186	0.616951	-0.135686	-0.309543	-0.101382	-0.190212	-0.159392	0.156752	-0.152579	0.348305	0.0478605	0.0073178	0.393429	0.474497	-0.120715	-0.327991	0.00772727	0.0468558	0.494577	-0.464099	-0.250743	-0.374013	-0.0274802
SW5779	D84	-20.1146	6.31267	-0.112059	0.178726	-0.0139182	-0.524647	-0.496432	-0.558112	-0.357415	0.107821	1.24851	0.00463916	0.125711	0.385485	-0.188893	0.717444	0.1147	-0.184693	0.497849	0.297796	-0.269482	0.295561	-0.838653	0.698095	-0.200437	-0.246022	0.139022	-0.132067	0.110132	-0.185991	-0.52961	-0.343843	-0.06738	-0.0831462	-0.183852	-0.162476	-0.0313336	-0.0118855	0.239661	-0.137563	0.30545	0.170513	0.171128	0.130923	-0.0481334	0.0796717	-0.0121872	0.185722
SW5788	D84	-19.751	-0.230261	-1.0226	-1.00307	-2.17745	1.56526	1.48118	-0.59279	-0.680523	-0.760791	1.01067	-0.398048	0.787889	-0.457388	0.10972	-0.810274	0.3096	0.0803161	0.00203197	0.0134811	-0.135837	0.0763974	-0.111544	0.639045	0.14857	-0.563546	-0.139805	-0.320665	-0.351728	-0.151476	-0.400598	0.103198	0.414521	-0.0690618	0.0493751	0.0455978	-0.419881	0.470725	-0.12928	0.373509	-0.252898	0.206892	0.165811	0.220588	-0.02338	0.0369093	-0.417497	-0.227844
SW5790	D84	-20.5003	-6.15803	-2.9186	-2.03494	0.175322	2.71882	-0.164447	-0.931375	-0.310105	0.539197	-2.47714	1.30936	0.055662	0.558028	0.344314	-0.170186	0.284211	-0.0579055	-0.0574961	-0.0914197	0.174061	1.22201	-0.638384	0.609892	-0.236314	0.180623	0.643951	0.480145	-0.181266	-0.524839	0.160759	0.0548286	0.520504	-0.0778383	-0.149138	-0.07276	-0.0606447	0.0513752	0.103242	-0.384824	0.122905	0.346214	0.237919	0.0104411	-0.485182	0.484386	0.361847	-0.104714
SW5791	D84	-20.1572	-4.1296	-2.33501	-2.06659	-2.38108	2.92224	0.506816	-0.898243	-0.0254442	0.85177	-1.66468	1.64847	-0.225528	0.364651	0.202587	-0.399148	0.200761	-0.732284	-0.359435	0.185919	-0.210447	0.87175	-0.506981	0.6629	0.0631087	-0.109705	0.752082	0.383757	-0.797687	-0.0207857	0.152565	-0.0435454	0.359504	-0.335356	-0.143752	-0.184623	-0.223241	0.211438	0.0804089	-0.0264719	-0.142795	0.514972	0.362364	0.176277	-0.258029	0.18879	-0.0564488	0.102818
SW5793	D84	-21.0447	4.51945	-1.0268	-0.316846	-0.928805	-0.564964	-0.682032	-0.553343	-0.584108	0.824665	-0.520617	0.231188	0.909105	-0.545783	0.602052	-0.489734	0.341073	0.398663	-0.213233	-0.195163	-0.0999303	0.357381	-0.237508	-0.0703496	-0.114678	-0.206084	0.184748	-0.126475	-0.176897	-0.398898	-0.145565	0.0991668	0.100388	-0.307314	-0.309967	-0.104853	-0.0225169	-0.019321	0.0983565	-6.28903e-05	-0.168407	-4.18911e-06	0.427922	0.068127	0.301235	0.118078	0.0558283	0.15478
SW5795	D84	-20.9155	7.17398	-1.00584	-0.321585	-0.658616	0.208723	-0.777861	-1.1183	0.761484	0.449779	-1.28862	0.630628	0.266868	-0.0911332	0.276685	0.120133	0.111738	0.0180778	-0.43601	-0.193222	-0.097937	0.144241	-0.175958	-0.281161	-0.219107	-0.0307485	0.0611699	-0.0522253	0.26837	-0.189692	0.00805068	0.0331326	-0.0684078	-0.39971	-0.0847065	-0.175596	0.167875	-0.107525	0.0290483	-0.0594493	-0.149808	0.0674723	0.233398	0.0661703	0.112628	0.00879102	-0.0731583	0.0640128
SW5819	D84	-18.8248	3.24701	-0.712288	-0.502475	-0.506156	2.28595	1.69445	0.296614	-0.452784	-0.190925	1.60338	0.418207	-0.306351	-0.0567821	-0.222879	0.0236605	-0.223082	-0.7556	0.0306201	-0.0422569	-0.568159	-0.174253	-1.00581	0.476939	-0.721467	0.0280078	-0.0873956	0.0792625	-0.114241	0.21094	-0.300348	0.195215	0.22649	0.0522883	0.21382	-0.0155144	-0.0304823	0.28959	0.0717621	0.590238	-0.250258	-0.162758	-0.235687	0.203158	-0.134026	0.134515	-0.160075	0.109897
SW5832	D84	-19.8655	-1.97496	4.02067	-1.74598	0.54295	2.11448	1.82855	0.9165	-0.0470195	-1.45668	-0.0184051	0.0235987	0.190135	-0.092329	-0.151983	0.237979	-0.0331489	-0.108926	-0.0118777	0.440302	0.087078	-0.569108	0.627896	0.168651	0.457871	-0.544353	-0.0319868	-0.195691	-0.247234	-0.59661	0.426246	0.643757	0.25928	0.0652541	-0.306026	0.249224	-0.0856785	-0.222355	-0.011384	-0.0179687	0.327306	0.157522	-0.0365161	0.082397	0.0577743	-0.0256169	-0.187246	0.127848
SW5834	D84	-19.8048	-2.84047	-1.58119	-1.29268	-2.63589	1.09971	0.900388	0.945636	-2.27868	0.570189	-0.776106	1.56415	0.375248	0.497266	0.489729	0.0659502	-0.322446	-0.546065	-0.326184	-0.525304	0.375824	0.243036	-0.0756997	0.0869607	0.432935	-0.643342	-0.372695	0.646224	-0.594874	-0.277276	0.0283156	0.432572	0.101251	0.47745	0.0541307	0.233206	-0.0622079	0.387071	-0.0818755	0.307151	-0.148712	0.249974	0.121584	-0.363605	0.244697	-0.31681	-0.0718556	0.0457138
SW5845	D84	-19.3989	3.24435	-0.598435	-0.352552	-1.45317	-0.477453	0.132323	1.14009	-1.81018	0.694196	-1.19483	0.629007	0.395056	-0.322481	-0.172883	0.22873	0.289048	0.0417402	-0.551873	0.188236	-0.245126	0.401344	0.0758625	-0.180679	-0.271683	0.19589	-0.969746	-0.079887	-0.136596	-0.153801	0.179981	-0.0569462	0.06236	-0.232325	0.225627	0.132302	0.165497	-0.00837603	0.199973	0.169162	0.190058	0.135197	-0.0666009	-0.066841	0.230945	-0.0398689	-0.0235809	0.0450772
SW5847	D84	-17.3149	5.93996	-0.463734	-0.193319	1.77038	3.30245	1.77573	1.28182	-0.332694	-0.935991	0.436143	0.481937	-0.0103156	-0.31625	-0.263467	-0.323844	0.397928	0.647246	-0.12788	-0.396096	-0.119748	0.28516	0.158089	-0.116755	0.0257939	-0.279581	-0.234564	-0.326342	0.154085	-0.0295287	0.236387	-0.242297	0.0996399	0.0562154	-0.171883	0.02849	0.253577	-0.045541	-0.114294	0.0301892	0.0345074	0.168432	-0.13961	0.0829082	0.148855	-0.165848	-0.00796389	-0.104254
SW5860	D84	-19.6272	3.86272	0.445566	-0.598898	-1.35558	1.74486	1.23084	-0.128062	0.0476595	-0.589621	0.314291	0.115708	-0.298126	0.352197	-0.157723	-0.518236	0.293631	0.642306	0.788395	0.563715	-1.24888	-0.145358	0.162028	0.0885711	0.110496	0.0984348	-0.0650194	0.00742354	0.199844	0.0557783	-0.468679	-0.224971	0.105188	-0.243134	-0.186259	0.213607	0.394017	0.0506369	-0.0496701	0.0628735	-0.186193	-0.0947037	0.169073	-0.385294	0.223878	0.220228	0.0717703	-0.0850692
SW5863	D84	-19.5957	4.81874	-0.998494	-0.7483	-1.50874	1.88589	1.31645	0.172014	-0.216401	-0.21488	0.220755	1.20591	-0.0408728	0.704378	0.846796	-0.842873	-0.0780358	-0.294898	-0.49959	0.0119444	-0.276254	-0.0952083	0.242989	0.00638175	-0.346991	-0.391927	-0.159944	0.140358	0.30872	0.0133692	0.154448	-0.208928	-0.0485578	-0.281615	-0.135032	0.150448	0.0865806	0.0713471	0.0250015	-0.0664501	0.251464	-0.126931	0.251964	-0.0905827	-0.064583	0.015347	-0.0251329	-0.366922
SW5865	D84	-20.6259	-3.85677	3.04023	-2.11759	-0.787154	2.01703	1.09956	-0.173813	-0.317993	-0.483224	-0.251293	0.635328	-0.197913	0.428165	0.701102	-0.888502	-0.466726	-0.0920475	0.207677	0.683377	-1.07159	-0.0802151	0.784845	-0.195879	0.00410096	0.162054	0.139558	0.267899	0.246131	0.18334	-0.238535	-0.709752	-0.116826	-0.504156	0.0660129	0.366762	0.0887684	-0.447623	-0.1515	0.44029	0.170102	-0.254831	0.190197	-0.231003	0.251331	0.25188	0.0385118	-0.332258
SW5866	D84	-20.186	2.34876	1.56281	-0.685012	2.91053	0.852667	-0.605381	-0.387165	-0.172711	-0.705688	-0.893268	0.0576037	0.189977	-0.368806	0.0506098	-0.122845	-0.116537	0.41189	0.196411	-0.143442	0.371234	0.348609	0.200148	0.390664	0.171973	0.0097667	0.166655	-0.0231346	0.0366938	-0.0248378	-0.0543132	-0.643019	-0.154779	-0.11718	-0.154982	0.358903	0.773393	-0.238257	0.175361	0.00736278	-0.0528944	-0.0961112	0.00586402	-0.0978927	-0.43489	0.0891567	0.0322357	-0.0861324
SW5878	D84	-20.5291	1.14354	-0.437919	-0.509078	-0.442468	0.114305	-0.784453	-1.70221	0.201547	0.507247	0.00327125	0.839411	-0.450192	0.0669245	-0.608394	-0.400434	0.469934	0.491501	0.101999	0.0431255	-0.777794	-0.300959	-0.396334	-0.0780612	-0.0534177	-0.703017	-0.323361	0.173567	0.284936	0.104005	-1.10843	-0.0339201	-0.27454	-0.0658761	0.302613	0.10646	0.299872	0.0710508	0.0552657	-0.207034	-0.118397	0.442743	0.384991	-0.0456179	0.172826	-0.0190372	0.241638	0.324619
SW5880	D84	-20.5346	1.6466	3.97978	-1.18559	0.238192	-0.783723	-0.312368	-0.175711	-0.307427	0.0932566	-0.309101	0.461454	0.496623	0.699418	0.616799	-0.639639	-0.370351	-0.57137	0.239558	0.0133021	-0.0569708	-0.217055	-0.218613	-0.119149	-0.516982	-0.410136	-0.380181	0.60223	0.102643	-0.492239	-0.178628	-0.032646	-0.146243	-0.0196865	0.0195851	0.137211	0.109896	-0.0716089	-0.0979748	-0.0900999	-0.0583008	0.0163498	0.121803	-0.254072	-0.0291098	-0.0882959	0.0141503	0.00766424
SW5892	D84	-21.2877	0.331655	-1.32795	-0.174557	1.48696	-0.294917	-0.417935	-0.313737	-0.0514662	-0.96973	-0.280664	-0.0832154	0.0590328	-0.289374	-0.237412	-0.26509	0.191947	0.106294	-0.153653	0.071772	0.0728096	0.293397	-0.041274	0.664531	0.153895	-0.105975	0.497216	0.573176	0.00613964	-0.0139501	-0.347929	0.683061	-0.405414	-1.05261	-0.0375032	0.531277	0.0173779	0.0168561	-0.163704	-0.335356	0.399261	-0.183308	0.0781334	0.0792399	-0.209506	0.62711	-0.173028	-0.332826
SW5906	D84	-20.0148	1.12095	-0.0695677	0.564079	-1.24689	-1.03081	-1.174	-0.181704	-1.35153	-0.66605	-0.865494	0.587783	0.434351	0.272463	0.313646	-0.269267	-0.362132	-0.167208	-0.36964	-0.506515	-0.026363	-0.10633	-0.0973569	0.0884333	-0.125754	0.176218	0.283384	-0.0954702	0.151955	-0.180474	0.127335	-0.375787	-0.472488	-0.360716	-0.255438	-0.159649	0.125653	-0.307084	-0.528588	-0.200024	0.00842208	-0.0780489	0.278136	0.114581	0.254439	0.199588	-0.107659	-0.0666012
SW5938	D84	-20.2204	4.75432	-0.229443	0.499112	-0.220893	-1.03943	-0.503225	0.279245	-0.631502	-0.336487	0.25354	0.310014	0.635284	1.00749	-1.24616	0.488119	1.17999	-0.48881	0.146003	0.0491447	-0.00176327	-0.466962	-0.0361618	-0.264876	-0.40126	0.460976	-0.127264	-0.0764577	0.471557	0.0507978	-0.146737	-0.121883	-0.023016	0.0382018	-0.511687	0.450747	0.106074	-0.0331472	-0.0230457	-0.183274	0.0812568	0.254407	0.235631	-0.0591391	0.00714798	0.0443056	-0.0775807	0.115205
SW6001	D84	-20.23	-2.69226	-2.28431	-1.12234	2.43792	1.08214	-1.63689	-0.566902	1.262	-0.734542	-1.03978	0.518625	0.529664	0.220741	-1.18109	0.598983	0.592654	0.338208	0.331815	-1.02557	-0.0793995	-0.223208	0.407862	-0.606187	0.0527306	-0.115851	0.0142786	-0.697636	0.706149	-0.511933	-0.0938236	0.180434	0.112072	-0.0152992	-0.130273	0.218754	-0.00908602	-0.105599	0.232512	0.0508717	-0.129039	0.335891	0.0342906	0.220708	-0.0191959	-0.200837	0.00767182	0.109694
SW6009	D84	-19.5571	3.23536	-1.20616	-0.938268	-2.1088	1.40471	1.42142	1.79171	0.691462	-1.12058	0.365614	-0.0283708	0.422115	-0.192296	-0.111865	-0.421134	0.265028	0.361458	0.136236	-0.349125	-0.148418	-0.117241	0.274021	0.131967	0.168468	-0.0749338	-0.163578	0.130099	-0.234141	0.0727351	0.3062	0.298337	0.126441	0.0226854	0.423074	0.0312172	-0.361246	0.155034	0.152152	0.345912	-0.0138703	0.293358	-0.359696	0.178295	0.0721186	0.214339	-0.232475	-3.77531e-05
SW6010	D84	-19.2817	-3.93534	-2.27339	0.852496	0.205559	-3.81826	1.43257	0.63794	1.89553	0.80038	0.655353	0.194024	1.58038	-0.76955	0.383499	-0.515688	0.594743	0.522451	0.0356973	0.457927	0.0133155	-0.0136745	-0.0025929	0.0213641	0.20565	0.296952	-0.479458	-0.523998	0.117811	0.323321	0.0726298	-0.346921	-0.0502685	0.366688	-0.0823594	0.392374	-0.377357	0.534661	0.109534	-0.166017	-0.317517	-0.116043	0.00469072	0.1115	0.0711586	0.0548583	0.174862	-0.0764075
SW6014	D84	-20.4112	6.04636	-0.47683	0.171506	-0.194249	-1.06189	-0.388938	-0.115506	-0.319216	0.31629	0.335459	-0.417941	1.46839	-0.348617	0.0697114	-0.37874	0.979326	0.325767	-0.263016	0.709785	0.111483	-0.335863	0.301787	0.0849583	-0.0457711	0.0320849	-0.592486	-0.18732	-0.168194	-0.129058	0.232604	0.0312989	-0.197582	0.104695	0.0765501	0.0595326	0.0367887	0.310465	0.0833368	-0.0310679	-0.0926513	-0.0571066	-0.199743	0.0367735	-0.0522899	-0.00498915	0.21671	-0.0639448
SW6017	D84	-19.6025	3.78713	-1.45828	-0.617809	-1.13036	2.51813	1.05159	-1.01875	1.5497	0.0520461	-0.779443	0.0815134	-0.00987419	-0.317059	-0.462874	-0.151276	0.961086	-0.132913	-0.338447	0.359115	-0.297337	0.0665703	0.293534	-0.0863732	-0.287194	-0.221523	-0.377734	0.0311898	-0.00250696	0.291976	0.425549	0.172411	0.0719889	-0.112239	0.0952508	0.249965	-0.000609639	-0.126121	-0.0814938	-0.0077622	-0.167371	-0.434511	-0.192737	0.0842763	0.232426	0.192937	0.0749046	-0.0309699
SW6029	D84	-18.0095	-10.6836	-1.72455	1.23982	-1.76805	0.705913	3.19099	-0.527473	0.260353	0.963828	2.10668	0.000437832	0.635426	1.42062	2.76926	0.136775	-0.235219	1.00649	-0.215025	-0.249115	0.595188	-0.240703	-0.0781591	0.890846	0.0339039	0.89899	-0.280242	0.67239	-0.37807	0.150902	0.444891	-0.128455	0.25966	-0.266411	-0.561422	-0.285901	0.238406	0.132214	-0.00264803	0.251867	0.427202	0.0816477	-0.301017	0.19436	-0.120351	-0.0646137	-0.221778	-0.0225488
SW6030	D84	-17.1372	-11.6308	-4.75646	-1.37287	1.48232	1.88371	1.64246	1.27879	3.26016	0.395029	0.312639	-1.64061	-1.92796	0.395138	0.94603	1.05969	-0.46067	0.689763	0.453759	-0.79584	0.0612583	-0.269239	-0.311052	0.0371247	-0.518122	0.434529	-0.453302	0.456352	0.0626202	0.0649028	-0.0898706	-0.0293258	0.539562	-0.137142	-0.174976	0.18204	0.449558	0.285651	-0.0246628	-0.00751339	0.00164165	-0.0120753	0.106426	0.182452	-0.279701	-0.831863	0.0527395	-0.385957
SW6032	D84	-22.1056	-27.1436	-4.79352	-2.36674	-0.771362	-1.28449	1.12455	-3.14145	0.688177	-1.76092	-0.261108	-2.82424	-0.469934	0.587605	0.870526	-0.101862	-0.755127	2.40937	0.810504	-0.860322	0.170302	0.39479	-0.837659	-0.217056	-0.419059	0.847752	-0.646313	0.479643	0.689872	-0.465928	0.494495	1.28607	0.190362	-0.402586	-0.231663	0.675368	-0.514475	0.112316	0.112996	0.306877	0.686011	0.145921	0.237862	-0.335391	-0.457026	-0.431905	-0.230901	0.420859
SW6035	D84	-18.6827	-13.2077	-1.33666	1.66898	-3.14443	-0.116694	1.68376	-0.0317431	-0.918318	-2.7633	-0.137542	-1.98359	-0.713707	-0.0585833	0.127395	-0.66928	0.230718	0.577645	-0.588802	0.398916	0.523804	-0.0178818	0.364772	-0.178647	-1.01794	0.187673	-0.577425	0.0689852	-0.375664	0.846801	1.31642	-0.208003	-1.21635	-0.465217	-0.19895	-0.193287	0.421969	0.628382	-1.07882	0.547785	-0.724301	0.340528	0.433274	0.483569	0.249968	-0.156964	0.179546	0.391101
SW6042	D84	-19.9944	-4.71053	-0.479328	-0.303535	0.0782664	-2.87428	0.641651	0.79813	2.36088	-0.0322732	0.869889	-0.216879	0.248471	0.375684	0.779788	0.348367	-0.457749	0.819641	0.207092	-0.326849	0.147321	0.504925	-1.20119	0.645409	0.13293	-0.0344941	-0.0416033	-0.550391	-0.0857213	0.110375	-0.00617847	0.0665134	0.36118	-0.403188	0.264788	0.649016	-0.173453	0.399593	0.0614436	0.124336	0.0515823	-0.734557	0.212278	0.348906	-0.010052	0.125629	-0.198679	-0.0140159
SW6045	D84	-20.2175	-4.93675	-1.98718	0.0321913	1.00886	1.75543	0.664431	-0.394901	-0.566648	-1.54115	-0.550335	-0.56066	-0.0836866	0.798065	0.0187265	-0.465729	-0.186897	1.47094	0.780049	0.500937	-0.759585	-0.0595419	-0.00561594	0.254508	0.923878	0.860932	-0.128744	0.0123036	0.856937	0.398182	0.0836202	0.531871	0.268516	0.675408	0.226517	-0.317516	0.230304	-0.516182	-0.0159161	-0.374188	0.0655198	-0.503042	-0.0204912	-0.144619	0.0338132	0.442437	0.671565	0.157613
SW6046	D84	-18.4727	0.761656	-2.16968	-0.99021	-2.18864	2.67076	1.14917	-0.841603	1.58771	-0.31556	-0.456265	-0.978402	-1.21907	0.0570008	0.104759	-0.213091	0.703135	0.617095	-0.154072	0.476641	0.226717	-0.554641	0.305342	-0.0358303	-0.509176	-0.252328	-0.275207	0.320084	0.0652623	0.286934	0.437022	0.267041	0.12497	0.347942	-0.108361	-0.119576	0.279621	-0.362632	-0.161378	0.254876	-0.180365	0.100401	-0.0145288	0.319974	0.0831259	0.235865	0.0770045	0.345369
SW6047	D84	-18.9426	-4.39108	-3.50731	-0.187431	1.54822	0.881488	1.34063	0.0439671	3.63893	-0.844812	-1.10756	0.314729	-0.262668	-0.155642	0.433174	0.198859	-0.298439	1.06105	0.26357	-0.0178579	0.243586	-0.155056	-0.341305	-0.420671	0.27863	0.643726	-0.571545	-0.266564	0.216412	0.106161	0.128948	0.0800541	0.348563	0.395683	-0.188435	-0.0848113	0.0390192	-0.362457	0.304601	0.141635	-0.443438	-0.403177	-0.037934	-0.282696	-0.341212	0.161669	0.597711	0.165305
SW6052	D84	-20.4206	-9.40111	-2.83648	-1.66689	-0.109187	2.15106	0.392246	1.54615	-1.29295	-1.22497	-0.69839	-0.660253	0.634734	-0.0895954	-0.0978461	-0.668185	-0.183611	1.4367	1.45037	-0.314177	-0.662759	0.413819	0.0521198	-0.543082	0.992427	-0.0839935	-0.30894	-0.343923	-0.257694	-0.0470793	0.192136	0.397122	0.159494	-0.165353	0.326026	-0.0158806	-0.354836	-0.118245	0.446256	0.637818	-0.481415	-0.0108892	0.241696	-0.273758	0.333703	0.331793	-0.00863569	0.0534149
SW6057	D84	-20.5374	-0.436335	-2.04735	-0.882293	-0.911187	-1.69395	-1.5064	2.11746	0.43207	-0.350218	-0.306147	1.75426	0.910724	1.40505	0.190441	0.00177493	0.0279154	-0.249674	-0.246486	0.153069	0.0628267	-0.486653	0.88067	0.051343	-0.457826	0.219414	-0.106925	-0.336573	0.45715	-0.227366	0.228878	-0.13697	-0.0505494	0.0516807	-0.296817	0.00373665	0.00107291	0.304886	0.0932912	-0.220278	0.00889426	-0.221338	0.369862	0.00107241	-0.170159	0.0801914	-0.181963	0.247239
SW6058	D84	-20.7352	-2.14816	-2.06374	-0.585777	-0.789726	-2.25831	-1.24615	1.92156	0.644821	-0.849042	0.00381912	1.31637	0.853761	0.927033	-0.46331	0.131088	0.47837	-0.0264951	-0.335939	0.354015	-0.01747	-0.658722	0.882479	-0.0849264	-0.432415	0.483641	-0.121704	-0.422978	0.25792	-0.341451	0.0564774	-0.13881	-0.137996	0.0441029	-0.244794	-0.0790868	0.0915856	0.456412	0.133265	-0.0924803	0.0323061	-0.417415	0.34818	0.2456	0.0389429	0.0115262	-0.0232016	0.390127
SW6061	D84	-19.9558	9.07094	-0.362793	0.956273	0.191737	-0.666668	0.330574	-0.794273	0.958548	-0.140963	-0.294132	0.363515	-0.0491684	0.199077	0.198933	0.0549438	0.241321	0.383068	-0.300188	-0.0978514	0.0507437	-0.230244	-0.153525	-0.206407	0.0861391	-0.0488835	-0.00096346	0.0299568	0.0065065	-0.00120305	-6.13544e-05	-0.164911	0.00755904	-0.119117	0.128263	0.0831819	0.131634	0.0442114	0.145537	0.00616185	0.0634524	-0.176928	-0.0423533	0.150753	0.0632786	-0.0153894	0.050892	-0.0722202
SW6070	D84	-16.8725	3.13989	-0.411632	1.04011	-0.775672	0.744773	-0.0702986	0.299786	-0.595576	0.705129	1.38476	-1.0928	-1.12696	0.829784	0.266483	0.734693	-0.304175	-1.07726	-0.406322	-0.653159	0.125773	-0.566047	0.0286388	-0.0358023	0.606804	-0.419775	-0.0354238	0.24961	-0.111125	0.74962	-0.279407	0.927998	0.17981	0.700421	0.183838	0.568883	-0.132214	-0.0949414	-0.145934	0.0345327	-0.22938	-0.0169405	0.366349	0.000189085	0.00553895	-0.145073	0.175076	0.0591354
SW6083	D84	-20.9038	8.30052	-0.412461	0.0251191	-0.0331773	-0.342494	-0.336822	-0.245526	-0.384662	0.22313	0.430123	0.677899	0.0782172	0.85682	1.05975	0.121444	-0.779189	-0.347524	-0.361582	0.00205077	0.190491	0.458106	0.24316	-0.11597	-0.342811	0.161965	-0.14079	-0.119887	0.377256	-0.171787	0.0340939	-0.234934	-0.0563277	-0.359514	0.07162	-0.055696	0.243282	-0.0640006	0.0499979	-0.0141548	-0.0451448	-0.0324091	-0.182643	-0.141605	0.00960179	-0.0146581	-0.0284759	-0.0262552
SW6084	D84	-21.0875	4.37906	-1.43478	-0.600346	-0.422227	0.47738	-0.986264	-1.85237	0.895457	0.714876	-0.623034	0.748974	-0.0738401	0.722745	0.691708	0.113379	-0.377201	-0.781002	-0.422566	0.109027	0.208745	0.590113	0.202341	-0.300072	-0.263256	-0.0107955	-0.143312	-0.0344924	0.517662	0.0421492	0.0654487	-0.0620766	-0.00633126	-0.380757	0.139235	-0.071302	0.223017	-0.367827	-0.0366429	-0.0118454	0.0275129	-0.136992	0.0682026	0.0389456	-0.0596223	0.0248688	-0.148118	-0.00532069
SW6089	D84	-17.8097	8.34901	-0.663639	0.818377	-0.320714	0.727029	-1.40949	-1.10814	1.74373	0.884078	-1.06186	-0.881443	-1.02132	-0.050921	-0.0393698	0.0546213	0.61535	-0.0942175	-0.178576	0.0230103	0.102527	-0.0403535	0.418633	-0.159975	-0.200519	-0.324369	0.129801	0.101459	0.312261	0.18234	-0.146143	0.105307	0.142072	0.133909	-0.173432	-0.376406	-0.0892477	0.088296	0.0947919	0.0755298	-0.111479	-0.0876316	0.130811	0.00253459	-0.14601	-0.312397	-0.0663223	0.0232749
SW6096	D84	-20.2128	9.36181	0.20119	0.363063	0.0848857	-0.211286	-0.221864	-0.132005	-0.115431	-0.0446231	0.748819	0.159751	0.0972375	0.26676	-0.210924	0.726374	0.152734	-0.336962	-0.230199	-0.0858561	0.0216628	-0.441302	0.0149384	-0.271024	0.541392	-0.106636	0.0215978	0.185429	-0.168946	0.127196	-0.00949562	0.41159	0.282996	0.352818	-0.0921636	0.322864	0.177359	-0.0680549	-0.107332	-0.126017	-0.171457	0.210283	0.226684	-0.291967	0.092255	-0.0702951	0.042866	-0.018613
SW6103	D84	-18.8965	-0.8211	4.07263	3.35894	-0.681721	0.274822	-1.38534	-0.126746	0.426476	-0.740487	0.463833	-0.441978	0.411776	0.0359489	0.805851	0.82226	-0.770786	0.0395549	-0.234059	0.067345	0.0799429	0.144449	0.0477323	0.835948	-0.130729	-0.0872651	0.0882802	-0.10222	-0.178627	0.127148	0.313984	0.126715	-0.379475	-0.127857	0.0608311	-0.404423	0.132581	-0.235801	0.43238	-0.293988	-0.115008	-0.0682899	-0.219716	-0.0549574	-0.103612	0.145193	-0.200847	0.464828
SW6113	D84	-19.9797	-4.3385	-2.19429	0.978673	-0.740616	-1.40415	3.40102	-0.797282	0.248611	-1.04855	-0.605034	0.861414	-0.328256	0.699719	0.934823	-0.110539	-0.987534	-0.13305	-0.262159	0.376682	0.683254	0.20137	-0.0485924	-0.10943	0.50713	0.890296	-0.121816	-0.0339963	0.346526	0.095531	-0.171029	-0.164053	0.335539	0.314566	-0.275351	-0.184246	-0.387205	-0.052858	0.159017	-0.040119	0.137018	0.0844914	-0.0260311	-0.0676585	-0.139155	0.516539	0.331424	-0.183243
SW6123	D84	-19.1424	3.27002	1.40632	0.640576	-1.26875	1.62232	0.463398	0.0346141	0.110401	-0.414276	0.555963	0.610861	-0.0744791	-0.303745	-0.256481	-0.568845	0.00616531	-0.0416492	-0.357884	-0.382619	-0.301614	0.0862221	0.128105	0.627042	-0.207435	-0.459658	0.191662	0.0773078	-0.520664	0.364865	0.279278	-0.11156	-0.507698	0.930461	0.246693	0.311679	0.164756	0.0383233	0.306948	-0.0400102	0.238294	0.0585967	0.0102995	0.0162468	0.0865395	-0.469947	0.209252	-0.0241108
SW6126	D84	-19.4414	3.41798	-0.589659	0.578411	-0.71969	-0.775823	-0.934876	-0.478167	-0.458507	-0.319053	-0.360544	-0.617068	-0.737213	0.415186	-0.0862662	-0.299719	-0.577378	0.0707872	-0.109639	0.359414	0.592703	0.0893705	0.570569	1.22493	0.153395	0.255268	0.137423	-0.361978	-0.156218	0.580499	0.13294	-0.184423	-0.310971	0.514831	0.229462	0.20781	-0.0625963	-0.479849	0.0178112	0.00602756	0.407194	0.256999	-0.133263	0.349117	0.00318399	0.134632	0.0682173	-0.119871
SW6127	D84	-16.2592	1.62165	0.224974	4.27794	-0.994724	0.175423	-1.99841	0.227883	-0.13967	0.429796	0.167848	-1.43524	-1.1466	0.422367	0.440521	-0.152861	-0.51177	-0.350798	-0.171746	0.0717773	0.140404	0.313353	0.720148	1.10224	0.0752243	-0.00729125	0.147948	-0.309012	0.318513	0.66799	-0.477239	-0.156393	-0.14002	0.00370512	-0.141913	-0.153802	-0.211079	-0.399248	0.399255	-0.134111	0.227997	0.307838	-0.286871	0.0969665	0.0570568	-0.167918	-0.0643813	0.0679353
SW6128	D84	-18.7554	-6.76473	-1.153	2.45901	-1.90872	0.111947	-2.07034	-1.07145	-1.48411	-1.15368	-0.777597	-1.00393	-1.07745	0.0980079	0.0573809	-0.683075	-0.834954	-0.309309	-0.204697	0.0381699	0.322364	0.816686	0.280512	0.54663	-0.156875	0.140062	0.716857	-0.302576	-0.129165	0.542903	0.206014	-0.249402	-1.09123	0.0662119	-0.191306	0.0585031	-0.140166	-0.126601	-0.162037	-0.0556051	-0.299016	0.964962	0.288321	0.228638	-0.0517782	0.440554	0.422008	-0.0958796
SW6129	D84	-17.8821	5.27755	4.03467	-0.199571	0.215294	-0.558842	-0.492365	0.378225	0.446259	0.560704	-0.276339	-1.14302	-0.993444	0.358882	0.565199	-0.000974343	-0.101793	-0.0848278	0.115635	-0.247203	0.686426	-0.351565	0.528536	-0.120528	-0.3036	-0.324691	0.226655	0.260556	-0.244484	0.453409	0.0637571	0.222599	-0.302662	-0.180192	-0.184614	-0.137746	-0.478966	-0.00664868	0.160049	0.089851	-0.0757677	-0.439374	0.206562	0.0147079	-0.114934	-0.108624	0.270939	-0.162352
SW6130	D84	-19.5258	-6.38651	3.09485	0.888894	1.68511	0.469958	-0.777833	-0.373009	-1.13461	-0.699577	0.569233	0.290143	-0.21736	-0.286397	0.482134	1.05748	-1.51544	-0.245532	-0.0380527	0.626026	0.621798	0.338025	-0.301317	-0.239799	0.0152493	-0.720785	-0.454583	-0.188337	-0.0805883	-0.401186	-0.108532	0.84587	-0.777015	-0.272348	0.372501	0.117427	-0.279364	-0.279651	1.00077	-0.683512	0.537444	-0.3024	0.613466	0.145491	-0.229722	-0.453094	0.00861433	0.0223344
SW6137	D84	-20.5605	7.01102	-0.351024	0.00725792	-0.0914406	-0.0780507	-0.543217	-0.772166	-0.219098	0.0141603	0.700908	0.531736	-0.19092	0.410171	0.365735	0.798905	-0.783765	-0.696129	-0.243883	0.324259	0.415505	0.538556	-0.149507	0.354355	0.413517	0.0515909	0.0744494	-0.0809493	-0.0151784	-0.305425	0.143421	0.0749039	0.0263411	0.177306	-0.0393151	0.00632619	0.00279059	0.225008	0.119116	-0.0821736	-0.131852	-0.27027	0.194448	-0.0285693	-0.075637	-0.0196406	-0.176873	0.0810231
SW6140	D84	-20.1118	7.83631	4.59174	-0.383071	0.2698	-0.487114	-0.0783826	0.0750791	0.639572	-0.249291	-0.185484	-0.0627517	0.168156	0.169754	0.302516	-0.0427223	-0.241971	-0.176689	-0.0239786	0.0303403	0.219186	-0.105802	-0.0105907	0.269392	-0.116414	0.0616729	0.0706034	-0.180943	-0.0227146	0.222946	0.0827117	0.0374801	0.0147163	-0.0579091	-0.0871139	0.0953555	-0.0351821	-0.189405	0.15023	-0.0929794	0.148444	-0.220267	0.226085	0.143641	0.0586528	0.0244329	0.0683995	-0.105895
SW6148	D84	-21.1412	-8.05108	-2.50977	-1.1552	1.51934	-1.11312	-1.34116	0.615653	-0.690099	-2.18023	0.151083	0.227254	0.886593	0.461815	-1.49419	0.645946	0.166041	-0.13277	0.257753	-0.483525	0.0424864	-0.885578	0.525665	-0.201264	-0.600415	0.339581	0.466521	-0.673871	0.241828	-0.520338	0.149411	0.889719	-0.254915	0.289926	-0.0594415	0.161944	-0.31164	-0.255903	-0.000928692	0.11101	0.273359	0.48536	-0.0401906	0.0720471	-0.00400275	0.324112	-0.745448	0.563056
SW6149	D84	-20.6653	3.90229	-0.41486	0.0651941	-0.0760644	-0.865831	-0.582871	-0.688864	-0.756391	0.0586693	1.13899	-0.0407777	0.157686	0.38639	-0.766066	0.137002	-0.241669	-0.3052	0.891889	-0.068117	-0.884904	-0.111417	-0.559966	0.106691	-0.16335	-0.195026	0.229649	0.051626	0.0257101	0.124186	-0.0835821	-0.125926	0.0390251	-0.355562	-0.0111951	-0.25659	-0.115671	-0.0622324	0.280722	0.0233678	-0.0519817	0.0573678	-0.085617	-0.302445	0.111413	-0.0700416	0.146532	0.0843931
SW6159	D84	-20.399	-1.00658	-1.56753	-0.0375911	-0.27592	-2.13489	0.036436	0.160017	1.0637	-0.503031	0.762301	0.711207	0.830607	-0.713255	-0.0591454	-0.866526	-0.0531545	0.489909	-0.405911	-0.238871	-0.0682705	-0.15542	-0.352648	-0.202538	0.0432765	0.00455433	0.0202861	-0.382126	-0.182115	0.252234	-0.127472	0.00716177	-0.298465	0.502322	0.132077	-0.268394	0.104119	0.164222	0.347505	0.144863	0.0251429	-0.0632515	0.232036	-0.0465843	0.100521	-0.749994	0.142972	-0.414859
SW6171	D84	-19.5407	-1.62885	-1.37837	0.256138	3.67224	0.234011	-0.489232	0.20308	-1.00574	-0.747318	-0.00812469	0.820137	0.203299	0.362951	-0.754716	0.343219	0.3775	-0.207267	-0.0673844	-0.310245	-0.216734	-0.566621	0.228547	-0.0389719	-0.316754	0.824744	0.849279	-0.930495	0.139845	-0.0424602	-0.625075	0.213154	0.165979	0.137894	-0.451065	-0.158466	-0.128957	0.256023	0.128184	0.109536	-0.425896	-0.085682	0.146652	0.607846	-0.0761044	-0.109548	-0.269512	0.479181
SW6179	D84	-19.3161	-3.76471	-2.32397	0.974661	4.12832	-1.12048	1.64439	0.19914	-0.444765	0.195959	-1.36749	1.76416	0.238113	1.13295	1.1284	-0.18196	-0.346328	-0.291581	-0.331774	-0.492185	0.261361	-0.767744	0.0672471	-0.130609	-0.0834874	0.0101262	0.0782241	-0.123909	0.389191	0.113183	-0.393629	0.00539981	-0.264693	0.524533	-0.0116185	0.119569	0.0785248	0.323161	-0.173287	0.329459	0.163711	0.0111892	0.0735477	0.271217	-0.401262	0.185127	-0.346718	0.102889
SW6184	D84	-19.5409	3.59149	-0.0698929	2.30619	-0.933244	0.673734	-1.5817	-1.26686	0.846454	-0.0321065	-0.55535	0.1487	0.23184	-0.055223	-0.0480323	0.17548	0.178245	0.335656	0.0138621	0.173973	-0.914534	0.296686	0.0272581	-0.359113	0.241766	-0.114368	0.230631	0.0302469	0.476033	0.471079	-0.208905	-0.160528	-0.0696164	-0.273274	-0.119609	-0.0674101	0.18618	0.106873	-0.0899014	-0.0624519	0.249243	0.265495	-0.24008	0.0758566	0.267679	-0.214664	-0.0164664	0.190368
SW6213	D84	-19.2219	3.8003	-0.73401	1.24376	0.0887037	-1.58228	0.466145	-0.082475	0.178568	-0.580876	0.129584	0.0016615	-0.28332	-0.0792279	-0.588271	0.0309521	-0.158485	-0.767667	-0.0880645	0.646351	0.665904	-0.431593	-1.01627	-0.739486	0.727569	0.227096	0.0202566	0.263959	0.0691461	-0.0998796	0.100232	0.230102	-0.310865	-0.327269	-0.179645	-0.0949334	0.297296	0.106887	0.0225771	0.155266	0.130465	-0.440797	0.220654	0.122188	0.186522	-0.213458	0.115302	-0.184201
SW6215	D84	-18.5691	1.43388	-1.03155	1.91104	0.463109	-2.3304	1.81228	-0.977581	1.11611	0.0201003	-0.619216	0.413698	-0.586687	-0.402986	0.0440413	0.103346	-0.219385	-0.226477	-0.520862	0.342161	0.335414	-0.527928	-0.70762	-1.04512	1.09331	0.142942	0.20792	-0.00804279	0.0499096	-0.111465	0.196118	-0.114974	-0.0930039	-0.154151	0.330872	0.164331	-0.233623	0.275652	0.0528221	-0.0804444	0.00232043	-0.17953	0.00380073	0.456066	0.176424	-0.0491555	-0.0185625	-0.233725
SW6220	D84	-19.5465	-1.66981	1.42329	1.27351	0.589167	-2.98957	2.26443	-1.11189	0.568617	-0.0824309	-0.656102	0.402355	-0.269735	0.23364	0.442794	0.242322	-0.797471	-0.0237588	-0.0900873	-0.261894	0.619636	0.244561	-0.231029	0.573075	0.462382	-0.136695	-0.0346327	-0.574726	-0.217267	0.705854	-0.164028	-0.786949	-0.276819	0.164878	0.127504	0.524798	0.296079	-0.191853	0.196293	0.653002	0.316932	-0.0404027	-0.0911011	0.110116	-0.449983	0.188391	-0.0197501	0.0787924
SW6222	D84	-20.0409	3.13224	0.134834	1.68425	-0.721095	-0.329886	-1.14774	-0.581932	-0.781839	-0.757911	0.000426516	-0.287718	0.0289892	0.249506	-0.175264	-0.641135	-0.206749	0.321524	0.411556	0.196036	-1.23822	-0.101732	-0.174294	0.0522589	0.544056	0.0125775	0.132911	-0.0850231	0.0448982	0.282779	-0.00943522	-0.377017	-0.355816	-0.1218	0.0924121	-0.374248	0.273153	0.126331	-0.417285	-0.260278	-0.146119	-0.00418116	0.28964	-0.0952009	0.0961195	-0.0966954	0.0587096	0.0748077
SW6243	D84	-17.9871	0.913251	-0.960161	3.62838	-0.318764	-2.43279	1.70053	0.268992	0.115571	0.593914	-1.36355	0.450591	-0.00814023	-0.646857	-0.0651202	0.47027	-0.498812	0.0492454	0.762033	0.149519	0.0851697	0.0416081	-1.37778	-0.719492	-0.170574	0.0676573	0.132917	-0.156392	-0.133386	0.120947	0.0348408	-0.224441	-0.231649	-0.152375	-0.40151	-0.15112	-0.215577	-0.295616	0.158103	0.150115	-0.267283	0.0970827	0.166545	0.133281	0.132451	0.175076	0.110386	-0.225384
SW6251	D84	-16.3851	5.96729	-0.0799598	0.130409	-0.0895706	-0.779032	-0.890973	0.788857	0.0910967	0.651544	0.611783	-1.06716	-1.66577	0.365719	-0.246371	-0.0521757	0.408844	0.521249	-0.469378	-0.108473	0.410358	0.238533	0.110746	0.410998	-0.0970307	-0.395547	0.330706	-0.245572	0.593037	-0.0209824	-0.368254	-0.0840055	0.110593	-0.139459	-0.0448097	-0.261616	-0.156226	0.0980145	-0.158507	-0.254966	-0.148791	-0.183034	-0.247682	-0.20063	-0.148079	-0.284428	-0.436561	0.00973543
SW6261	D84	-19.6931	-1.75614	-1.11028	-1.49054	-2.13388	1.0684	0.898004	0.279023	-1.22904	0.637378	-1.29204	0.869666	0.711347	1.42471	0.559836	0.370651	0.318749	-0.602493	-0.439046	-0.613993	0.0598909	0.303245	-0.31477	-0.357705	-0.0336385	-0.0781413	-0.164053	-0.373768	0.102364	-0.0871621	0.275148	0.679184	0.613598	0.628615	0.215555	-0.408368	-0.114266	-0.0757582	-0.12331	-0.0333704	-0.0699172	0.31239	-0.141083	-0.677288	-0.191428	0.1821	0.30154	-0.437134
SW6262	D84	-19.9278	-1.65598	-1.50443	-1.09593	-2.68008	1.83796	1.17767	0.250758	-0.715937	-0.146977	-0.403019	0.189061	0.472151	0.424232	-0.618155	0.862878	1.02696	-0.301367	-0.414473	-0.650385	-0.372193	-0.00292982	0.125343	-0.920446	-0.51614	0.425168	-0.148386	-0.40282	-0.246659	-0.210575	0.252128	-0.0825289	0.328504	0.133911	0.0782092	0.422783	0.0529794	-0.291671	0.0662465	0.446011	-0.039096	0.474338	0.175238	0.100035	0.324618	-0.187492	-0.0474352	-0.0479663
SW6268	D84	-19.6352	-4.18655	-1.51234	2.47473	-0.353178	3.81392	-0.23835	-1.01928	1.36983	0.0640625	0.447431	-0.170813	0.290067	-0.393663	-0.173775	1.25866	0.290548	-0.125022	0.0957351	-0.918173	-0.497585	0.328466	0.276096	-0.16222	-0.417038	-0.807455	0.0573376	0.430029	-0.253219	0.354975	0.694602	0.104069	0.00799251	-0.332494	0.179382	0.16564	0.243563	-0.000482072	-0.211443	-0.104004	0.319703	0.0779851	-0.414026	0.206441	-0.137522	0.0956826	0.176913	-0.132972
SW6284	D84	-20.6508	5.82781	-0.951416	-0.148067	-0.470056	0.219739	-0.843164	-1.42454	1.50864	0.0547732	-0.997106	0.313177	0.29595	-0.106342	-0.458562	0.357157	0.586148	-0.073492	-0.285241	0.0465004	0.0380684	0.240023	0.476228	-0.232267	0.122807	-0.184494	-0.353784	0.340737	0.0694222	0.351724	0.0201265	0.00621324	-0.316917	-0.224847	0.19065	-0.12294	0.0337765	0.0916138	0.133595	-0.0205006	-0.0342156	0.0883103	-0.273064	0.0153875	0.0776172	-0.0109078	0.0856356	-0.0344824
SW6285	D84	-20.4693	3.35919	-1.01169	-0.788586	-0.290038	-1.27959	-1.12252	1.01463	1.36847	0.39867	1.27589	-0.257781	1.22293	-0.677338	0.389968	-1.00036	0.253017	-0.052409	-0.118549	0.127857	0.186092	-0.106848	-0.207917	-0.104563	0.558217	-0.0795653	0.0756507	-0.474545	-0.0797691	-0.274182	0.0328149	-0.127056	-0.152793	0.0441976	0.134877	0.127943	0.400523	0.0874062	-0.0921626	0.0615554	-0.0128425	0.0172059	-0.195393	-0.0657059	-0.23288	0.0177536	0.345217	-0.265261
SW6286	D84	-19.7184	3.45561	-0.413369	-0.407069	-1.10794	-0.826997	-0.676738	1.00854	-1.11999	0.585494	-1.13321	0.89019	0.483377	0.492765	0.849568	-0.210105	-0.373616	-0.194421	-0.342753	-0.106169	-0.154772	0.354107	-0.181376	-0.541357	-0.0115505	-0.287946	-0.301252	-0.108035	-0.0998164	-0.450988	-0.0329188	0.118192	-0.00408763	-0.0228647	0.120401	-0.0832771	0.0446054	-0.0258854	-0.121814	0.106984	-0.233775	-0.0653106	-0.0336698	-0.330874	0.109175	0.0990283	0.0815177	-0.040378
SW6305	D84	-20.3551	5.00559	-0.0725317	-0.279285	-0.834416	-0.782598	-0.387673	0.297398	-1.02162	0.254208	-0.672083	-0.0572595	0.0119466	-0.1458	0.223779	0.0170479	-0.48631	-0.240802	-0.145752	-0.286106	-0.0535643	-0.00833589	-0.155436	-0.0897468	0.0902438	-0.0465909	-0.359869	-0.265208	0.074806	0.043606	-0.588162	0.210799	-0.170187	0.055728	0.0881874	0.0968505	0.257144	-0.15458	-0.197838	0.458834	0.00564624	0.146537	-0.324889	0.110616	-0.035205	-0.154074	-0.0985254	-0.0759603
SW6308	D84	-19.1553	8.25126	0.0853291	1.60335	-0.433613	-0.429473	-0.881117	0.259996	-0.163153	-0.171845	0.0323604	-1.03796	-0.750014	-0.100692	0.279826	-0.148098	-0.238953	0.177263	-0.0400366	0.136102	0.31552	0.0937354	0.227557	-0.532667	-0.451522	-0.19352	-0.00446299	-0.17331	0.0896537	0.406029	-0.0470023	-0.0514544	-0.179349	0.0789258	-0.149926	-0.105559	-0.0885355	-0.0445482	-0.081355	0.213454	-0.0311381	0.411248	-0.116983	0.0747548	-0.130292	-0.077148	0.0323221	-0.0114513
SW6314	D84	-19.5117	5.86442	-0.238032	1.41186	-1.17572	-0.45798	-0.829441	0.825027	-1.0382	0.677867	-0.522249	-0.0659691	0.114517	-0.64523	0.137455	1.054	-0.617388	-0.0169287	0.136716	0.0392131	0.0196111	0.355584	-0.312868	-0.800608	-0.220153	0.00652715	0.137107	-0.555594	-0.497285	-0.00359356	-0.0695365	0.141386	-0.211002	-0.275112	-0.0519026	-0.0115876	-0.0694527	-0.476313	0.0298973	0.146819	-0.0478102	0.0111225	-0.140542	0.0633768	0.282834	0.205924	0.179638	-0.207671
SW6315	D84	-20.906	8.49641	-0.0955863	0.0843024	0.10646	-0.484036	-0.325584	-0.341913	-0.167306	0.103756	1.23999	-0.384819	-0.0920723	0.217964	0.0922839	1.10876	-0.30016	-0.192317	-0.162446	-0.345192	-0.150462	0.119134	0.0242637	-0.254958	-0.175278	0.288897	0.0180113	-0.111952	-0.207559	0.0499483	0.0584103	0.00909422	0.170939	0.0455199	0.151458	-0.0448689	0.0904353	-0.170193	-0.130173	0.104965	0.161603	0.0891213	-0.140156	0.000180683	-0.00489091	0.00339564	-0.0347127	-0.125829
SW6317	D84	-18.5338	5.22057	-0.567001	1.27323	0.739073	3.12564	1.3711	1.37977	-0.284177	-1.15488	0.18392	-0.162013	0.345998	-0.35772	-0.072343	0.0448583	0.0486421	-0.164531	0.608189	0.413011	0.0908692	0.0887719	-0.075221	-0.568814	-0.319347	-0.276191	-0.548021	-0.328378	0.0480232	0.0926283	0.351278	-0.00723551	0.0391986	-0.0340174	-0.141702	-0.0625208	-0.167781	0.159597	0.117499	-0.0246093	0.0278505	0.187044	-0.0152523	0.300557	-0.0673128	0.06796	0.190447	-0.366829
SW6318	D84	-20.2453	3.09332	-0.48795	-0.257745	0.88857	1.21342	0.664497	0.269619	-0.667464	-0.998137	0.359247	-0.364148	0.344933	0.0588688	-0.330646	0.473272	-0.174607	-0.115853	0.758996	0.2371	-0.187552	0.365884	-0.437747	0.15366	-0.543454	0.561997	-0.69836	0.00806197	0.432959	-0.574174	-0.135957	-0.144702	0.519561	0.240942	-0.0309772	-0.319053	-0.297521	0.21011	0.0528699	-0.105207	0.0555187	-0.37066	-0.391223	-0.0258204	-0.0136906	0.239664	0.291481	-0.350871
SW6319	D84	-19.4287	3.0548	-0.035864	1.38535	2.07749	0.515742	-0.733195	0.449046	-0.685463	-0.326544	0.217804	-0.385712	0.536884	-0.268862	-0.0825615	1.11051	-0.103586	0.00773854	0.63094	0.661676	-0.174216	0.496991	0.176885	-0.296481	-0.546159	0.202801	-0.902193	-0.450655	0.223779	-0.40719	-0.170294	-0.267508	-0.088339	-0.0955616	0.185742	-0.0434323	-0.141151	0.55125	0.282991	-0.322624	-0.316702	-0.14961	-0.199605	0.262231	-0.146216	0.0553657	0.0280572	-0.540551
SW6326	D84	-16.9838	3.77208	-0.570404	0.51725	-0.876416	-0.285618	-0.862105	1.03815	-0.828959	1.03767	-0.327777	-1.10367	-1.608	0.280112	0.988595	-0.490839	-0.575905	-0.657938	-0.0854302	0.358267	0.713739	-0.237961	0.280627	-0.997718	-0.12	-0.0547796	-0.0858494	-0.0101889	0.247604	-0.546219	-0.12915	0.148317	0.110986	-0.287419	-0.109465	-0.366256	-0.128348	0.111109	-0.0306765	0.0353069	-0.274745	-0.0251958	-0.204412	-0.209487	-0.33404	-0.0707203	0.0801456	-0.236555
SW6327	D84	-16.8895	6.07014	-0.224484	1.34968	-0.386782	-0.403436	-0.938709	0.792271	-0.316954	0.556114	0.19889	-1.70219	-1.57208	-0.112445	-0.153126	-0.472532	-0.277214	-0.932485	0.424001	0.508967	0.833391	-0.346974	-0.0523654	-0.783464	-0.12045	0.0857784	-0.112841	-0.11327	0.33949	-0.276266	-0.186954	-0.151478	0.00523912	-0.212453	0.0187888	-0.408611	-0.00373605	-0.0372016	0.0918916	0.31099	-0.0687261	0.0951743	-0.260255	-0.123982	-0.175786	-0.12173	0.263439	-0.182772
SW6336	D84	-17.8869	5.92134	-0.41231	-0.0139933	-0.999511	-1.14273	-0.772747	1.53808	-1.1717	1.55883	-0.90266	-1.43548	-0.881801	-0.278176	-0.103894	0.822614	0.643531	-0.0151111	-0.29996	0.157456	-0.127365	0.515721	0.218794	-0.0617124	-0.404869	0.171379	-0.276729	-0.0558448	-0.0352125	-0.172239	-0.0237037	-0.194423	0.186293	0.0194017	-0.0536865	-0.17	-0.21267	0.345779	0.112919	0.0790346	-0.0640187	-0.284776	0.0312638	-0.177798	0.0234671	-0.0214324	-0.0775823	0.265338
SW6344	D84	-20.4817	-6.35553	1.69756	-2.43177	2.43836	0.231054	-0.631549	2.59489	1.36742	-0.763409	0.35066	-0.150351	0.833486	0.383653	-0.226787	0.624002	0.130882	-0.0246458	0.493148	-0.502565	-0.0804524	-0.542394	0.00428974	0.222424	-0.0773675	-0.0659511	0.0223712	-0.352868	-0.236369	0.630717	0.225513	0.289737	0.490326	0.266552	0.461392	0.386652	0.491138	-0.206739	-0.288607	-0.831605	-0.080657	0.306116	0.554346	0.23397	0.205797	-0.0632588	0.0671662	-0.455707
SW6349	D84	-18.5849	3.08813	-0.778719	1.51839	3.61183	-0.607892	1.54028	0.307374	0.0607848	-0.275479	-0.435746	0.439976	0.025002	-0.545957	0.101932	0.399049	-0.121909	0.186883	0.385576	-0.0948756	0.421214	0.139154	-0.0955315	-0.192545	1.2083	-0.0775683	-0.189723	0.243939	-0.100182	0.10824	-0.233297	-0.0651532	0.0156372	0.0419245	-0.376458	-0.0186279	-0.225963	0.336537	-0.0320858	-0.562303	-0.215345	0.485525	0.224834	0.13183	0.0998469	-0.173974	-0.212546	0.0133232
SW6350	D84	-20.2785	-1.97191	3.94847	0.867817	1.11151	0.00387462	-0.554176	0.472544	-0.196864	-0.766188	-0.332205	-0.0955984	0.538729	-0.299825	-0.0283158	0.808557	0.48975	0.159326	0.168145	0.753406	0.0450379	0.523565	0.51639	0.0643093	0.570365	-0.32626	-0.403797	0.843449	-0.0916675	-0.404494	-0.466057	0.416435	-0.354941	-0.0568198	-0.460913	0.602134	-0.240468	0.318914	-0.0382104	-0.729126	0.261056	0.548003	0.0585208	-0.23577	0.255064	-0.345467	-0.0452723	0.0943892
SW6357	D84	-18.2784	5.2343	-0.749937	1.73242	-0.00687515	-2.64461	2.02884	0.699246	0.112518	0.939784	-1.46784	0.633418	0.0714692	-0.579426	0.378459	0.390278	0.030699	0.696934	0.0283158	-0.161852	-0.239627	-0.463054	-0.571141	-0.197537	0.299915	0.301118	0.201621	-0.101881	-0.444387	-0.16496	0.099103	-0.237271	0.0885834	0.181608	-0.0440732	-0.166553	-0.0622979	-0.0754539	0.0366496	-0.037163	0.0122365	0.0422376	-0.169421	0.236799	0.254984	0.132401	-0.0709619	0.0137559
SW6359	D84	-18.2	-1.46061	-1.29093	2.08705	0.256826	-3.40883	2.23378	0.407567	0.0229199	0.747383	-0.612563	0.213338	0.0288448	0.228821	-0.448088	1.07045	0.90128	-0.133639	-0.242011	0.00457701	0.140956	-0.668127	0.0892396	-1.14007	0.45543	0.721439	-0.171487	0.0908189	-0.759838	0.26351	0.382483	-0.0293242	-0.258727	0.120437	0.217266	0.17805	-0.241919	0.189673	0.0599975	-0.112076	-0.13293	0.189666	0.260776	-0.0583807	-0.0228998	0.432484	0.0228583	-0.155792
SW6362	D84	-16.5351	-3.53898	-1.38116	4.51944	-0.453635	-2.7787	1.42873	1.01893	-0.10062	0.49588	-1.56324	-0.345356	-0.357605	-0.177647	0.1945	1.09868	0.517485	0.991802	0.506707	1.08001	0.187446	-0.394915	-0.278535	-0.261311	-0.558699	0.0190984	-0.633223	0.275787	-0.255543	0.285586	0.279337	-0.305533	-0.289328	0.405226	-0.510115	-0.0669166	0.0086199	0.0688252	0.32409	-0.0996066	0.304819	0.66463	-0.0727435	0.225222	0.28183	0.119512	0.0634509	0.217969
SW6365	D84	-17.808	-2.47546	-2.111	-0.211699	-1.48516	-1.85392	-2.0062	3.5126	0.673239	1.34692	-0.777388	-1.07635	-0.794767	-0.12191	-0.534209	-0.0420456	0.731781	-0.0125947	0.835965	0.306443	0.313786	-0.282364	-0.425384	0.410155	-0.0515055	-0.277453	0.14567	0.964741	-0.396237	-0.253563	0.0732797	-0.00564817	0.507569	-0.0432573	0.0818373	-0.306869	0.443114	-0.15719	-0.0488081	-0.223577	-0.0651911	-0.135296	-0.0935098	-0.197944	0.232684	0.180023	-0.0213299	0.31041
SW6382	D84	-21.4639	-1.35369	1.80481	-1.28235	-0.0407025	-0.523229	-0.69508	-2.15261	0.639507	0.5356	-0.0941406	-0.785357	1.46292	-0.548082	0.430355	-0.611978	0.369696	0.248364	0.158248	0.123943	0.598604	0.195399	-0.155939	0.0768893	0.247007	0.145615	-0.0490606	-0.615375	0.336563	0.242116	0.1242	-0.00326853	0.140755	-0.0293293	-0.252917	-0.160636	0.456407	-0.274287	0.0975843	0.00654101	-0.310633	-0.299438	-0.015772	0.0197786	-0.304329	-0.0811305	-0.167554	0.00671361
SW6408	D84	-18.3028	-4.26284	-1.44166	3.71919	1.97158	3.08822	-2.10593	-0.560097	1.26512	-0.419522	-1.19536	0.278106	0.266885	-0.584006	0.0934072	0.813128	-0.099675	-0.137993	-0.0611543	0.239074	0.54529	-0.314248	0.463439	-0.0422897	1.01752	-0.33808	-0.144427	0.660876	-0.0916254	0.384821	0.115517	0.827759	-0.494626	-0.1341	-0.134276	-0.705427	0.069977	-0.209311	0.208517	-0.25578	-0.205675	-0.0461418	-0.366965	0.118414	0.157443	0.0774437	0.185061	0.106873
SW6438	D84	-18.8029	1.74943	4.3593	-1.4805	-0.926964	1.54957	1.57419	0.626581	0.385434	-0.917471	0.0345381	0.106286	0.26241	-0.0627787	0.257645	-0.491329	0.0251704	-0.0775879	-0.195162	0.272021	-0.287515	-0.452263	0.199396	0.314734	-0.408769	0.0500082	0.290823	0.0379883	-0.12294	0.238143	0.0112784	0.135252	0.0355326	0.169834	0.0779524	-0.0167549	0.00690109	0.106144	0.0101875	0.142784	0.118968	-0.00239524	-0.0106276	0.122879	0.203985	0.336939	-0.0447579	-0.295407
SW6444	D84	-18.7862	-2.71589	3.1108	-2.3152	-0.481363	-0.470829	-1.67439	-0.709537	2.65571	0.420741	-1.30624	-1.25898	-0.894551	0.122644	-0.290885	0.00999015	0.105171	-0.185638	-0.102274	-0.473406	0.208584	-0.150004	0.714376	-0.557852	-0.437444	-0.214736	0.113872	-0.120663	0.460474	0.114377	0.102886	0.142573	0.305135	-0.0750478	0.286608	-0.286601	-0.137709	-0.0622577	0.09782	0.283338	0.065467	0.122786	-0.0620301	-0.269599	0.156041	-0.140138	-0.0381608	-0.0107662
SW6447	D84	-18.8279	2.85311	-1.03532	-0.408153	-1.11025	0.671782	0.205467	0.30657	-0.686277	-0.324151	-0.0546167	0.434834	-0.683066	1.70846	0.298741	-0.725552	0.281087	0.143622	-0.176364	-0.224528	0.449692	0.159026	0.373974	-0.0644563	-0.420077	0.231362	0.703601	-0.0950655	0.616832	-0.695631	0.207199	-0.170761	0.392072	0.56243	-0.526825	0.0751382	-0.148629	0.214395	-0.0699763	-0.358376	0.120733	-0.184855	0.0135289	-0.364725	-0.16529	0.0945445	0.437804	0.0321362
SW6468	D84	-20.4311	2.0533	-0.775815	-0.741778	-1.51502	1.60858	1.12626	-0.228865	-0.46756	-0.0112987	1.76001	-0.188292	-0.421952	0.808455	0.15051	0.662982	-0.181467	0.429313	0.993711	0.104836	-1.65168	0.143122	-0.171747	0.165842	0.120722	0.182783	0.492032	0.0127636	-0.254826	0.398791	-0.419322	-0.244005	0.10473	-0.147034	0.106766	0.0453013	0.234158	0.234679	0.0907088	-0.172726	0.111565	-0.0345797	0.17037	0.162427	0.093053	-0.159592	0.0163711	-0.209611
SW6470	D84	-21.0408	6.50784	3.06713	-0.601231	0.392276	-0.500461	-0.263592	-0.284763	0.389415	0.10417	0.904521	-0.264424	0.0140158	0.0158719	0.35938	0.870559	-0.309137	0.000768514	0.0672131	-0.165126	-0.447844	0.208942	0.00569478	-0.0920121	-0.249041	0.16039	0.0921045	0.467318	-0.295942	-0.303562	-0.0566617	-0.140033	-0.0711596	0.114227	-0.0140399	0.017959	0.109427	-0.0802487	-0.21325	-0.241707	-0.187557	0.0199797	0.111861	-0.14356	-0.00553931	0.170989	-0.173489	0.189742
SW6474	D84	-19.2892	3.53854	0.484041	1.29305	0.815649	-2.80768	1.85005	0.0830615	1.40755	-0.368239	-0.40073	0.346573	-0.0650882	-0.23036	0.481723	-0.115166	-0.220974	0.251685	-0.0923183	-0.172977	0.110289	-0.380907	-0.463394	-0.27235	0.406646	0.331458	0.176082	0.0244816	-0.114559	0.0527631	0.187189	-0.685716	-0.0785475	0.18149	-0.0832284	0.00406133	0.427244	0.121489	0.238016	0.116973	-0.0336201	0.0221896	0.130261	0.0780628	-0.347676	0.0287474	-0.211359	0.0205748
SW6481	D84	-18.6933	3.36567	2.95	-0.500017	0.117358	-1.15295	-0.465357	0.344756	0.0450755	0.535811	-0.239065	-1.39938	-1.33549	0.183987	0.156598	-0.764098	0.0502735	0.181365	0.360429	0.531866	-0.819224	-0.492338	0.539233	-0.55832	0.424903	0.159958	0.38879	0.470695	0.285176	-0.184383	-0.240323	-0.483812	0.0426187	0.14392	0.174728	-0.257662	-0.110638	0.227907	-0.0721006	0.190805	0.174753	-0.288691	0.169148	-0.184572	0.00815256	-0.286144	-0.101713	0.105925
SW6504	D84	-21.0523	1.81559	-0.857009	0.088575	-0.011903	-1.09665	0.0894513	-0.917328	-0.569289	0.0328049	0.977183	-0.213878	-0.166068	0.861183	0.378824	1.04024	-0.573695	0.679113	0.671125	-0.0142935	-0.948072	-0.554412	-0.160549	0.287706	0.0720779	0.128618	-0.119959	0.0572713	-0.0510392	0.147915	-0.498152	0.186784	-0.124245	0.181638	0.271469	0.111553	0.31801	0.204905	0.0407515	0.146223	-0.00716849	-0.43094	-0.34409	0.166782	0.0452714	-0.216669	0.029514	-0.0137499
SW6510	D84	-21.4305	-7.93522	2.01678	-2.56299	-1.46373	1.59915	0.439606	-2.39839	1.06481	0.471122	-0.0598958	-0.458501	0.550341	-0.734469	-0.212556	-0.495361	0.350585	-0.448356	0.421961	0.373521	0.463357	0.383821	0.0371207	0.139436	0.20948	0.262335	-0.194102	0.65888	-0.777887	-1.07778	0.14219	-0.0636157	0.266388	0.0925586	-0.00480994	0.120427	-0.197452	0.204032	-0.182529	0.299261	-0.347867	-0.282637	0.102847	0.478623	0.0590428	-0.0618791	-0.51687	-0.153936
SW6517	D84	-19.3935	-3.49663	3.70779	-1.73003	2.97083	1.19697	-0.056634	0.675954	-0.982449	-0.0452157	0.456934	0.605875	-0.578438	-1.57427	-0.502199	-0.973613	-0.256542	-0.097601	-0.946735	0.299052	-0.301291	-0.0653478	-0.0706228	-0.182646	-0.403625	0.522319	0.162452	0.336136	-0.0335372	0.0185003	-0.49057	-0.336899	0.114064	0.0136496	0.754875	-0.00332105	0.209824	-0.469913	-0.0786886	0.13025	0.156594	0.275099	-0.100803	0.0514318	-0.174611	-0.135124	0.192182	0.183634
SW6518	D84	-19.2613	-9.18446	2.59765	-2.20833	2.86145	0.951378	0.0266495	-0.619229	-1.32216	1.43266	2.81	0.197984	0.958589	-1.85026	-0.312992	-0.286061	0.00842834	0.426242	-0.721991	-0.32163	0.274475	0.117812	-0.0347865	-0.210731	-0.550446	0.398782	0.245866	-0.00195014	-0.123743	0.0354399	-0.0429249	-0.307584	0.0815188	0.170275	0.783857	-0.184532	0.0806116	-0.468458	-0.257138	-0.19255	-0.0977098	0.254336	0.262116	-0.0719789	-0.108626	-0.271834	0.21302	0.0838865
SW6519	D84	-21.9425	-4.39746	3.21676	-1.65076	2.23441	-0.31907	-0.312632	-0.728279	-0.395785	1.121	1.77349	-0.901994	1.35559	-1.01149	0.560204	0.205181	-0.0203865	-0.166599	0.465273	-0.284302	0.412995	0.412261	0.584947	-0.229205	0.155728	0.56919	-0.0338229	0.251814	-0.175571	-0.731854	-0.135328	-0.235976	-0.051945	-0.073284	0.38552	0.116127	-0.0153657	-0.283897	-0.230375	0.258621	0.107896	0.0501085	-0.234499	0.0023717	-0.0686924	0.11562	0.183117	-0.113015
SW6521	D84	-17.3793	7.87889	-0.37338	-0.277663	-1.57937	2.16256	1.43847	1.00953	0.198515	-0.143884	0.454298	-0.911195	-1.10642	0.0807785	0.235227	-0.383985	0.00877882	-0.326578	-0.291512	0.238225	0.245216	0.0742136	0.54598	0.272931	-0.115849	0.143127	-0.0292691	-0.322796	-0.0943507	0.336682	-0.298848	-0.105856	0.458768	0.208617	-0.151063	-0.0640212	-0.250265	-0.151407	-0.0855093	0.31184	0.179056	0.334906	-0.0750768	0.276016	0.0650395	-0.326209	-0.134859	-0.278062
SW6526	D84	-20.377	-3.83273	-1.77799	-1.10695	-0.666342	-0.207052	-0.974681	-2.62018	0.471381	2.40464	1.007	-0.0675235	0.882458	-0.970416	-0.9214	0.768383	1.03248	0.222615	-0.363421	0.240371	0.0678032	0.500727	0.168373	0.114715	-0.344109	0.345772	-0.532275	-0.305886	-0.140034	-0.219265	0.536281	-0.229177	-0.105482	0.135523	0.040507	0.249009	0.131142	-0.13993	-0.195859	-0.213921	-0.141462	-0.303874	-0.163409	0.0104991	-0.16625	-0.21455	0.0328148	-0.111068
SW6528	D84	-19.6426	-1.9602	-0.868553	-0.644578	-0.387616	-1.25489	-0.713838	-1.2305	-1.27544	1.23002	2.41689	-0.959215	-0.529191	-0.824112	-0.560558	-0.418351	0.212631	0.950304	-0.522264	-0.527827	0.469343	0.0613872	-0.0185055	-0.122874	-0.69512	-0.166552	-0.273641	0.140441	-0.0181891	0.120102	0.116544	0.10092	0.150767	0.200797	-0.0531206	-0.122632	-0.0302153	-0.281429	-0.323529	-0.376817	-0.158012	0.246717	0.619789	-0.30439	0.00133914	-0.172912	-0.387217	0.262053
SW6532	D84	-18.0036	2.35717	-0.571249	-0.688155	-1.79962	2.80628	1.47596	-0.320699	0.525996	0.0440678	1.11925	1.26651	-0.68548	-0.879561	-1.1263	-0.697238	0.486972	0.644979	-0.659222	-0.580454	0.0792745	0.0154215	0.183578	-0.0626928	-0.0241931	-0.453596	-0.370229	0.439103	-0.246506	0.150454	0.0440064	-0.176943	0.275847	-0.471522	0.108226	-0.257091	-0.184845	-0.0875767	-0.151418	-0.0815986	0.0783832	0.0544653	0.0638811	0.00088338	0.0776436	-0.13061	-0.0858477	-0.0695544
SW6538	D84	-21.4272	-3.80966	2.85028	-1.86976	2.55436	0.320703	-0.746882	0.390097	-0.843504	0.129682	-0.731225	-0.789032	0.300953	-0.891507	0.0497022	0.960643	-0.434577	-0.335765	-0.171792	-0.0824327	-0.139565	0.434761	0.159799	-0.504355	-0.0747516	0.3573	-0.0873199	-0.140769	0.0281305	-0.654595	0.171863	-0.458328	0.121045	-0.168435	0.775215	-0.0207444	0.0126084	-0.399697	-0.294602	0.238833	0.211761	0.138024	-0.175654	0.194455	0.223126	0.114296	-0.115647	0.278332
SW6541	D84	-19.1138	0.778339	-1.17731	-0.4478	-1.32554	-1.10973	-1.20878	0.111536	-1.40195	0.956634	-1.24009	-0.971147	-1.11538	-0.566747	-0.370944	-0.343117	-0.232578	0.204012	0.334368	0.0570277	0.317922	0.322119	0.427293	0.722023	-0.330464	0.122599	0.267605	-0.090142	-0.308013	-0.230138	-0.125676	-0.129577	-0.00674618	0.332536	-0.109448	0.146439	0.101768	-0.371921	0.096126	0.132093	-0.226146	-0.0394341	0.0385639	0.0860252	0.0857383	-0.0801583	-0.0204891	0.0427107
SW6544	D84	-18.8072	-5.43173	1.14661	-1.21213	2.00402	-0.280321	-0.965838	1.44175	-1.90864	0.538645	-2.33696	-1.32536	-0.206739	-0.571864	-0.0652332	0.540873	0.468313	0.581958	0.547543	0.310257	0.757642	0.296358	0.98019	0.922258	-0.206002	0.435609	-0.419844	0.569921	-0.672003	-0.209822	-0.0978972	-0.512445	0.135267	0.181075	0.119637	-0.248499	-0.163011	-0.067208	0.317836	0.123554	-0.412449	0.0267744	0.120411	-0.116273	-0.262501	-0.14412	-0.245092	0.229071
SW6550	D84	-18.7347	-3.37929	3.46538	-2.09522	2.39837	3.36013	1.67572	1.38643	-0.466608	-0.492472	0.464165	0.549357	-0.452946	-1.3251	-0.188987	-0.826377	-0.14444	-0.205819	-0.871742	0.368307	-0.232256	-0.363663	-0.180666	-0.299303	-0.0947311	0.423575	0.0327935	0.419304	-0.154696	-0.294941	-0.105127	-0.128222	0.30376	0.0352443	0.408225	-0.0865693	0.0317175	0.00940746	-0.116827	0.105932	0.160053	0.293237	-0.0154436	0.167545	-0.0843389	-0.0489162	0.100813	0.0380743
SW6552	D84	-20.2531	2.13344	3.76273	-1.4189	-0.451604	1.21349	1.22168	0.403099	0.243804	-0.940203	-0.0320218	-0.0110598	-0.0200611	-0.446939	0.23244	-0.600887	-0.283321	-0.156602	-0.307565	0.660189	-0.267812	-0.443017	-0.0752275	-0.0469715	-0.321746	0.555371	0.175318	0.612242	-0.241268	-0.363927	-0.1581	0.260987	0.413132	0.455366	0.0144975	-0.117968	-0.0758552	-0.006436	-0.00232554	0.016728	-0.254144	-0.0366452	-0.137641	-0.165322	-0.219423	0.247503	0.165099	0.168071
SW6553	D84	-19.7247	3.16173	4.39059	-1.38252	-0.0444687	0.443242	0.565198	0.437549	0.205889	-0.29358	0.147088	0.00597111	-0.291565	-0.591725	0.0404468	-0.707618	-0.127399	-0.715854	-0.522758	0.665699	-0.486626	-0.350625	-0.143605	-0.324442	0.103852	0.522296	0.088737	0.436737	-0.271903	-0.676083	-0.190284	0.0526175	0.31024	-0.0795977	-0.00522542	0.000745737	0.138499	0.112065	-0.0848069	0.191019	-0.0288042	0.228245	-0.265274	0.099242	-0.0569501	0.0730031	0.00684377	0.124351
SW6554	D84	-19.5601	5.00131	-0.120166	-0.34738	-0.241883	0.166062	-0.0538371	0.302749	-0.659913	-0.380346	0.575665	0.720821	-0.478589	-0.822835	-0.301461	-0.557327	0.0523289	0.0203687	-0.953582	0.595104	-0.20661	-0.896801	-0.409797	0.0509824	0.0401457	0.208522	0.198577	0.344477	-0.377716	-0.125782	-0.257373	0.333678	0.130234	0.227008	0.432246	-0.498942	0.286122	0.0435748	0.305048	-0.0233141	0.314565	0.295944	-0.200026	0.127239	-0.391901	-0.211956	0.0956115	0.250264
SW6565	D84	-20.3682	0.0764454	-1.05163	-0.273731	-0.608144	0.200878	0.646745	-0.574655	-0.597147	0.55711	1.19503	-0.495124	1.33545	-0.354253	-0.211011	-1.31176	0.92705	-0.0188324	0.833989	0.626415	-0.343326	0.045211	-0.231876	0.330086	0.0465983	-0.794921	-0.382917	-0.409241	0.15927	0.133344	0.088935	-0.521449	-0.229217	-0.104397	-0.196557	0.227935	-0.661367	-0.0467301	0.150445	-0.115854	0.357729	0.143812	-0.0365324	0.195701	0.19582	0.00357673	0.329566	0.162755
SW6567	D84	-20.1208	1.32089	-1.30182	-0.196426	0.109058	-0.26792	-0.78466	-2.00374	0.537306	0.698272	0.0514325	-0.275825	1.30637	-0.659788	-0.329043	-0.935104	0.7386	-0.121152	0.29335	0.326064	0.397725	0.134952	-0.358483	-0.000799332	0.000504287	-0.559206	-0.177126	-0.273176	0.234735	-0.186091	0.110881	0.00649232	0.14485	0.175349	0.170836	0.0873418	-0.446005	-0.0948927	0.0621728	-0.107526	0.187669	0.0268032	-0.0998947	0.520343	0.374122	-0.0773606	-0.0462576	-0.0118528
SW6577	D84	-18.8137	0.313388	-0.71416	-0.702195	-2.0293	0.154979	0.50648	0.676846	-1.89035	0.881411	-0.45363	0.646173	-0.408403	-0.955651	-0.771825	-0.32485	0.111277	0.715697	-0.504024	-0.856813	-0.421924	-0.0840379	-0.240758	0.177009	-0.137186	-1.18977	-0.440889	-0.348911	-0.154702	-0.126777	0.090696	-0.0236495	-0.380396	0.128061	0.238428	0.142261	0.0407783	-0.163819	0.180153	0.349795	0.19519	-0.578985	-0.111207	-0.198126	-0.190972	-0.384081	0.106675	0.201916
SW6578	D84	-18.6792	1.57649	-0.600638	-0.036035	-0.34909	-0.0461586	-0.10847	-0.278946	-0.914097	-1.83867	-0.302655	-0.407131	0.301287	-0.0431512	-0.0395273	-0.451592	-0.176973	0.305283	0.101225	-0.0303196	0.0947858	0.0641872	-0.206481	-0.05173	-0.256226	-0.18094	-0.00536343	0.00153272	0.0339904	-0.0944403	0.0715594	0.355418	0.110094	-0.0509572	0.230016	-0.14005	0.0816131	0.0247406	-0.161732	-0.298788	0.249043	0.0740246	-0.166819	-0.12306	-0.284838	0.351442	0.237604	-0.120331
SW6593	D84	-18.5202	2.2552	-0.458256	-0.125375	-1.8205	0.19853	0.409661	0.848286	-1.63795	0.895934	-0.552445	0.68923	0.179652	-0.442397	-1.59723	-0.0271183	0.698393	0.665332	0.378982	0.146791	-0.856152	0.395293	0.00968921	0.149871	0.0977826	-0.317682	-0.412145	-0.284059	-0.0304598	0.0842612	0.501452	-0.488726	-0.0409238	-0.462306	-0.17905	0.0405327	-0.152433	-0.0360597	0.213362	0.151334	-0.00270394	-0.397017	-0.0601131	-0.414198	0.196169	-0.214664	0.225676	0.208041
SW6626	D84	-21.0844	7.93385	-0.228142	0.256049	0.129696	-0.614807	-0.224905	-0.656115	0.0257154	0.337004	1.18852	-0.187091	0.529034	-0.0774033	0.143484	0.498587	0.0670779	0.212369	-0.159619	-0.337302	-0.0308585	0.0132026	0.28344	-0.0958003	-0.0176016	-0.0241791	0.117648	0.199608	-0.200208	0.15972	0.0833033	0.109198	-0.172303	-0.0059372	-0.000357877	-0.0728576	0.102259	0.0574785	-0.00954408	0.0193821	0.13919	-0.211182	0.00661096	-0.155383	-0.0438743	0.168986	0.191983	-0.00843041
SW6632	D84	-21.1254	-0.415674	-1.11744	0.205511	-0.297771	-1.70523	-0.0139982	-0.654345	-0.487331	-0.433166	0.819805	0.12974	0.155906	0.712631	-0.337416	1.01907	-0.27396	-0.335089	-0.0642454	-1.09452	0.155437	0.00132838	0.438128	-0.35823	-0.059127	0.610433	0.416455	0.213593	-0.137687	0.0142188	-0.375617	-0.179458	-0.158353	-0.397904	0.0205089	0.133859	-0.0015721	0.140961	-0.29033	0.382775	0.372723	-0.174175	-0.14619	0.199793	0.162739	-0.181652	-0.153234	-0.23025
SW6642	D84	-18.6918	-1.19412	-2.25095	-1.59478	-1.28731	-1.96773	-1.80439	2.90229	0.600532	1.59545	-0.52975	-1.4443	-0.863122	-0.451038	0.521812	-0.626268	0.246587	0.1147	-0.231146	-0.103185	0.0606323	-0.345729	-0.0141236	-0.0971855	0.0528595	-0.330888	0.261239	0.182418	-0.00287484	-0.344739	-0.171584	0.201861	0.268725	-0.141505	0.184621	-0.0206605	0.278911	0.222226	-0.122381	-0.0194193	0.343975	-0.22078	-0.0614695	-0.112718	-0.101649	-0.241038	-0.00425054	-0.051551
SW6643	D84	-17.8476	3.47601	-0.846528	-0.184578	-1.09575	-1.40299	-0.681113	1.74802	-1.2279	2.40129	-1.13674	-1.50348	-0.989953	-0.188743	0.128852	-0.239442	0.947154	0.0380713	-0.340615	0.185488	0.0087858	-0.055808	0.0752809	-0.182621	-0.0762142	0.0265867	-0.361954	0.190754	0.174294	-0.170493	0.339675	0.0355127	0.252799	-0.072031	0.237516	0.404306	-0.154027	0.374758	-0.144324	-0.203364	0.234292	-0.375124	-0.039785	0.0251424	-0.0735127	-0.162861	-0.0213402	0.0715369
SW6644	D84	-19.643	-6.22271	-2.24847	-1.27641	-2.48518	0.847922	0.231794	1.01847	-0.016976	-1.07797	1.45332	0.608476	-0.00714575	0.310651	0.584465	-0.0794427	-1.29629	-1.03849	-0.159051	0.976915	0.479345	0.733241	0.27321	-0.122682	0.536073	-0.381433	0.0102617	-0.998541	0.339948	-0.182721	0.114364	-0.130972	0.419884	-0.696343	-0.053118	0.212371	-0.499619	-0.321586	-0.344866	-0.15998	-0.2769	-0.32826	-0.0277633	0.0629584	0.380931	0.292238	0.040961	0.624782
SW6647	D84	-19.8871	-0.983923	-1.62044	-0.784134	-2.16961	1.82289	1.55764	0.441041	-0.484804	-0.801344	1.21909	0.376159	-0.32738	0.285358	0.758146	0.168299	-1.04011	-0.928697	-0.48166	1.00245	0.615889	0.654956	0.110986	0.0667275	0.440774	-0.253802	-0.222677	-0.479908	-0.0544565	0.108695	0.346964	0.171209	0.397461	-0.37962	0.213167	0.072134	-0.140808	-0.300266	-0.310785	0.00794322	-0.171166	-0.102836	-0.0263857	0.276325	0.283419	0.438	-0.166295	0.25697
SW6652	D84	-17.11	-5.68949	3.46179	2.06011	0.630886	-2.4877	1.92683	-0.779725	0.945466	0.835273	1.06095	1.74835	0.0556483	-0.822519	-0.35039	-0.156252	-0.242929	1.222	-0.61967	-0.787702	0.45407	-0.0253416	0.293052	-0.0160977	0.237679	0.365359	0.0681114	0.519443	0.351164	-0.187883	-0.398523	-0.971178	-0.0855415	0.021828	-0.131944	-0.155782	-0.660315	-0.23822	-0.356936	-0.181858	0.227406	-0.00302716	0.0572143	-0.283427	0.308808	-0.0347233	-0.418621	0.480726
SW6661	D84	-21.1563	3.43789	4.78262	-0.843328	0.0507443	-0.814738	-0.126198	-0.137824	0.557324	0.417514	0.352806	-0.204712	0.538841	-0.185435	0.258316	-0.249352	-0.299411	-0.201982	0.0963994	0.0680261	0.25655	-8.70768e-05	0.507431	0.12175	-0.00574559	0.277736	0.0588454	-0.338932	0.371851	0.0617638	-0.235697	-0.0412406	0.0416383	0.0258171	0.00994212	0.258686	-0.0507664	-0.266815	-0.165873	0.0252169	0.0578252	-0.176427	-0.000380912	0.16823	0.222777	0.251157	0.05462	0.0962498
SW6673	D84	-14.4037	-8.9225	-0.458788	4.27007	-2.5745	2.85898	1.29747	0.40319	-0.795195	-0.514586	3.00979	1.40999	-0.957485	-0.137966	-1.11705	1.41682	-0.767116	0.0313675	-0.953702	-0.101518	0.24152	0.143882	0.576107	-0.252273	0.183744	0.229223	0.119529	-0.541222	0.256296	-0.234703	-0.228844	0.381371	-0.31501	-0.433102	-1.04751	-0.157993	0.591601	-0.0835534	0.358623	0.0933964	-0.0419056	-0.162437	-0.273116	0.107424	0.523393	-0.704693	0.343482	0.116892
SW6679	D84	-18.1465	2.89939	-0.810066	-0.1762	-1.19653	0.392225	0.350958	0.0257891	-0.0664278	1.2899	0.525511	-1.61619	-1.30962	0.0870864	0.275666	-1.24025	0.512165	0.175474	0.493897	0.336171	-0.383931	-0.0645183	0.588784	0.397641	0.352493	-0.980969	0.279707	-0.393133	0.331895	0.530459	-0.330985	-0.477282	0.272473	-0.0190224	0.0655821	0.159186	-0.721031	-0.00516228	-0.231473	-0.00368508	0.251867	-0.32813	0.197216	0.0371685	-0.150187	0.0599868	0.126606	0.420197
SW6702	D84	-20.7414	0.768802	3.69832	-1.18589	-0.080498	-0.336799	-0.516	-1.42482	0.451644	-0.0457326	0.513069	-0.19479	0.048474	0.143944	0.0923863	1.44045	-0.698183	-0.630693	-0.0101816	0.285897	0.00568208	0.281722	-0.238495	-0.0852734	0.4145	-0.148509	0.251668	-0.0565609	-0.164185	-0.0644447	0.350114	0.348295	-0.0700941	0.152705	0.124877	-0.338953	-0.012194	0.0801302	0.106185	-0.101833	-0.173918	-0.338058	0.277986	0.177	0.056091	-0.16453	-0.0102476	0.157557
SW6703	D84	-20.2675	5.12013	3.81122	-0.316474	0.279809	-0.486384	-0.259806	-0.208372	0.134331	-0.451735	0.125252	0.0557409	0.268641	0.080129	-0.021461	0.342289	-0.33921	-0.442578	-0.342936	-0.0615622	0.0938118	-0.314584	0.188038	-0.0760297	0.468096	-0.073901	0.20966	0.145358	-0.0845281	-0.0574971	0.0989096	0.383507	-0.211852	0.138743	-0.0176964	0.124775	-0.062951	-0.12436	0.291263	-0.286047	-0.113798	-0.135153	0.348388	0.0442367	0.230287	-0.217002	0.169534	0.214872
SW6705	D84	-20.2656	3.11662	4.32022	-0.63493	2.42565	0.0244154	-0.218613	0.266167	0.275191	-0.585011	-0.47878	-0.153707	0.721626	-0.160188	-0.115607	-0.205796	-0.113913	-0.126129	0.650932	-0.0685688	0.222946	-0.199768	-0.250484	0.0240693	-0.214513	-0.0273004	-0.157425	0.146581	0.277338	-0.0112533	0.251638	-0.0909717	-0.037555	0.149395	-0.0383178	-0.414895	0.335202	-0.163232	0.0632945	-0.00649867	-0.0459695	-0.0865877	-0.143728	-0.166128	0.140908	0.0241744	0.114281	0.0127762
SW6710	D84	-18.3682	3.04064	0.412862	2.74695	0.637216	0.483178	-1.28752	-0.025568	-0.419965	-0.707536	0.203722	1.12978	0.215019	0.095145	-0.845832	-0.202888	0.420046	0.415339	-0.217161	-0.991361	0.381747	0.42876	0.777179	0.787379	0.304736	0.159753	0.759876	0.142163	-0.0458029	-0.293922	0.247243	0.0238013	-0.311267	0.0337896	-0.646952	0.1595	0.128827	0.155742	-0.218484	-0.0358276	0.0868476	-0.194207	-0.44827	-0.240598	0.0397607	-0.131581	-0.240818	0.217281
SW6715	D84	-17.4285	-3.81101	4.60354	-0.996299	2.50595	1.13965	-0.539514	-0.194891	0.222623	0.110445	-0.527537	1.55044	0.215472	0.140618	-2.09214	-0.134922	0.223405	0.0048577	0.784121	-0.67217	0.971212	0.345245	0.508622	0.341849	0.0336153	0.234409	0.315905	-0.184073	0.56426	-0.32183	0.476262	-0.17239	0.0901422	0.181919	-0.78909	-0.621777	0.0348902	-0.094259	-0.170063	0.295847	-0.00275281	-0.343723	-0.250757	-0.244988	-0.0370861	-0.119345	0.0114351	-0.0874716
SW6718	D84	-20.2818	-1.13264	5.00022	-1.69144	-0.377206	0.185478	-0.4117	-1.2215	0.629549	0.324634	-0.420572	0.101288	0.116389	1.00818	-0.477213	0.31523	-0.194898	-0.269166	0.596347	0.350627	-0.482985	0.229809	0.498536	-0.114339	0.545379	0.23435	0.417215	-0.564368	-0.181581	0.423648	0.433923	-0.0725023	0.421314	0.585102	0.498718	-0.240131	0.143919	-0.172552	-0.106643	0.286803	0.143596	0.213172	-0.0454905	-0.405185	0.163425	0.0240575	-0.238505	-0.422931
SW6734	D84	-20.8127	-11.5246	4.10038	-1.31565	-1.23806	-0.292087	-1.05758	-1.61086	-0.686278	-0.75564	-0.327082	-0.193131	-0.094738	0.531116	-0.770497	1.05122	-0.818588	-0.467403	1.0846	1.49105	-0.714	0.476283	0.163283	0.197548	0.613294	-0.138313	-0.239356	-0.628385	-0.350921	-0.014819	0.665768	0.0883356	-0.0695106	0.365872	0.287331	-0.838957	0.293922	0.467823	-0.223085	-0.120674	-0.623623	-0.110894	0.0425461	-0.546765	-0.211195	0.0827013	-0.704038	-0.0730376
SW6763	D84	-20.9282	-0.2902	-1.45504	-0.831782	-0.444907	-1.89705	-1.66849	1.54142	0.906956	-0.371813	0.685603	0.342383	0.426858	0.419282	-1.29639	-0.0963767	0.311656	-1.11232	0.721619	-0.294789	-0.0921776	-0.152513	-0.319047	0.0688282	0.120441	0.183078	0.34731	0.140805	-0.288591	0.127669	0.173443	-0.248277	-0.281914	0.170195	-0.063443	0.168127	0.120817	0.0832426	0.0668596	-0.0023834	0.105894	0.162123	0.211029	-0.171172	-0.214343	0.208155	0.0626319	-0.00025362
SW6765	D84	-21.2867	-0.473938	-1.94972	-1.25049	-0.563975	-1.02984	-1.57678	-0.59523	1.70448	0.927669	1.52914	-0.283152	1.28469	-0.640776	0.320998	-0.406449	0.237446	0.124433	0.441373	-0.340322	-0.0479087	0.222021	0.242142	0.240935	0.13573	-0.0576928	0.178718	-0.0717896	-0.562355	-0.0197049	-0.121213	-0.156255	-0.0759832	0.113399	-0.241795	-0.00894989	-0.0313662	0.0983098	0.105367	0.0716921	-0.164645	0.126077	0.259156	-0.294257	-0.0449807	-0.16185	0.341518	0.0627857
SW6775	D84	-19.2798	7.1784	-0.485401	-0.0176021	-1.27395	1.53396	1.45169	0.810182	0.103596	-0.882597	0.515179	0.220958	0.279355	-0.0157646	-0.339	-0.39716	0.406051	-0.217485	0.585455	0.21997	0.0589435	-0.523889	-0.00527013	0.275112	-0.217851	-0.0161707	-0.139463	0.462545	-0.282579	0.0770488	0.134433	-0.00359523	0.177245	0.159731	-0.16225	-0.376502	-0.019032	-0.0606354	-0.0382089	0.369676	-0.0409494	0.0641045	-0.169799	-0.0382979	0.106795	0.260598	-0.161576	-0.0562088
SW6795	D84	-17.5702	4.76711	-0.866371	-0.130513	0.434558	-0.546837	-1.08118	1.89833	-0.989556	1.63416	-0.931213	-1.18739	-1.334	-0.222601	-0.0681706	0.0663991	0.428475	-0.265987	-0.20039	-0.494488	0.128805	-0.223731	-0.0676781	-0.263593	0.0704482	0.339039	0.808323	0.1508	-0.0893795	-0.125082	-0.121224	0.0749362	0.0996876	-0.141818	-0.0204456	0.0340286	0.0860363	-0.0335883	-0.279287	0.121113	0.030451	-0.293053	0.309791	-0.120453	-0.180397	0.216545	-0.153248	-0.113831
SW6796	D84	-19.0277	5.44687	-0.578801	0.32428	0.580771	-0.558149	-0.847565	0.394167	-0.399393	0.13032	0.505381	-0.893916	-0.593212	0.450671	-0.168825	0.460983	0.267744	-0.217862	-0.279748	-0.429529	0.228306	-0.499136	0.177128	-0.674937	-0.132644	0.219585	0.683322	-0.0117266	-0.21946	0.639231	0.120098	0.539335	-0.22515	0.0394823	-0.0815325	0.164004	-0.296589	-0.24116	-0.455969	-0.03454	-0.274245	0.199392	0.327462	-0.17487	-0.0325805	0.271522	-0.0326573	-0.232353
SW6845	D84	-19.4983	10.0862	0.963632	0.383896	-0.123055	-0.510737	-0.148639	0.209028	0.150393	-0.0152506	-0.116284	-0.0134179	0.143887	0.238474	-0.00745098	-0.0224941	0.324023	0.243703	-0.183505	0.0370221	0.0558321	0.0425641	-0.342229	0.449075	0.312784	-0.206486	-0.0378092	-0.612986	0.12255	0.391479	0.00116859	0.231453	0.259673	-0.0132355	0.240852	-0.0959673	-0.051621	0.0688222	-0.129923	-0.300651	0.113023	-0.0553183	-0.0405211	-0.139278	0.122996	0.067375	-0.169354	-0.171262
SW6852	D84	-20.208	8.58238	0.10599	0.395845	-0.0840142	-0.47953	-0.27934	-0.326624	-0.0489577	-0.150865	0.381383	-0.0659817	0.791727	-0.0372769	0.141355	-0.324069	0.304278	0.255296	0.0904361	-0.264078	0.230536	0.0546661	0.0868594	0.109581	0.548368	-0.0740618	0.159543	0.31219	-0.273029	-0.152431	-0.169973	0.219526	-0.0649593	-0.199007	-0.155192	-0.16571	-0.225853	0.290948	0.0749238	0.0229549	-0.109473	0.0143495	-0.200354	0.0213641	0.110699	-0.118827	0.00242982	-0.120406
SW6854	D84	-20.6363	1.52805	-0.886413	-0.0400315	2.1336	-0.299488	-0.478843	-0.632792	-0.840685	-0.0160403	0.60576	-0.349454	1.59155	-0.761214	-0.0125863	-1.00513	0.407865	-0.0663507	0.0754049	0.30919	0.365078	-0.131513	-0.278996	0.188756	0.179612	-0.133103	0.29983	0.013484	-0.00904154	-0.348476	-0.205156	0.57348	-0.252426	-0.14042	-0.338111	0.0924076	-0.248613	-0.16162	-0.0673303	0.0812962	0.299536	-0.0176241	-0.295331	-0.244746	0.0961726	0.0766393	0.0938135	-0.0524524
SW6871	D84	-18.7415	7.08499	-0.396259	0.428048	-0.220201	-0.856741	-0.567909	0.546492	0.297599	0.288662	0.0295307	-1.23015	-1.00682	0.143689	-0.0379505	-0.534369	0.147895	-0.321672	-0.0478328	-0.0149482	0.503243	0.186562	0.416105	0.380534	0.456754	-0.215687	0.219893	0.44567	0.371364	0.471464	-0.265072	0.194123	0.217549	-0.337111	-0.019399	0.194706	-0.361569	-0.0281846	-0.102655	-0.24971	0.042395	-0.202793	0.037165	0.0401368	0.0100147	0.209005	-0.100394	0.01142
SW6876	D84	-20.6485	4.1023	-0.613896	0.172817	2.26866	0.0707566	-0.338958	0.111958	-1.00761	-0.0938464	-0.0336242	0.231725	0.369935	0.146607	-0.361249	0.0217122	-0.264586	-0.997571	0.615171	-0.381253	-0.133003	-0.372156	-0.641457	0.331952	-0.268565	-0.526925	-0.417075	0.367369	0.315117	0.176361	-0.516116	0.332875	-0.138694	0.266981	-0.0632311	0.273488	0.127519	0.32874	-0.0454931	0.287626	0.28539	0.14739	-0.104134	-0.0972028	-0.163287	0.122888	0.016447	0.152953
SW6879	D84	-20.0252	8.32859	-0.148335	0.231611	-0.0265943	-0.258344	-0.314128	-0.172133	-0.112204	0.0847868	-0.0234984	0.558757	0.0315166	0.786424	0.564143	-0.276832	0.165384	-0.00566028	-0.174689	-0.29905	-0.189812	-0.170698	-0.080792	0.102118	0.0131958	-0.422283	-0.226118	0.150898	0.296347	-0.0421963	-0.537106	0.143773	-0.347102	0.0554046	-0.0986299	0.394734	0.462991	0.0600639	0.135096	-0.0442794	0.058837	-0.000341445	-0.0564321	-0.168243	-0.178608	-0.0198863	0.116603	-0.0355486
SW6907	T84	14.3164	0.969153	-0.74127	1.10428	0.0614922	0.0274336	-0.567465	-0.248009	-0.957711	0.306719	0.675648	0.582879	-0.637431	-0.128298	-1.10451	-0.995467	-0.277469	-0.441595	-0.412375	0.406139	0.400967	-0.467086	-0.787448	-0.14003	0.117695	0.39165	0.192865	0.463733	-0.22331	0.25133	0.385536	0.0916227	-0.353051	0.270866	0.521399	-0.114743	0.126372	-0.328788	0.711131	0.210341	0.504348	-0.388471	0.134888	0.00324295	-0.505827	0.404418	-0.068566	-0.0161116
SW6908	T84	11.3146	-5.29948	-1.67585	-0.957547	2.772	0.615033	-0.206127	-0.496371	-1.40673	1.52557	2.13436	0.464599	-0.938549	-0.684335	-1.55712	0.147326	-0.228544	0.638411	-0.803109	-0.0258957	0.674009	-0.238079	-0.436492	-0.52664	0.358486	-0.40469	-0.312459	0.481817	-0.031267	0.815153	0.743874	0.249586	0.304363	0.203252	0.016709	-0.0141685	0.010174	-0.83568	-0.330667	-0.116001	0.141253	-0.399938	0.421042	-0.286418	-0.361947	0.427171	-0.123419	0.0685254
SW6910	T84	12.1046	-3.91486	-0.917163	3.73911	2.20314	2.06725	-1.74679	0.0876723	-0.168738	0.867258	0.591403	-1.39744	-0.0344102	-0.0981974	0.683663	-0.960985	0.203372	0.344554	-0.427063	0.263283	0.117001	0.240369	-0.227925	-0.155788	0.00765588	0.22441	0.220984	-0.416806	0.15617	-0.435053	-0.0594025	0.179782	-0.063701	0.612334	-0.507231	0.0948624	0.142437	0.107933	0.430738	0.146999	-0.665131	0.106623	-0.0747037	-0.132914	0.209448	0.0465871	-0.579884	-0.439685
SW6911	T84	13.9143	-4.2333	-1.07764	2.92943	2.13298	1.70396	-1.57358	-0.490855	-0.617299	-0.0433774	0.346529	-1.02843	1.00849	-0.126414	0.471646	-0.6527	0.175569	0.652657	-0.455295	-0.239604	0.185697	0.0709441	-0.222217	0.249499	0.243754	0.0980718	0.036316	-0.161473	0.148726	-0.303117	-0.154685	-0.180542	0.163802	0.33339	0.000511054	0.121932	-0.0609499	0.0513078	0.3328	0.383104	-0.630329	-0.0688307	0.105004	-0.0220002	0.605709	-0.350995	-0.45193	-0.260947
SW6922	T84	15.7397	2.25478	-1.06655	-0.754266	-0.369541	-0.424574	-0.181799	-0.414104	-0.438493	-0.0991656	0.107975	-0.0346898	0.0352438	0.456658	-1.01016	0.139887	-0.246442	0.0946416	-0.136409	0.19466	0.494437	-0.346023	-0.417692	0.529408	0.609966	-1.05065	0.0436301	0.31345	0.150559	-0.28304	0.231037	-0.0306598	-0.108355	0.261249	-0.00861017	0.534775	0.097668	-0.141946	-0.191687	0.304966	-0.406425	-0.0707376	-0.133	0.0920317	-0.0561611	0.0357398	0.0605582	-0.016079
SW6953	T84	10.2131	-8.70107	-1.82969	5.44902	2.9228	-0.294565	1.3765	-0.0610376	-0.130407	1.24326	0.495934	-0.363648	1.57106	-1.59352	0.389921	-0.719266	0.108547	-0.668574	-0.124779	0.874798	0.391438	0.0163245	-0.220715	0.175108	0.161555	-0.483254	0.711543	0.00415095	0.754959	0.303106	0.414182	-0.0429471	0.808356	0.183837	-0.145822	0.0249659	-0.239833	-0.0727254	-0.160996	0.47007	-0.123281	-0.324052	0.382056	0.0438587	0.0445253	0.126903	0.147914	-0.0635487
SW6967	T84	12.2044	-5.41305	-0.567452	6.08025	-0.819307	-0.646887	1.93668	0.0457911	0.566021	-0.272107	-0.0487597	0.235128	0.116865	1.08918	-0.611359	-0.117064	0.37448	-0.524002	0.243745	-0.514927	-0.111101	-0.0519194	-0.165686	-0.0401711	-0.35092	-0.180223	0.531277	-0.223407	0.464821	-0.550113	-0.52916	-0.167125	0.663114	0.479395	0.16363	-0.0845857	-0.227984	-0.525307	-0.193898	0.0243885	0.0949575	0.0149086	-0.0653435	0.275107	-0.255935	-0.267783	0.306388	0.292054
SW6969	T84	15.496	4.13101	4.00168	-1.54565	-0.974554	1.47445	2.10769	0.604573	0.717826	-0.198621	0.262252	-0.36488	0.327325	0.547842	0.159493	-0.36115	0.46871	0.13481	0.335497	-0.442624	0.666605	-0.0350268	0.0861129	-0.221986	-0.0530661	-0.0164616	0.387218	0.135823	-0.454257	0.00076763	-0.190484	-0.242539	-0.543268	-0.143294	0.115076	-0.0207003	-0.214474	0.138863	0.248167	-0.0863856	-0.0825241	-0.149703	0.155447	0.03319	0.0614208	-0.0579417	-0.0341675	0.135363
SW6970	T84	13.7863	-5.37282	2.99245	2.88856	1.82627	2.24999	-0.529931	0.712549	-0.404961	-0.403226	-0.0702205	-0.519775	0.698666	0.406122	0.234567	-0.21645	0.315448	-0.0171078	0.791843	-0.563332	1.3409	-0.141428	-0.703007	-0.10541	0.0538249	-0.178184	-0.0133125	-0.123815	-0.52373	0.430886	-0.251753	-0.23454	-0.16434	-0.623955	0.210526	-0.408731	0.258431	-0.207808	0.314867	0.18648	-0.408907	0.0488235	0.212495	-0.305714	-0.367186	0.145032	-0.0436214	-0.0459122
SW6971	T84	14.3391	3.15717	-0.629447	-0.544788	1.79825	3.0693	1.83585	1.18351	-0.272903	-0.504135	0.0288309	-0.538737	0.201345	0.302024	-0.00562656	-0.0451208	0.668597	0.178643	0.364119	-0.828124	0.757171	0.0601306	0.0396057	-0.120836	0.548143	-0.133281	-0.105386	-0.304382	-0.437899	0.122509	-0.396727	-0.36256	-0.494479	-0.205717	0.139361	-0.429571	-0.0906962	0.15587	0.0938387	-0.321709	0.0622268	-0.0206961	0.219192	-0.205408	-0.113031	0.22869	-0.296694	0.0356106
SW6974	T84	13.4338	-11.0342	4.1577	2.5844	2.29352	1.70805	-1.65446	2.00086	0.726458	-0.220601	-0.2511	-0.0537265	1.17584	1.20054	-0.400429	0.54941	0.896438	0.0765831	-0.0732569	-0.621509	0.521677	-0.187593	0.529158	-0.337156	0.137117	0.240016	0.125013	0.139406	0.0770867	-0.0693195	-0.458066	0.0354516	0.183024	-0.0236908	0.183655	0.116202	-0.346309	-0.0782844	-0.266728	0.226533	-0.261461	-0.143332	0.200753	0.262538	0.0203358	0.191674	0.0605545	-0.324635
SW6979	T84	15.06	-5.39082	3.97256	1.82255	-1.15404	0.326899	-0.0503978	0.194596	0.169466	-0.627003	-0.196461	-0.498694	0.787059	1.27722	-0.477258	0.164267	0.946688	0.0682337	-0.9764	-0.051633	-0.0885719	0.113283	0.301466	0.49261	-0.197252	0.600246	-0.270719	0.205518	0.475311	-0.437981	0.0126558	-0.25085	-0.195333	0.0837845	0.124385	0.261514	-0.203481	-0.0731445	0.212419	-0.127272	0.187602	-0.64591	0.467651	0.0952591	-0.130069	0.0509637	0.414086	0.231703
SW6982	T84	12.9156	-12.4861	-1.64049	3.72082	-0.796843	-1.17923	0.169403	-0.901267	-1.26786	-1.18202	-0.213619	-1.37499	1.66357	-0.29994	-0.188177	-0.633912	0.318719	0.0260541	-0.687448	0.591302	0.242626	0.179924	-0.354189	0.353297	0.198002	-0.590335	0.0601405	0.143771	0.13945	-0.539198	-0.0856047	0.755379	0.140012	0.245506	0.197523	-0.921865	0.541624	-0.0906908	0.0158494	0.442779	0.638472	-0.260523	0.622729	0.0118252	0.218656	-0.560653	-0.41336	-0.169682
SW6988	T84	13.5596	-2.81191	-2.38781	-1.97005	-1.20798	1.07599	0.824231	2.41264	1.33909	-1.16922	0.594543	-0.153568	0.570218	0.477793	-0.6554	-0.0158249	0.232446	-0.400237	0.315769	0.215238	0.735558	-0.557703	-0.563263	0.0522014	0.524266	-0.175271	0.573981	0.617388	-0.0481656	0.188596	-0.524957	-0.601786	-0.544315	-0.111016	0.0504685	-0.102593	-0.292185	-0.316051	-0.205309	0.160123	-0.148215	-0.25583	-0.00913838	-0.169959	-0.0921579	-0.184252	-0.259936	-0.242413
SW6989	T84	14.8259	-1.97227	-1.65489	-1.74875	-1.29997	-0.270845	0.270853	1.81417	1.14683	-0.337131	0.664476	-0.528906	0.268269	0.691183	-1.20895	-0.510432	0.403744	-0.449179	0.329581	-0.473053	0.2341	-0.231979	-0.741416	-0.270409	0.715387	-0.463095	0.347425	0.459831	0.50915	-0.548564	-0.198649	-0.338055	-0.451434	-0.374325	0.348974	0.267319	-0.19307	0.164098	-0.0933236	0.390055	-0.173744	0.227975	-0.460456	0.153509	-0.421979	0.0908454	-0.127059	-0.17535
SW7005	T84	16.1005	-0.298085	4.29975	-1.81889	-0.216395	-0.692657	-0.125969	0.786926	1.44182	-0.492151	-0.0444777	-0.309423	0.319641	0.826811	0.0260992	-0.173836	-0.0320704	0.452413	-0.0933802	-0.140313	0.316378	-0.369218	-0.159908	0.187188	0.0527174	-0.29467	0.0184076	-0.14669	-0.119228	-0.308857	-0.178692	0.239121	-0.0214137	-0.190715	0.577734	-0.0167599	-0.21618	-0.0399991	0.128313	0.348748	-0.22955	0.295177	-0.292161	-0.131261	0.0653376	0.157793	0.00384812	0.0264817
SW7006	T84	14.871	-7.30619	2.11579	-1.06132	-1.33113	-0.955043	-0.604804	0.548501	0.709018	-1.86111	-0.183351	-0.652023	0.653948	0.822552	-0.343978	-0.322405	-0.0966848	0.340016	-0.217158	-0.628437	0.271223	-0.145716	0.0730618	-0.0561205	0.227424	0.330524	-0.131362	0.502162	-0.277381	-0.43857	-0.197529	-0.373147	-0.203863	-0.0808934	0.417853	-0.279491	-0.250222	-0.341146	0.402756	0.257492	-0.171353	0.0339091	0.0799248	-0.0871481	-0.284859	0.00971256	0.0788493	0.36861
SW7007	T84	10.9465	-10.7972	0.109396	4.08869	-2.42323	0.929165	1.61465	1.29528	0.149529	-0.899349	0.27238	-0.353719	0.834027	1.76177	-1.77348	0.4509	1.98777	-0.654964	-0.248655	-0.199166	0.715646	0.0356476	0.136736	0.148803	-0.186515	0.395524	0.140482	0.173196	0.373491	0.25369	-0.452608	0.0604295	-0.113909	-0.550627	0.00459377	-0.398029	0.0289686	0.00381785	-0.0629877	0.315588	0.0406866	-0.393703	0.0512296	-0.272523	-0.0512531	-0.12451	-0.208042	-0.238671
SW7008	T84	12.1695	-6.87421	-0.0577884	5.38924	0.576276	-0.662721	2.32466	0.780754	0.925893	-0.333275	-0.408707	-0.506564	0.595167	0.969426	-0.791751	0.157114	1.20032	-0.493972	-0.0328206	0.105446	0.318049	1.00958	-0.123151	0.531596	0.155499	-0.177398	-0.39454	0.744164	0.294848	0.0144545	-0.142061	0.183613	0.32343	-0.483123	0.447329	-0.639121	0.281465	-0.0473058	0.187999	0.180824	0.25019	0.16329	0.00839398	0.108117	0.0109424	-0.047176	0.147978	-0.235638
SW7024	T84	12.1212	-8.65628	4.45499	3.17002	0.76844	-2.06144	2.46551	0.0119668	0.959258	0.0254629	-0.940687	-0.338488	0.176261	0.424647	-0.0254265	0.515668	0.629904	-0.153663	-0.359805	0.935059	-0.161819	0.745248	0.183492	0.505371	-0.43276	-0.750622	-0.493234	-0.349057	0.172756	-0.437016	-0.336869	-0.107966	0.203513	0.018706	0.529793	0.0375187	0.20606	0.263048	-0.580111	0.299325	0.129682	0.289527	0.328544	-0.34714	-0.0661782	0.17622	-0.112462	0.0160206
SW7027	T84	13.3269	-1.87557	-1.77743	-0.707871	2.89608	0.975768	-0.223744	0.220126	-1.3068	0.958756	0.12947	-0.1554	-0.471919	2.08565	0.334932	-0.606901	-0.0567584	0.313281	-0.078957	-0.113643	-0.776465	0.207745	0.42603	-0.567236	0.446034	-0.141707	-0.00172452	-0.159793	0.128721	-0.0807269	0.00866883	-0.242387	-0.304324	-0.247419	-0.45198	-0.301464	-0.0723343	-0.395432	0.461012	-0.328051	-0.295528	-0.0510237	-0.0419826	0.437929	0.111398	-0.133499	0.0756603	-0.120257
SW7034	T84	16.0283	-1.76968	1.48566	-1.87889	0.0775329	-0.255953	0.339351	-0.775799	-1.14521	0.210069	-0.327632	0.442922	0.00881365	1.69106	0.813321	-0.906767	-0.40384	0.435902	0.391887	0.0809822	-0.302355	-0.131134	0.177204	-0.507282	0.234878	-0.327804	0.0948058	-0.16073	0.00509548	0.23275	0.508293	-0.2889	0.0960004	-0.806949	-0.00602255	-0.29036	0.723638	0.239524	0.440186	0.221854	0.0477951	-0.199088	-0.0896357	-0.466381	-0.246671	-0.18431	-0.200918	0.073457
SW7039	T84	16.7394	0.456397	3.87399	-1.31638	0.0888022	-0.54082	0.524264	-0.357642	0.154777	0.218576	0.555237	-0.703434	0.371535	1.01911	-0.552179	0.480758	0.197782	-0.337815	0.180492	0.15869	-0.102621	0.221214	-0.585863	0.0235329	-0.541777	0.0104553	-0.191503	0.311241	0.257977	0.10034	0.446116	0.015277	-0.223957	-0.0949848	0.0435891	-0.23971	0.0538236	-0.171687	0.298033	0.0765305	-0.147741	0.0281729	0.172979	0.259446	0.0110179	-0.0286168	0.312713	0.130752
SW7047	T84	16.2428	2.73108	-0.83638	-0.99971	-0.255036	-0.622577	0.145853	-0.463287	-0.773087	0.964643	0.968242	-0.63627	-0.0581143	0.70972	-0.349008	0.690641	0.439388	0.198105	0.0511331	-0.625503	-0.342183	-0.376724	-0.216893	-0.872548	0.258861	-0.0280286	0.17012	-0.0163729	-0.677588	-0.468405	0.530323	-0.0289428	-0.00234503	-0.0555354	0.354333	0.275143	0.475185	-0.237791	-0.121277	0.00979338	-0.0595322	0.07931	-0.238574	0.0775751	-0.253254	0.0338605	-0.121982	0.0692565
SW7048	T84	17.0354	3.05313	-0.627605	-0.866992	-0.346857	-0.540709	0.17065	-0.296651	-0.638297	1.1383	0.391917	-0.44394	0.292923	0.311885	-0.38155	-0.471659	0.717034	0.451423	0.10883	0.0268887	-0.370436	-0.282076	-0.0699998	-0.697041	0.749423	-0.160288	0.135016	-0.287875	-0.320649	-0.386837	0.410848	0.0018588	-0.239876	-0.0085346	0.0011085	0.0863297	0.491602	-0.225253	0.0358506	0.0634399	-0.034529	-0.0498652	-0.415734	0.213593	-0.419672	-0.0936676	0.0170379	-0.0401566
SW7050	T84	13.732	-1.42996	-3.21502	-2.30237	2.43517	2.37741	-0.5185	0.667309	2.75162	-0.161352	-1.01986	0.0977945	0.0290921	-0.343861	-0.257023	0.348939	0.265737	0.157004	-0.365427	0.0990155	-0.0799182	0.0528453	-0.420165	0.181071	-0.0588202	-0.295764	0.190855	-0.30757	-0.127459	0.199435	-0.216297	-0.470282	-0.082197	-0.110578	0.033552	0.276218	-0.18993	0.129055	0.0381146	0.16066	0.0334164	-0.100681	0.155765	-0.309372	0.174601	-0.192892	0.189526	0.0749736
SW7053	T84	14.3611	-5.61664	3.09583	-2.26224	1.88384	1.20255	1.84009	0.486621	-0.493335	0.863184	-0.960559	-0.170538	0.026871	0.771856	0.273456	-0.36641	0.0257421	0.22595	0.338512	-0.624127	-0.107676	0.0982137	-0.194388	-0.0670391	-0.0625593	-1.30319	-0.22123	-0.387288	0.399582	0.352355	0.361642	0.43122	-0.34876	0.126074	0.0621399	0.583134	0.117416	-0.0918087	-0.3068	0.0934588	-0.0652827	-0.597998	-0.3913	0.243275	-0.0347121	-0.118492	-0.124466	0.176001
SW7063	T84	15.8362	0.407265	3.88081	-1.78605	0.500431	-0.500791	0.569461	-0.322836	0.202135	0.680942	0.288625	-0.850935	0.791217	0.556556	-0.222668	-0.746059	0.358176	-0.223403	0.46704	0.302051	0.462109	-0.117735	-0.573704	-0.173635	-0.46299	-0.247623	-0.0333183	-0.155762	-0.061839	0.0481482	0.310489	0.229734	-0.182791	0.143774	-0.396728	-0.555616	-0.0494539	-0.0101638	0.062627	-0.10211	0.182221	0.0993883	-0.173016	0.363944	0.339637	-0.0707021	0.0844157	-0.15939
SW7064	T84	13.6341	-0.488017	-1.71693	-0.25902	3.37471	1.26809	-0.348489	0.400983	-1.22531	0.565083	-0.229525	-0.184644	-0.342834	1.76245	1.11421	-1.01906	-0.288022	-0.0442735	-0.460289	-0.63839	0.0962859	-0.264642	-0.0590812	-0.0955818	-0.156947	-0.269507	-0.650791	0.0272959	-0.0925556	-0.164402	-0.0687666	-0.169762	-0.487193	0.147724	-0.126363	-0.0500059	-0.13327	-0.0911396	0.215352	-0.0969384	-0.362858	0.129324	-0.197895	0.130255	0.45151	-0.0679474	-0.0347635	-0.126887
SW7078	T84	11.8346	-11.0596	1.27085	-2.80819	3.237	-0.200396	-0.271777	-0.348408	-2.0122	-0.23745	-0.464872	0.0657259	0.229379	1.05318	0.440692	-0.686263	0.254612	-1.10605	0.549472	0.527219	-0.432794	-0.190349	-0.33929	-0.821042	-0.733331	0.434495	-0.195949	0.694376	0.284528	0.412119	1.00753	-0.235291	0.121999	-0.526487	-0.0594899	0.772559	-0.442322	-0.610366	-0.0188124	-0.415821	-0.149169	0.05335	-0.0592518	0.29784	-0.458425	-0.451254	-0.2406	0.50716
SW7082	T84	16.2222	-0.730894	1.32236	-2.40746	-0.585859	-1.58079	-0.730387	1.27865	1.30308	-0.324292	-0.102576	0.12938	0.440677	-0.270482	0.101531	-0.0348733	-0.417785	-0.129838	0.139813	-0.164048	-0.653057	0.0992676	0.159721	-0.0493503	-0.0875192	0.0228455	0.143504	0.373402	0.263559	-0.140939	-0.147338	-0.25314	-0.157316	0.256022	-0.0602064	0.176966	-0.233851	-0.415548	-0.240001	0.22021	-0.141008	-0.142014	0.278342	0.320364	0.0411254	-0.226911	0.0173859	-0.432725
SW7084	T84	16.695	-0.475141	3.87904	-1.87787	0.176811	-0.770108	0.539231	-0.62148	0.0505454	0.408891	0.820544	-0.559122	0.257918	0.82695	-0.582272	0.969368	-0.0153417	-0.4604	0.34447	-0.400882	-0.0467272	-0.28556	-0.510653	0.0773596	-0.46894	-0.376432	0.206223	-0.141509	0.308001	0.203651	0.558012	0.207265	0.0364626	-0.0697646	-0.133703	-0.0354617	0.179311	-0.259829	0.0385989	0.177283	0.0740122	0.0815017	-0.0459875	-0.104976	-0.00643892	0.0608729	0.107369	-0.136244
SW7089	T84	12.3927	-4.59207	-1.81339	-1.02828	3.61659	0.69348	-0.52749	-0.00458648	-1.95347	0.462602	-0.129334	-0.764256	-0.361241	0.345388	0.67812	-1.37329	-0.131063	-0.114295	-0.598136	-0.0159807	-1.13238	-0.617809	-0.184611	-0.17464	0.440075	-0.0363159	0.467868	-0.0884866	0.337878	-0.0769207	0.568299	-0.164636	-0.214973	-0.277489	-0.37579	0.152902	-0.238825	0.723911	0.377802	0.166309	0.0942516	0.165385	-0.366172	0.0721249	0.319473	-0.11933	-0.0272657	0.0650396
SW7092	T84	16.4939	1.93013	-1.0533	0.113129	0.169668	-0.221274	0.0746496	-0.812651	-0.345356	0.944443	1.20406	-0.0615134	0.666691	1.19368	0.699317	-0.684063	0.348252	-0.201405	-0.785102	-0.19247	-0.449612	0.366872	0.0118526	-0.176561	0.0655065	0.185171	0.223379	0.109398	-0.10961	-0.0095738	-0.263441	0.272051	-0.644992	0.32932	0.00179381	-0.23712	0.13225	-0.333479	0.520663	0.113567	-0.371249	0.0810078	-0.00675129	0.0881818	0.0181734	0.221201	0.328189	0.0752449
SW7093	T84	14.8301	3.61712	-0.861867	1.85082	0.795736	-1.89022	2.70121	-0.551849	0.706523	0.273054	-0.155303	-0.0588778	-0.282097	0.449028	-0.114828	-0.36763	0.137725	-0.109135	-0.188262	-0.286038	-0.554704	0.320174	0.113922	0.101274	0.150481	-0.521818	0.341082	-0.0126026	0.277689	-0.275284	-0.311337	-0.0764654	-0.135809	0.340274	0.200208	-0.164181	0.199297	-0.190831	0.135896	0.0720842	-0.624161	0.242295	0.106496	0.398274	-0.00166473	0.0245428	0.377866	0.203453
SW7104	T84	8.18651	-10.3175	3.02291	0.282081	0.487965	-1.15299	3.9524	0.161549	0.688157	1.5865	0.73978	-1.62715	-1.13926	0.836781	-0.397942	-0.553743	1.14183	-1.37388	-1.0883	-0.436492	-0.764204	-0.86965	0.296875	-0.0675885	0.140099	-0.0125833	0.632045	-0.571355	-0.17934	-0.487879	1.44495	-0.0660953	-0.0901588	-0.124538	0.0655279	0.241899	-0.00807912	-0.232658	1.20059	-0.202211	-0.405436	0.359249	-0.0283741	-0.145785	0.0748831	0.185796	0.0460438	-0.0185056
SW7118	T84	13.5266	-1.03631	-0.401986	5.25912	-0.156434	-0.990662	1.46652	-0.49808	0.6439	0.186406	-0.146873	-0.348348	0.0577865	-0.265674	-0.202777	-0.2184	-0.311847	-0.433677	-0.51397	-0.400518	-0.502533	0.117283	0.232437	0.571756	0.293483	-0.770686	0.0524981	0.0530118	0.251465	-0.199274	0.255615	-0.0735678	0.533651	0.0624205	0.307978	0.0325195	-0.0237322	-0.38353	-0.0810963	-0.169755	-0.535865	0.0800155	0.234145	0.0959742	-0.441799	0.0382548	-0.033191	0.0691784
SW7125	T84	13.8692	2.16998	-1.3835	1.0913	0.79916	-2.07182	2.76624	-1.40435	0.599495	0.66256	0.819112	0.332159	-0.645731	-0.518559	0.115186	0.763372	-0.129141	-0.616272	0.597823	-0.925999	-0.3795	0.378774	0.958634	0.355816	-0.0684386	-0.262187	0.298535	0.267771	-0.430322	-0.19015	0.314396	0.0203281	0.430285	-0.43364	0.317273	-0.295238	-0.154337	0.16102	0.0564374	0.0627005	-0.110648	-0.146721	-0.0214105	-0.184716	-0.0525919	0.10412	0.0130245	-0.0156088
SW7129	T84	-18.3234	1.78235	-1.15633	-0.126211	2.89162	0.7132	-0.440065	0.406982	-0.68882	0.161394	-0.138497	-1.13128	-1.23844	-0.0493162	0.518167	0.539118	0.16809	-0.269825	0.543267	-0.741838	0.53745	0.620055	0.724125	0.220902	0.2383	-0.135053	-0.101339	0.306258	0.321639	0.387846	-0.713866	-0.0504912	0.0935892	0.236891	-0.0358761	-0.193951	-0.274419	-0.0402869	-0.252115	0.56513	0.0470354	0.11277	-0.345097	0.121961	-0.175999	-0.074956	0.139036	-0.0358588
SW7130	T84	14.0934	-1.93556	-1.59396	-0.491759	-0.528406	-1.06223	-0.388498	-1.29007	-1.45034	-0.472838	0.5217	-1.02324	-0.485149	0.106028	-0.991292	-0.396085	-1.04138	-0.475226	0.404541	-0.504416	-0.0173688	-0.393881	-0.351077	0.764071	-0.554084	-0.0622376	-0.13161	0.148139	-0.010075	-0.355006	0.80691	-0.352506	-0.362826	0.0561886	-0.255659	-0.0827078	-0.520281	0.0700021	0.0218656	-0.0569711	-0.171637	-0.230071	-0.424866	-0.180501	0.665759	0.0742141	0.179561	-0.0834705
SW7133	T84	14.8157	0.496691	-0.610926	4.27924	-0.463698	-0.769573	0.64817	-0.383515	0.271119	-0.395368	-0.295464	0.110411	-0.0708389	-0.680399	0.36074	-0.219811	-0.417135	0.0948049	0.406081	0.574412	-0.137153	-0.460056	0.416936	-0.220774	-0.794769	-0.388123	0.38959	-0.0328044	-0.510774	-0.181391	-0.133372	0.00184688	0.58886	-0.0929595	0.194011	-0.0972939	0.0364129	0.025036	-0.397163	-0.34047	0.0754978	0.101083	-0.103448	-0.190866	0.141225	0.0375796	-0.187222	-0.162309
SW7134	T84	16.4563	4.17797	0.294406	4.80647	-0.911309	0.821867	-0.804645	0.157577	0.143868	0.0222411	0.277764	0.0339907	0.204162	-0.226003	0.191396	-0.326826	-0.524919	0.127215	-0.120802	-0.273163	-0.0940627	-0.596286	0.584735	-0.0303051	-0.0212935	0.0103611	-0.0754401	-0.158901	-0.338054	-0.0661373	0.304462	0.366565	-0.067412	-0.177628	0.173615	-0.180429	0.152803	0.0651918	0.329295	-0.100977	0.161803	-0.33708	-0.175429	-0.1427	-0.165053	0.177512	0.0722052	0.00253406
SW7144	T84	15.1731	-0.640073	-0.644194	3.93673	2.76676	2.04207	-1.17137	0.204345	-0.675513	0.283594	0.866463	-0.272728	0.366083	-0.124337	-0.0406885	0.522116	-0.703354	-0.537571	0.748539	-0.702345	-0.0675826	0.452162	-0.127746	0.350244	-0.501721	0.232309	-0.032359	0.147204	-0.301195	0.064273	0.48231	-0.200445	0.0194787	0.349259	0.191414	-0.0455095	0.168575	0.273816	0.0852735	0.177003	0.32468	-0.25901	-0.0561456	-0.0568481	-0.0393557	0.0246674	-0.00678532	0.10692
SW7146	T84	16.3902	5.76522	-0.921977	0.513073	3.43381	1.26254	0.0243963	0.350263	-0.562147	0.0507678	-0.22869	-0.303236	0.207919	-0.102217	0.0343952	-0.529414	-0.42793	-0.0884831	-0.0643455	-0.792141	-0.105052	-0.169338	0.258167	0.253904	0.254352	0.236215	-0.649529	-0.10742	-0.303326	0.16317	-0.136117	0.159908	-0.158902	0.0848078	0.282738	-0.0454034	0.00094222	0.0400597	0.160751	-0.223963	-0.0550959	-0.113408	0.347434	-0.0112319	-0.0245421	0.110963	-0.0910493	0.0757193
SW7150	T84	13.3676	0.861675	-1.24964	2.08231	0.592342	-2.16461	2.54257	-0.801962	0.0499562	0.447775	-0.119759	-0.0922361	-0.429866	0.153093	-0.47867	-0.916034	-0.766894	-0.648733	0.521034	-0.700786	-0.118938	-0.401581	-0.0322239	0.665853	-0.211164	-0.0122479	-0.747026	-0.0313318	-0.259093	-0.264635	-0.552726	0.239633	0.144286	0.112595	0.433901	0.159715	0.101142	-0.283376	-0.261828	-0.229982	-0.605025	-0.0853645	0.255539	0.155337	0.0858435	-0.0563168	0.182226	0.204155
SW7151	T84	17.7817	7.83988	-0.791729	-0.608879	0.761619	0.0914095	0.183902	-0.692134	0.135783	0.146651	0.919334	0.00530991	-0.386941	-0.224631	0.444473	0.864888	0.0326052	0.104122	0.321471	-0.434587	-0.222549	-0.0809679	0.217838	0.0635598	-0.233071	0.292577	-0.0344811	0.206737	-0.329193	0.0015851	0.0460397	-0.0684999	0.155782	-0.0697152	0.0342621	0.117802	0.300498	-0.0178555	-0.126224	-0.131221	-0.0723178	0.0666932	0.36545	-0.26966	-0.0521066	0.0619281	0.0170329	0.04717
SW7154	T84	17.3898	6.37342	-1.16165	-0.441164	3.37155	1.03348	0.147369	0.0325182	-0.231991	-0.418961	-0.225165	0.138059	-0.301215	-0.534058	0.40706	0.0232543	0.426993	0.219159	0.382366	-0.31861	-0.0792727	0.112884	0.323835	0.046462	-0.0768744	0.125847	-0.162014	0.0142977	-0.0819624	0.0713041	-0.128483	-0.136781	0.100488	-0.0941596	-0.0804791	0.111798	0.128919	0.00451216	-0.0943993	-0.199811	-0.0521123	0.0587992	0.408103	-0.0298691	0.0183437	0.0438824	0.0824756	-0.0707338
SW7158	T84	14.3015	2.54108	-0.17981	4.77289	-0.142373	-0.806972	1.1434	-0.349742	0.552455	-0.0153585	-0.172384	-0.207333	-0.0987574	-0.406782	0.268012	-0.736397	-0.553907	-0.572468	-0.281934	-0.648672	-0.487251	0.0297302	0.425724	0.268654	0.0430043	-0.163622	-0.0469103	-0.381944	-0.139165	-0.151833	0.0389344	-0.0309359	0.225589	0.0815969	0.508718	-0.209225	0.0685464	0.184134	-0.243363	-0.103291	-0.131075	0.129832	0.207364	-0.217992	0.0155515	0.133377	0.0655999	0.221059
SW7163	T84	14.1251	-8.02578	-0.739306	0.264636	-2.17738	-0.445495	-0.114638	-0.879729	-1.47464	-2.10679	-0.41321	-1.28	0.34361	0.51769	-0.838632	-0.641375	-0.0887646	-0.202699	-0.276842	-0.592432	0.0391942	-0.481162	-1.04903	0.145072	0.0899064	0.23386	-0.0216404	-0.33879	0.330669	-0.442009	0.190695	-0.254037	-0.306407	-0.047609	0.727562	-0.564796	-0.0834042	0.0631556	-1.08522	-0.572947	0.154416	0.132542	8.44975e-05	-0.0653961	-0.0531469	-0.258496	0.784936	-0.22596
SW7168	T84	16.4859	6.21211	-1.15606	-0.443437	0.771754	0.398707	0.199588	-0.426044	0.00158277	-0.0920506	-0.258907	-0.203307	0.0560729	0.10389	-0.104838	0.201339	-0.266315	0.702585	0.261531	0.138916	0.226506	-1.02202	0.385742	0.349151	-0.157926	-0.455604	-0.397911	0.107046	-0.466216	-0.412825	-0.186822	-0.265593	-0.0392154	-0.397973	-0.0233391	0.156502	0.137946	-0.122389	-0.0832696	-0.307145	0.0977441	0.0535951	0.0931636	0.196051	0.0985217	0.101464	0.138056	-0.140389
SW7169	T84	16.247	1.09202	-1.78111	-0.908726	1.85525	0.260017	0.0784343	-0.400706	-0.740841	-0.882018	-0.458475	-0.409152	0.227907	-0.0359378	-0.341872	0.273928	-0.148708	0.929142	0.174266	0.363662	0.216608	-0.891362	0.495786	0.457197	-0.177024	-0.740159	-0.160692	0.208499	-0.420397	-0.582873	-0.191735	-0.00396483	-0.21164	-0.221435	-0.0790445	0.184823	0.182372	-0.492901	-0.163514	-0.254757	0.0856863	-0.0883989	-0.0654051	0.169574	-0.00753766	0.124255	-0.0608948	-0.148388
SW7170	T84	16.8376	6.75866	-1.04656	-0.313485	0.0948712	0.118762	0.169893	-0.490389	0.163794	-0.0400222	0.00855729	0.00263955	-0.17745	0.117649	-0.000618779	0.23665	-0.0343528	0.602232	0.0340406	0.404907	0.209116	-1.21997	0.401531	0.458315	-0.255833	-0.283017	-0.140879	0.150737	-0.488928	-0.245845	-0.176188	-0.247204	-0.0895303	-0.281753	0.0208153	0.136725	0.195205	-0.305385	0.0972264	0.0985498	-0.185435	-0.193627	-0.0596222	-0.178135	0.0161489	0.180359	0.0498683	-0.0784885
SW7172	T84	14.5651	5.09264	-0.91183	0.561243	0.413041	-1.5034	1.31752	-0.694955	-0.144178	-0.0193508	0.199579	0.554334	-0.634707	-0.649453	-0.198453	-0.262928	-0.382309	-0.382382	0.741237	-0.0474159	-0.0142213	0.0829299	0.775924	0.660089	-0.280778	0.108766	0.0568583	-0.214135	-0.294186	-0.343553	0.157051	0.0605722	0.554492	0.168379	0.067518	0.0741692	0.141295	0.24782	0.0442841	-0.142306	-0.568749	0.123111	0.0987703	-0.0995214	-0.0500866	-0.204977	-0.0492137	-0.150536
SW7176	T84	13.5545	-0.798883	-2.16593	0.923659	2.99783	-1.22233	2.35394	-0.702499	0.172734	-0.423293	-0.765039	0.550984	-0.799604	-0.647627	0.0548197	-0.0511638	-0.198788	0.257426	0.850598	0.0454431	0.0690102	-0.146274	1.07798	0.875831	-0.162557	-0.0153525	0.329759	-0.241256	-0.356857	-0.532959	0.172999	0.0695179	0.390948	0.103576	-0.0708701	0.150909	0.489372	-0.193422	0.0449236	-0.150302	-0.128451	0.139874	0.0214682	-0.0404825	-0.0102994	-0.177929	0.0600021	-0.299367
SW7177	T84	16.4366	6.28713	-1.12615	-0.333451	0.663051	0.00396958	0.134827	-0.463575	-0.0831572	0.0843545	-0.110176	0.176014	-0.0730513	-0.361346	-0.080432	-0.12755	-0.664459	0.306718	0.20464	0.210893	0.0541363	-1.17472	0.772509	0.457841	-0.222196	0.185346	-0.0124923	-0.0439322	-0.517524	-0.0233859	0.115039	0.150419	0.050558	-0.499396	-0.0362831	-0.0823934	-0.0806872	-0.0623611	-0.0059566	-0.173914	-0.165429	-0.277314	-0.254178	-0.101507	0.139773	0.088465	0.0522372	-0.157959
SW7181	T84	17.053	8.48232	-0.464582	0.129237	0.0576735	-0.321026	0.377632	-0.234145	-0.265081	0.314211	0.355093	-0.0805164	0.19126	-0.102465	-0.589132	-0.482265	-0.773334	-0.307615	0.798419	0.0238825	0.198163	-0.590283	-0.0865417	0.292874	-0.563228	0.295494	-0.441811	0.0478304	-0.0294228	-0.0685028	-0.187512	-0.000521123	0.257996	-0.362063	-0.216551	0.0547296	0.0391995	0.0264632	0.0459018	-0.0911602	-0.277512	-0.00442448	-0.118546	-0.0889543	0.0891077	-0.176581	-0.110393	-0.152147
SW7182	T84	16.9315	8.04764	-0.392949	0.0941722	0.0670431	-0.355767	0.419029	-0.365269	-0.372066	0.420812	0.232887	0.0824693	0.143362	-0.0832954	-0.598705	-0.525356	-0.740317	-0.581916	0.721683	-0.340038	0.126676	-0.631041	-0.125442	0.298779	-0.480558	-0.160084	-0.650392	-0.0248555	0.14709	-0.0245435	-0.396081	0.159726	-0.00240392	-0.122827	-0.104987	0.246488	0.130597	0.296535	-0.0806021	0.249701	-0.297474	-0.0699442	-0.114634	-0.183012	-0.0405236	0.0624613	0.0207527	0.145203
SW7185	T84	16.6502	3.94127	0.200173	4.54132	-0.736236	0.972695	-0.975696	0.131245	0.0919798	0.0052195	0.428276	-0.24314	0.31785	-0.0442186	0.056251	-0.37642	-0.347422	-0.198058	0.493697	0.0438727	0.0242314	-0.485198	-0.344984	0.171511	-0.616273	0.255657	-0.370734	0.276394	-0.0419381	-0.160242	-0.231795	-0.0419982	0.229617	-0.114757	-0.145622	0.105095	0.227414	-0.0457912	0.147199	-0.147671	0.0206614	0.126155	0.0944455	-0.267392	0.172823	0.0913235	-0.0498845	-0.1501
SW7187	T84	16.6432	3.71404	-1.31165	-0.573446	3.3716	0.975675	0.0339326	0.0656137	-0.902948	-0.128834	0.222759	-0.443326	0.0833927	-0.177955	0.00601107	0.334086	-0.427084	0.351342	0.333188	-0.147509	0.0706612	-0.107553	0.0826385	0.092019	-0.237362	0.0101653	-0.191558	-0.00969199	0.0757195	-0.214331	-0.243106	-0.195548	0.0467454	-0.153885	0.0502289	0.156224	0.220029	0.142296	-0.0953774	-0.256933	-0.587662	0.0242393	0.239464	0.0609947	0.164826	0.173608	-0.0984462	0.153451
SW7189	T84	17.344	5.3594	-0.829303	-0.410378	0.186916	-0.551531	0.0501085	-0.51503	-0.619394	-0.188608	0.776261	0.0308371	-0.201543	-0.257012	-0.134186	0.18589	-0.166651	-0.353514	0.924394	0.12211	0.0169807	-0.240221	-0.284307	0.368256	-0.565754	0.107324	-0.267842	0.208043	0.487154	-0.373718	-0.228464	-0.119488	0.113702	-0.141013	-0.21458	0.0554101	0.109066	0.122676	0.19911	0.0492941	-0.581587	-0.0170108	0.119115	0.063223	0.226804	0.0808744	-0.0277032	-0.025645
SW7191	T84	15.9364	-1.65074	-1.84703	-1.30697	0.334213	-1.05986	-0.190897	-1.07687	-0.920259	-1.48143	-0.448647	-0.133707	-0.257411	-0.696335	-0.16003	0.0225088	-0.0728638	0.244269	-0.358824	0.375314	-0.338744	-0.505163	0.260218	0.461967	-0.437006	-0.0305064	0.486164	0.201784	-0.16587	-0.149653	0.0834322	0.560731	-0.0944103	-0.323502	-0.2544	0.158954	-0.199047	-0.0444274	-0.0503521	0.107833	-0.0356444	-0.0974431	-0.240765	-0.116977	0.124427	-0.0838075	0.0420449	-0.569594
SW7194	T84	15.4453	-0.567326	-2.35494	-1.50034	-0.161979	0.0119417	-0.554447	-1.68592	1.22736	-0.306833	-0.772184	-0.279705	0.135649	-0.0581101	-0.387692	0.335626	0.204797	0.340291	-0.798041	0.507382	-0.0475834	-0.256451	-0.24414	0.0350903	-0.154572	-0.174124	0.4146	0.307963	0.137009	-0.202049	-0.262293	0.290693	-0.0157406	-0.517787	0.0591476	0.161061	-0.154303	0.238534	-0.0495642	0.224613	0.279899	-0.130148	0.0999373	-0.187569	0.555594	0.00774845	0.0825844	-0.212113
SW7196	T84	15.7817	4.75274	-0.737957	-0.966431	0.255848	-0.10007	0.0997838	-0.751657	-0.31645	-0.151552	0.948025	-0.717655	-0.180436	0.504947	0.0585564	1.49148	-0.269149	0.179159	-0.545753	0.0870718	-0.23635	0.228501	-0.353674	0.162123	-0.141944	-0.302518	0.248031	0.148031	-0.143524	-0.313783	0.0568383	-0.427802	0.0480269	0.249116	-0.0299475	-0.0373867	-0.472242	0.0620742	-0.137663	0.216384	0.306017	0.0672354	0.0267883	-0.229001	0.139982	0.0956235	0.00940657	0.0241361
SW7203	T84	16.6178	6.88773	-0.878122	-0.609263	0.613855	0.033379	0.212505	-0.367357	0.16174	0.262537	0.842821	-0.65777	-0.143661	0.734211	0.0772046	1.4135	-0.0763988	0.413018	-0.2971	-0.00128705	-0.143465	-0.206359	0.0858219	0.00193717	-0.227321	-0.341246	0.154627	0.269576	-0.266285	-0.425375	0.158217	-0.322099	-0.0490403	0.388366	0.110392	-0.200221	-0.119865	0.0460301	-0.00845892	0.121854	0.336581	-0.048491	-0.14127	0.0225772	0.149903	0.23525	-0.0215286	-0.124539
SW7210	T84	16.0866	3.80989	-1.3938	-0.937394	1.52902	1.15353	0.724095	0.0837032	-0.261814	-0.551254	0.218729	-0.919918	-0.222313	0.270077	0.00330733	0.461664	-0.113045	0.368412	-0.257256	-0.0153928	-0.0136408	0.460108	-0.354165	-0.0839576	-0.24682	-0.205446	-0.0325708	0.0209619	0.260625	-0.428733	-0.0726697	-0.313975	-0.151185	0.48168	-0.342833	-0.282619	-0.322407	0.26361	0.130932	-0.172188	0.42786	-0.22908	-0.0210178	0.15258	0.0730165	0.35441	0.0419645	-0.144303
SW7215	T84	13.2146	-9.22782	-4.33156	-2.81165	3.19655	0.877063	-1.38852	-0.185324	1.31573	-0.340901	0.106196	0.424582	0.0868233	0.597167	0.568765	1.58884	-0.51638	0.0224754	-0.621243	0.488314	-0.097435	-0.332045	-0.194755	0.0580741	-0.47337	-0.187718	0.20741	0.0778473	-0.580678	-0.173261	0.206093	-0.445885	0.178503	-0.040264	0.237665	-0.262211	-0.277217	-0.0625766	0.0883246	0.274694	-0.109809	-0.239193	0.156186	-0.0712291	0.268791	-0.133931	0.184841	0.0652896
SW7216	T84	16.0344	4.31175	-1.52859	-0.82121	0.308814	0.774375	-0.335245	-1.92571	1.25166	0.570195	-0.565426	0.420217	-0.388558	0.493312	-0.148173	0.251464	0.240122	0.0891498	-0.578175	0.520743	0.134195	-0.308551	-0.243025	-0.0799199	-0.365395	0.171754	0.327839	0.129891	-0.396173	-0.0407791	-0.0863894	-0.107231	-0.0593375	-0.142854	0.124186	0.172041	-0.109376	-0.0395226	0.0219464	0.17763	0.0435331	-0.162254	-0.0438987	-0.0289895	0.318284	0.143813	-0.0350485	-0.142802
SW7223	T84	17.064	4.92328	-1.29565	-1.1016	-0.249348	0.0848403	-0.340968	-1.46951	0.928319	0.351031	-0.0066654	0.145116	-0.350052	-0.00310125	0.186175	1.04614	0.33977	-0.0717862	-0.0821854	-0.137487	-0.117992	0.351147	-0.0604612	-0.0145375	-0.162487	0.0767558	0.104428	0.154231	-0.0456798	-0.110554	0.186309	-0.0780877	0.096412	0.0752654	0.17051	0.0197494	0.041756	0.137889	-0.0882812	0.159271	0.177281	-0.195157	-0.10294	-0.161553	0.224239	0.0344325	-0.0636658	-0.200987
SW7227	T84	16.4515	4.15244	-1.58613	-1.11428	2.95011	0.876852	0.0390426	-0.0247491	-0.623512	0.0455701	0.296083	0.174633	0.25087	0.407671	0.85418	1.20763	-0.103477	0.12372	-0.171817	-0.378869	-0.180609	0.187615	0.234855	-0.125912	-0.0329437	-0.392295	0.147569	0.41119	0.505681	-0.0641858	0.383807	-0.446845	0.0990014	0.0793861	-0.0392706	-0.0678053	-0.0718959	-0.207997	-0.276688	-0.0278881	-0.110302	0.128086	0.192279	-0.161344	-0.053835	-0.101146	0.254238	-0.338616
SW7230	T84	14.4481	3.12954	-1.24528	-1.29814	-0.157936	0.333117	0.650326	-0.311838	-0.436104	-0.171106	0.828043	-0.998521	-0.168037	0.471063	0.103412	1.44347	-0.153918	0.212537	-0.375797	-0.104399	-0.341837	0.162416	-0.431995	0.145578	-0.398346	-0.025286	0.226598	-0.0480842	-0.0778873	-0.0344313	0.0605268	-0.340389	-0.0243888	0.639113	-0.260016	-0.2929	-0.670302	0.111282	-0.194344	-0.408305	0.44125	0.0651904	-0.203428	-0.422059	0.16034	0.174759	0.304875	-0.0183198
SW7234	T84	14.2789	-4.43636	-3.17804	-2.25092	2.89508	0.130727	-0.99176	1.63789	0.602225	-1.26419	0.234183	-0.70964	0.280926	-0.0540438	0.0607864	0.71909	-0.317068	0.666	-0.663656	0.56513	0.0132766	-0.216269	-0.307326	0.285016	0.0663756	-0.557527	0.246921	0.0529101	-0.138274	-0.000254124	-0.041896	-0.39939	-0.101838	0.340887	-0.228175	-0.305318	-0.311884	-0.13894	-0.016815	0.143799	-0.0925452	-0.31414	-0.0960774	-0.113439	0.283153	0.267674	0.103622	0.121156
SW7244	T84	15.9887	1.02897	-2.00374	-1.7101	-0.543765	-1.06975	-0.577068	1.78954	1.06185	-0.14493	-0.024066	0.4386	0.717889	1.20049	0.346147	0.603706	0.05832	0.215108	-0.925103	1.328	0.242461	-0.175256	0.119034	0.526555	0.00090743	-0.56638	-0.391133	0.0465451	0.118754	-0.0174573	0.150073	-0.324319	-0.00537739	-0.0923942	0.213174	0.0314512	-0.202066	-0.139017	-0.0703229	-0.180047	-0.376311	0.0802578	0.0291399	-0.166677	0.0228198	-0.150504	0.0422707	-0.0994607
SW7268	T84	13.6323	1.30641	-1.3759	-1.25073	-1.0007	0.328777	0.761973	-0.156868	-0.606077	-0.470465	0.356287	-0.347724	0.344513	0.415271	-0.247712	1.57241	-0.213382	0.405026	-0.616078	1.03417	0.159923	-0.313713	-0.0375885	0.677678	-0.100461	-0.290485	0.398942	0.0436803	0.254476	-0.0146759	0.00536634	-0.40074	-0.237054	0.41883	0.406075	-0.138329	-0.695083	0.149673	-0.146762	-0.435975	-0.324034	-0.140045	-0.308696	-0.199313	-0.281607	0.025135	-0.0776588	0.154732
SW7281	T84	14.3695	-1.31053	-2.66536	-1.67189	-0.637458	0.313657	-0.433084	-2.55499	0.889422	2.1703	-0.434138	0.656108	1.19521	0.282451	1.23598	-0.91203	-0.146365	-0.015176	-0.203704	0.641343	0.781427	-0.702126	0.722725	-0.0340934	-0.22994	-0.199076	-0.326834	-0.110793	0.0420152	-0.300598	0.173708	0.122918	-0.199166	-0.0420972	-0.100345	-0.147102	0.00736825	-0.0020101	-0.24006	-0.0602978	0.19086	-0.0667926	-0.147782	0.0265676	-0.0280761	-0.119538	-0.0164823	-0.268247
SW7283	T84	15.8056	-0.430725	-1.25646	1.67024	-0.958601	0.242301	-0.875823	-0.452385	-0.460743	1.29567	0.776999	0.628804	1.252	0.290064	1.8621	-0.949093	-0.0993696	0.416835	0.196962	0.983196	0.857913	-0.515358	0.567907	-0.509035	-0.40985	-0.549794	0.0548935	-0.185092	-0.241792	-0.363533	0.0976823	0.0372413	-0.210481	0.16183	-0.221002	-0.0180952	0.154472	0.0817513	-0.0932848	0.024024	0.225123	0.0611247	-0.0906567	-0.215209	-0.19764	0.184968	0.0948234	-0.129471
SW7303	T84	14.1792	-5.17733	-0.516297	3.58887	-1.40801	0.347101	-1.5754	-0.893432	-1.10158	0.502321	1.1633	-0.158728	1.14573	0.30543	1.04231	-0.844304	0.286318	0.0231426	0.801579	-0.139643	-0.627106	-0.398778	0.553434	-0.607431	0.698543	0.352876	0.0867692	-0.145008	-0.336175	0.298985	0.0339778	0.118979	0.271235	-0.119828	0.0929672	-0.149336	-0.351857	0.0585743	0.0969518	0.206565	0.232329	-0.00141995	0.602967	-0.362837	-0.0120617	-0.111034	-0.0792345	-0.359399
SW7305	T84	15.0274	-3.567	-0.151272	3.36279	-1.44693	0.545559	-1.58371	-0.124042	-0.542946	-0.138332	0.427877	0.341837	0.391788	1.53079	-0.333482	0.431174	0.336637	0.788025	0.608479	0.342786	-0.973772	-1.17093	0.664655	-0.542431	0.402604	0.244952	0.81255	-0.276648	0.21327	0.208821	-0.0898666	0.0507073	0.500034	0.377012	0.074611	-0.00742389	-0.0303933	-0.0573966	-0.435476	0.0699298	0.137392	-0.026219	0.0377733	0.246629	0.093132	-0.0365013	-0.220201	0.0316583
SW7309	T84	15.3335	3.18829	-1.35472	0.657136	-0.478199	1.0166	-0.596901	-2.21659	1.53735	0.794416	-0.792991	0.033767	-0.252779	-0.0426993	-0.603896	-0.691693	-0.16481	-0.410324	-0.329469	-0.270125	0.187128	0.199485	0.312923	0.533262	0.351287	0.541674	-0.209028	0.169148	-0.200595	0.216609	0.408188	0.308395	-0.00313434	0.139303	0.273003	0.236694	-0.126981	-0.0208738	0.233297	-0.0118609	0.19792	-0.335867	0.272174	0.0442265	0.26635	0.278071	-0.0780076	0.174053
SW7312	T84	16.7717	5.19881	-0.971732	-0.170135	-0.277526	0.63575	0.0802772	-1.68875	1.26526	0.664812	-0.52097	-0.0644769	-0.146948	0.440943	-0.247958	-0.281724	0.194649	0.267863	0.361186	0.0967465	-0.177572	0.106561	0.221295	-0.35744	0.612561	0.0524245	-0.0422741	-0.0247282	0.0895116	0.0961815	-0.257695	0.0916488	-0.175046	-0.149153	0.221221	-0.114076	0.108295	0.0353273	0.138293	0.208458	-0.0917672	-0.0361926	0.238898	-0.109443	0.0963927	0.170095	-0.271416	0.270742
SW7319	T84	15.9574	-1.90489	-1.40063	2.04128	-1.2013	1.22017	-1.51039	-2.28559	1.06391	0.208474	-1.02008	0.231397	-0.409233	0.152276	-0.645865	-0.377071	-0.184649	-0.488518	0.758697	0.199981	0.219401	-0.13067	-0.492389	0.173752	-0.309015	-0.211009	-0.156215	-0.0783668	-0.120131	-0.0310604	0.00276178	-0.111028	-0.593121	0.433689	0.0239817	0.194054	0.501265	0.235947	-0.419091	0.50024	-0.0720073	0.10665	0.118773	-0.0799321	0.0326624	0.188529	0.241413	0.428814
SW7339	T84	16.8834	2.47448	-2.18802	-1.37119	-0.483071	0.109677	-1.15233	-0.38893	2.38964	0.351748	-0.434319	0.679122	-0.193646	0.340498	-0.636596	-0.275009	-0.378583	-0.545559	0.717007	0.388393	0.53843	0.238542	-0.30239	-0.0678688	-0.200515	0.234656	-0.152135	-0.0356981	-0.158407	0.0669001	0.142841	-0.221217	0.021323	0.540938	-0.103466	0.0901313	0.345641	-0.068991	0.209219	0.438575	0.36022	0.185575	-0.105863	-0.146894	0.226469	-0.303338	-0.0457266	0.108885
SW7342	T84	16.6748	3.23727	-1.42678	-1.01927	-0.597462	-0.597245	-0.809681	-0.0342542	0.642295	-0.443984	0.0974536	0.580458	-0.270321	-0.456186	-0.558385	-0.209555	-0.903433	-1.06309	0.763093	0.371179	0.608474	0.191287	-0.0099182	-0.0407043	0.425138	0.460783	-0.310826	-0.0677866	0.0184992	0.284127	0.304851	0.128193	0.146397	0.493218	-0.17378	-0.000722457	-0.219926	-0.202204	0.141008	0.42118	0.192579	0.218961	-0.115042	-0.237053	0.37224	-0.365494	-0.0871645	-0.017987
SW7344	T84	17.5628	7.12467	-0.783904	-0.350894	-0.974287	-0.735284	0.0229438	0.638376	-0.957851	0.627383	-0.657871	0.364037	0.0237146	-0.756315	-0.0574733	0.0113157	-0.385827	-0.487059	0.863483	-0.20268	0.138182	0.0645717	-0.190189	-0.100099	-0.257549	0.554038	-0.189569	-0.130715	-0.172195	0.21169	0.0630203	-0.0184673	0.184351	-0.104674	-0.202823	-0.180721	-0.00680212	-0.499705	-0.00302686	0.323876	0.288934	0.0171259	0.0046509	0.0551539	0.447796	-0.0211226	0.0573741	0.0889019
SW7345	T84	16.4211	3.90545	-1.6451	-1.13739	-1.01718	-1.22098	-0.805459	1.59863	0.628817	0.0651256	-0.216057	0.226414	0.427198	-0.450813	-0.233113	-0.252885	-1.10927	-0.173382	0.446192	-0.155058	0.14292	0.0328775	0.00297172	-0.113597	-0.122038	0.262727	-0.147671	-0.458674	-0.258588	0.162616	-0.0702033	-0.208095	0.141264	-0.306387	0.142066	-0.0194743	-0.0359128	-0.408001	-0.114169	0.252808	0.164892	0.0792426	0.0704624	0.0415483	0.391016	-0.117597	0.0228517	0.208917
SW7346	T84	16.4644	3.62282	-1.21868	0.396059	-0.773316	0.226539	-0.632571	-0.404611	0.698757	-0.153619	-0.115854	0.0515129	0.0573714	-0.108154	-0.548852	-0.0399989	-0.524049	-0.504301	0.787427	0.47025	0.634278	-0.406769	-0.675764	-0.623927	-0.15569	-0.112118	0.0872973	0.19796	0.0419932	0.116176	-0.321706	0.243849	0.287386	-0.603186	0.118826	0.126937	-0.142334	0.0153593	-0.089237	-0.358691	-0.0577992	0.00196908	-0.0473628	0.253161	0.357226	-0.309983	0.10134	-0.134097
SW7349	T84	14.2206	-0.279121	-1.43079	0.698748	-3.25723	1.9194	0.885958	1.91128	-0.195874	0.329224	-0.730954	-0.194984	0.216634	-0.569422	0.34128	0.38175	-0.510742	0.576254	0.663591	0.274987	0.169096	-0.105394	-0.348611	-0.832411	-0.510424	-0.119091	0.374053	-0.315104	-0.315732	0.0861952	-0.19886	0.217775	-0.167818	0.318563	-0.134386	0.149291	-0.0700711	-0.390777	-0.0381258	-0.422817	-0.0799154	-0.0594611	-0.113272	0.180652	-0.19007	-0.0715668	-0.376824	0.0573154
SW7350	T84	15.4753	3.93397	-1.3451	-0.978728	-2.48971	1.56373	1.69354	1.50191	-0.205462	0.463544	-0.482643	-0.537041	0.00331376	-0.1818	-0.0756764	0.0541559	-0.0731252	0.194961	0.194434	-0.257142	0.0123528	0.274421	-0.508605	-0.276181	0.0205164	0.352544	0.405213	0.0631214	-0.0489707	0.202267	-0.282683	0.247821	-0.190579	0.0834048	-0.111946	0.0479196	0.119845	-0.340321	-0.17049	-0.689104	-0.044411	-0.223445	-0.0840753	0.189696	0.222438	-0.183621	-0.273836	-0.0599902
SW7351	T84	15.6873	4.25897	0.232496	4.36848	-1.90845	1.19399	-0.867889	1.12142	-0.501248	0.957072	-0.679038	-0.159416	0.303438	-0.477065	0.496562	-0.0216567	-0.56085	0.25238	0.0604351	-0.400487	-0.0531755	-0.0333398	-0.357782	-0.261532	-0.130228	0.344609	-0.00138605	-0.182683	-0.394016	-0.095998	0.0447931	0.286936	0.335841	-0.105846	-0.0242869	0.108088	-0.0467313	-0.243774	0.0398441	-0.234795	0.0133085	-0.139473	0.187347	0.106889	0.271673	0.0863186	-0.071934	-0.0453516
SW7354	T84	18.1646	7.69953	-0.491251	-0.344557	-0.354265	-0.276848	-0.0297179	-0.161826	0.259895	-0.0367479	-0.138636	0.101675	-0.0304521	0.678928	-0.334446	-0.254447	-0.202523	0.567423	0.125891	0.468845	0.303394	0.201347	0.0120284	0.161373	-0.0374389	0.286599	0.19034	0.0731481	-0.319954	-0.050617	-0.0393894	0.0873774	-0.159587	0.420374	0.209226	0.206712	0.153016	-0.184528	-0.120401	-0.109087	-0.0728475	0.0204958	-0.258792	0.377032	0.0457973	-0.10298	-0.109293	-0.100676
SW7355	T84	17.7509	4.87281	-1.14617	-0.85395	-0.424219	-0.6577	-0.496944	-0.10797	0.55965	-0.389431	-0.0557306	0.46117	-0.232906	0.4298	-0.384991	-0.267112	0.114571	0.139231	0.781436	0.538901	0.44652	0.15711	-0.034205	0.392193	-0.132131	0.200534	0.217445	0.341906	-0.156063	0.0790668	0.339343	0.204224	0.0313819	0.71628	0.0721591	0.110345	0.264465	-0.316601	-0.181027	0.0310378	-0.0161177	0.0681121	-0.339383	0.440228	0.118142	-0.0548903	-0.167666	-0.06774
SW7357	T84	16.7837	-1.05923	-2.54298	-2.03473	-0.94201	-1.31148	-1.2656	1.37009	0.798819	0.151399	-0.145946	1.14907	-0.01562	1.03532	0.427643	-0.735069	-0.436839	-0.552038	0.719011	0.186096	0.376823	0.837238	-0.559843	0.106891	-0.364352	-0.110994	0.0973365	0.340324	0.070075	0.0304266	0.518561	-0.13571	0.0719258	0.218063	-0.197969	0.299716	0.14153	-0.500761	-0.0456579	-0.083604	0.0207667	0.0723686	0.0786763	-0.0683691	0.175507	-0.300193	-0.232735	-0.171788
SW7358	T84	17.3358	5.46994	-0.63749	-0.450709	-0.378654	-0.304558	-0.142322	-0.551154	-0.187464	0.23106	-0.103949	0.214315	-0.251207	0.872642	-0.0745559	-0.674197	-0.183924	0.246777	0.0440679	0.182866	0.223845	0.583868	0.00205176	-0.00153602	0.030054	0.147335	0.106903	0.129756	-0.177452	-0.039701	0.14967	0.0829273	-0.0886698	0.434928	0.0887719	0.482672	0.0251738	-0.112503	-0.102859	-0.209882	0.107173	-0.0536682	-0.195912	0.259449	-0.0438606	-0.14982	-0.214367	-0.0300796
SW7363	T84	16.364	5.5363	-0.826663	-0.689689	-0.48357	-0.440976	0.102086	-0.251077	-0.763742	0.0589325	-0.0800786	0.632773	0.195924	0.733893	0.563573	-0.817148	-0.59357	-0.153462	-0.353641	-0.0702136	0.0506444	0.137685	0.198037	-0.50402	-0.334354	0.0609147	-0.176968	0.234219	0.0794419	0.00332083	0.0470337	-0.0272813	0.0638254	-0.161333	0.227754	-0.0740648	-0.122018	0.15819	-0.202618	-0.30576	0.032277	0.0490326	-0.0884953	0.16591	-0.0403927	-0.310067	-0.0607027	0.0245463
SW7364	T84	14.1132	0.405164	-1.64423	0.439452	-2.30246	1.97775	0.0708286	-0.177874	1.37676	-0.409245	-0.478853	-0.306796	0.340976	-0.735681	-0.330975	-0.254404	-0.729333	-0.260661	0.114636	-0.387293	0.158028	0.0145547	0.18889	-0.923811	-0.338109	0.119157	0.104038	-0.765863	0.183093	0.235759	-0.380105	-0.0909718	-0.301281	-0.0536005	0.905803	0.127551	-0.588686	-0.019676	0.70941	-0.248519	0.0808457	0.109311	-0.0595169	0.0747992	-0.153398	-0.102326	-0.348122	-0.190523
SW7371	T84	17.2604	7.51852	-0.571216	-0.443648	-1.03944	-0.0782628	0.309241	0.405315	-0.45768	0.928105	-0.490675	-0.15753	0.1336	-0.00803425	-0.0847321	0.144108	-0.337485	0.493605	0.0492723	-0.0665944	-0.151302	0.364306	-0.241916	-0.0565572	0.085269	0.317184	0.181305	-0.04486	0.241147	0.0848181	-0.293097	0.259796	0.249175	0.0193686	-0.0938884	0.21861	0.030282	-0.273572	-0.0647296	-0.305341	-0.0657793	0.124007	0.0615616	0.416459	0.126404	-0.0524215	-0.0695374	0.00122459
SW7376	T84	14.6271	2.10234	-1.98433	-0.799391	-1.63288	1.68898	0.562648	-1.726	1.21797	-0.18565	-1.01911	-0.0276575	-0.125531	-0.149466	-0.199229	0.0275929	-0.411354	0.18036	0.384989	0.264032	0.443186	-0.440244	0.137196	-0.478758	-0.471572	0.585282	0.128199	-0.190314	0.128226	-0.173355	-0.339898	0.20074	0.0445505	0.306073	0.323501	-0.35924	-0.257654	0.177637	0.0737611	-0.590841	-0.145658	-0.220426	-0.233167	-0.169443	-0.0964598	-0.0387672	0.307812	0.204127
SW7386	T84	13.8123	0.661547	-1.74043	-1.67432	-2.59732	1.48734	1.66271	0.811198	-1.12975	0.493455	-0.944812	0.720695	0.1833	0.649623	0.591803	-0.173886	-0.358152	0.0249367	0.000261208	-0.0499249	0.337491	0.39768	-0.052806	-0.357029	-0.353846	0.0175744	0.512484	0.211697	-0.319321	-0.0630128	0.18452	-0.327549	-0.375786	0.497784	-0.0764852	0.0201482	0.248793	-0.161462	0.0595382	-0.409782	0.0506518	-0.196637	-0.219195	0.0475664	0.0868882	-0.270733	-0.410762	0.0969151
SW7392	T84	16.1536	0.447754	2.67538	-1.96031	-0.3889	-0.970923	0.181805	-0.210209	0.283792	-0.0893064	0.135478	-0.306729	0.297491	-0.684576	0.558034	0.33266	-0.75095	0.0331252	0.198182	0.415492	-0.0253938	-0.338613	0.916676	0.280998	-0.238644	0.38312	0.0113113	0.538589	0.767261	0.0293196	-0.120112	0.0237497	-0.0645841	0.17354	-0.0413912	0.020522	0.37481	-0.221293	-0.0974157	0.17296	-0.278156	0.271046	-0.126171	0.299947	0.0778816	0.100397	-0.00373441	0.0296981
SW7405	T84	15.2857	3.36089	-1.03216	-1.30698	-0.677143	-1.13038	-0.51738	0.790543	0.538224	-0.319962	0.424415	0.605763	0.00764394	-0.925514	-0.72282	0.135213	-0.469468	0.202013	-0.399585	-0.268208	-0.178301	0.331183	0.709115	0.0472629	0.131199	-0.0673079	-0.369001	0.12509	0.784806	0.430756	0.403658	-0.0822842	0.219032	-0.158076	-0.160935	0.0893126	-0.431562	0.137886	0.26517	0.622424	-0.23163	0.386141	-0.252936	-0.0927884	-0.343075	-0.0532477	0.0785163	-0.337983
SW7406	T84	14.6551	0.59827	-1.82917	-1.67178	-0.452329	-1.12014	-0.621991	1.16213	1.0622	-0.198025	0.522685	0.751	0.0424099	-0.773361	-0.599935	0.0615097	-1.32341	0.161162	-0.588444	0.243796	-0.211915	-0.666971	0.300595	0.438823	0.428339	-0.773892	-0.131791	0.207589	0.273249	0.392861	0.0877491	0.485655	0.173159	0.281834	-0.431624	0.0333148	-0.043953	0.336047	-0.100952	0.477249	-0.346449	-0.0733079	-0.134858	-0.0349801	-0.487577	0.0508058	0.259604	0.106532
SW7413	T84	12.0865	-11.4306	-2.71615	1.38593	-4.22584	1.3843	-0.294083	2.99297	0.734805	0.526167	0.315187	-0.884701	1.69562	-1.38941	0.447281	0.850814	-0.719949	0.0244653	-0.200719	-0.214398	-0.350415	-0.152849	0.0453781	0.531018	-0.201668	0.194337	0.428072	0.235752	0.35838	0.266388	-0.0726097	-0.170043	-0.161238	0.240738	0.130573	0.0316527	0.738672	0.0180937	0.183599	-0.262764	0.121062	-0.0120492	0.100819	-0.293336	-0.0821552	0.233857	0.00472284	-0.0267043
SW7414	T84	13.9219	0.0214998	-1.68662	-1.06806	-2.83757	1.53184	1.86745	0.862532	-0.62078	0.934354	0.161965	-0.57459	1.13884	-1.42226	0.40874	0.089951	-0.310646	0.381914	0.277758	0.397943	0.34148	-0.709763	0.156812	0.0348937	0.0268015	0.108114	0.524557	-0.192173	0.593622	-0.169749	-0.226732	-0.0561475	-0.447258	0.344731	-0.372433	-0.0485331	0.501453	0.0392227	0.0367563	-0.318064	0.111066	0.220634	-0.0356895	-0.0390572	-0.332317	0.265868	-0.290075	0.139589
SW7417	T84	12.622	-4.21045	-2.7913	-2.41897	-2.86977	2.11351	1.16493	-1.46719	0.786594	1.46176	-0.477439	-0.703213	0.85188	-1.42897	-0.144435	0.308447	-0.40683	-0.546979	-0.0773635	-0.225461	0.233027	-0.0595362	0.37497	-0.0371321	0.0256414	0.528247	0.317882	-0.377085	0.781606	0.0361898	-0.433905	-0.308799	-0.72766	-0.290762	-0.135535	0.165159	0.357895	-0.101554	-0.146418	-0.0833951	0.483992	0.258225	0.179824	-0.11282	-0.0593241	0.416909	-0.366762	-0.0828025
SW7421	T84	14.4315	0.581529	3.65298	-2.12894	-1.72882	1.56367	2.39986	0.744467	0.357151	-0.134775	-0.204965	-0.317358	0.56903	-0.834363	-0.245056	0.376141	-0.569609	-0.881314	-0.35535	0.41654	0.0364856	-0.227251	0.389998	-0.104806	0.321311	-0.0283248	-0.0402335	0.530095	0.646303	0.101704	-0.071096	-0.0926244	-0.337535	0.325452	-0.275463	0.134056	-0.0727749	0.479129	0.0602557	-0.145075	-0.0825628	-0.336493	0.155964	-0.0282162	-0.210861	-0.202537	-0.208666	0.105141
SW7422	T84	13.8036	-1.79975	1.98905	-2.35376	-2.69375	1.23856	2.32363	1.03765	-0.915739	0.540135	-1.13317	-0.410135	0.563003	-1.2129	-0.0893935	0.424924	-0.633486	-0.286865	0.0552432	-0.392788	-0.109485	-0.0896946	0.116242	0.0720244	0.0781221	0.173128	0.290467	0.187337	0.452537	-0.131641	-0.102491	-0.215415	-0.452178	0.0263453	-0.524883	0.0783636	0.40904	0.196892	0.286163	-0.0028432	-0.0961805	-0.248502	0.114101	-0.00216107	-0.255438	-0.0605096	-0.307477	0.25554
SW7423	T84	15.3516	-2.49772	1.78661	-2.41409	-0.451978	0.0830839	-0.179015	-2.52218	1.52467	1.3493	0.122544	-0.332629	0.571651	-0.876505	0.511539	0.744121	-0.114255	-0.0699612	0.245941	-0.304768	0.0196644	-0.358682	0.515943	0.176957	-0.438761	0.213646	0.239554	0.254252	0.776826	0.0359215	0.0167269	0.109949	-0.112792	0.0270497	-0.210966	0.269059	0.117209	0.0518218	0.0308194	0.0584136	-0.26847	0.0870717	0.46747	0.113835	0.0666373	0.0265927	0.472142	-0.0725655
SW7429	T84	16.73	1.80398	-2.13964	-2.00719	-1.01851	-1.49787	-0.822889	1.70579	1.36403	-0.136475	0.226361	0.0609913	0.408335	-0.857744	0.148016	0.529162	-0.679754	-0.0963144	0.13069	-0.279688	-0.522014	0.198667	0.0895879	0.216074	0.0643879	-0.0289461	0.357658	0.170618	0.663	0.257608	0.324394	0.107443	0.0636736	-0.093983	-0.178158	-0.011389	0.245057	0.000421638	-0.0613763	0.0211785	-0.265164	0.211355	0.30754	0.000923111	-0.104228	0.144661	-0.0649187	-0.387541
SW7432	T84	12.9687	-3.12927	-2.36488	-2.19512	-1.55533	-1.72552	-0.759712	0.563454	-0.47166	-0.70546	-0.441259	-0.53014	0.870583	-0.61868	-0.643897	0.202253	-1.16279	0.371158	-0.0877738	-0.574205	-0.481538	-0.249742	0.153641	0.116889	-0.0802162	-0.371054	0.606269	0.27949	0.786075	0.0414837	0.498171	0.439529	-0.0870341	-0.460337	0.0906247	0.077141	-0.276142	0.0317765	0.0993217	0.133057	-0.150048	0.651371	-0.268181	-0.0125328	-0.174411	0.362298	-0.519517	-0.298035
SW7454	T84	15.2465	-0.301986	-0.382369	2.65623	-1.76635	0.47461	-0.992718	1.18106	-0.708904	1.17465	-0.730783	-0.168816	1.05684	-0.868479	0.191847	0.488166	0.0788846	0.352758	-0.77068	0.0767436	-0.837882	0.155271	-0.698296	0.311195	-0.213998	0.169414	0.61945	0.404629	0.542311	0.0730677	-0.0667116	0.273343	0.367669	-0.0136705	-0.222444	0.312615	0.213486	0.380906	0.0884972	0.132507	-0.0814892	0.334649	-0.143381	0.154159	-0.0498848	0.000994675	0.154161	-0.154727
SW7455	T84	15.342	-2.32961	3.46558	2.43159	-1.40014	0.539496	-0.750538	0.937573	-0.34267	0.721525	-1.05639	-0.280258	0.98415	-0.941468	0.405468	0.452774	-0.525422	0.0216134	-0.668499	0.1868	-0.710893	-0.00129687	-0.330571	0.183506	-0.676705	0.154859	0.633911	0.568325	0.34789	0.15736	0.303569	0.136815	0.304557	-0.162985	-0.18207	0.376702	0.0603748	0.293213	0.338398	0.157828	-0.0154041	0.0775859	0.207096	0.152711	-0.180884	-0.0747998	0.231205	0.0288167
SW7477	T84	15.7157	1.04227	-1.03046	-1.15669	-1.4252	-1.22732	-0.253974	1.19138	-0.380739	0.827748	-1.08512	0.12184	0.308257	0.323538	-0.914794	0.344452	0.443108	0.571694	-0.17242	0.144453	-0.186545	1.05193	-0.202109	0.243605	0.0966563	0.06026	-0.248582	-0.358734	-0.259538	-0.0576452	0.270157	0.338614	-0.166261	-0.00252301	0.385623	0.499095	-0.222246	0.0922069	0.284588	-0.0203478	-0.0878427	0.278015	-0.539032	-0.138125	-0.0174201	-0.0568525	-0.112624	0.13136
SW7489	T84	14.8319	-7.91332	3.99358	0.124477	0.787014	-0.186032	-0.667497	0.5455	0.372251	0.894836	0.116956	-0.571405	0.835018	0.494314	0.133543	-0.604061	0.881977	0.0401628	-0.973648	0.622802	-0.455252	0.3629	-0.100894	0.592177	-0.308375	1.14912	-0.133961	0.184467	-0.195256	0.391721	-0.471949	0.649964	-0.249072	-0.475283	0.0343611	0.482948	0.0463189	-0.0509886	-0.107064	-0.146234	-0.514051	-0.31136	-0.585517	0.203681	0.353989	0.0765861	0.192121	-0.10708
SW7522	T84	16.3538	2.91463	0.468823	4.32779	-1.02262	0.470508	-0.734536	0.362832	0.100137	0.0890622	0.140504	-0.0781699	0.309812	0.409426	-0.0683852	0.213816	0.546809	0.145983	-0.362556	1.04081	0.0589421	0.562719	-0.00375509	-0.119985	-0.326344	-0.0486496	-0.444918	0.0588287	0.00839899	0.243457	0.0460041	-0.0435651	0.194256	-0.000705899	0.333175	0.577501	-0.0502824	0.0182114	-0.152575	-0.171959	0.082844	-0.131319	0.043737	0.0176285	-0.311009	0.259125	-0.205114	-0.0145295
SW7534	T84	16.2157	0.397732	-0.94968	1.5346	0.806906	-0.448288	0.0611291	-0.0747702	-0.58421	-0.465628	0.0717887	0.299857	-0.530292	-0.48016	-0.00118566	0.0857875	0.84248	-0.0947883	-0.293355	1.22309	-0.216087	0.370667	0.0549784	-0.631339	-0.65124	0.41705	0.123969	0.0163735	-0.340177	0.534296	-0.416375	0.457589	-0.396042	-0.0751109	-0.3377	0.415885	-0.12272	-0.1508	0.0345063	0.219425	-0.373781	-0.118008	0.307089	-0.39039	-0.267352	0.0740408	-0.0230435	-0.3642
SW7535	T84	13.8337	-6.16857	-2.23574	-0.904747	-0.228402	-0.992931	1.58188	-1.05112	-1.2834	-1.99873	-0.143242	-0.0459344	-0.849489	-0.497836	-0.378785	-0.7101	0.496066	-0.104129	-0.280963	0.116789	-0.181226	0.780094	-0.147424	0.123019	-0.742511	0.640581	1.05368	-0.0579965	-0.26603	-0.358744	-0.629128	0.30604	-0.439718	0.584693	-0.0731439	0.281678	-0.179325	0.160778	0.0377388	-0.233193	-0.325028	-0.291659	-0.030993	-0.890946	0.189853	-0.426607	0.317122	-0.390033
SW7538	T84	14.3876	1.7705	-0.468499	-0.105887	0.267964	-0.661536	0.334571	-0.127251	-0.705954	0.457689	0.760492	0.881246	-1.01633	0.228779	-1.41775	-0.326162	0.0885908	1.07116	-0.75028	0.704422	0.452791	0.522335	0.3952	-0.364156	-0.221854	0.482323	-0.95836	0.20952	0.00562032	0.323929	-0.403566	0.17212	-0.320104	-0.247841	0.163256	0.382933	0.050032	-0.519605	-0.0298346	-0.0128912	0.0497595	-0.0144074	0.0126287	0.148207	0.00431361	0.256419	0.0622247	-0.444461
SW7556	T84	14.9199	-4.62373	-1.80612	1.31148	0.553656	-2.25248	1.4877	-1.03478	-0.624837	-1.29162	-0.0609015	-0.265569	-0.592443	-0.0852969	-0.442966	0.0627582	0.27719	-0.167453	-0.551659	1.02151	-0.486689	0.938165	-0.0688973	-0.490936	-0.688647	0.108942	0.547245	-0.0989792	-0.602175	-0.0147122	-0.542108	0.543056	-0.445754	-0.133756	-0.08537	-0.0720565	-0.00572339	-0.153408	-0.362153	0.172943	-0.214908	-0.33614	0.163434	-0.313634	-0.196963	-0.150233	-0.28413	-0.176959
SW7572	T84	14.9138	-1.74702	3.86189	-1.23289	0.263232	1.06728	-0.543299	-1.6625	2.29288	0.989157	-0.951696	-0.266791	-0.852405	0.123853	0.0388856	-0.415705	0.436592	-0.480962	-0.895158	0.0816485	-0.672366	-0.103463	-0.0965407	0.0790717	-0.207469	0.421075	-0.0347713	0.000367503	-0.0990968	-0.0356909	-0.318212	0.286891	-0.0522287	0.039214	-0.477307	-0.206456	-0.0154643	0.17019	0.516283	0.165619	0.177758	0.110985	0.0443891	-0.113097	0.43426	0.392707	0.0812803	0.291081
SW7585	T84	16.8989	9.96956	0.179363	-0.31324	0.245169	-0.012739	0.13012	0.113719	0.590252	0.248887	0.209621	-0.356823	-0.604458	0.507091	0.151579	-0.234134	0.2134	0.171666	-0.239654	-0.132525	0.0520243	0.0241668	-0.129202	0.0313587	0.0426635	-0.0582611	-0.054416	-0.570596	-0.168418	0.0494511	-0.0365424	0.000521161	0.0430917	0.257233	-0.303546	-0.222419	0.0535451	0.447924	0.0827441	0.00859286	0.284184	0.234206	-0.00747864	-0.189681	0.304516	0.211153	-0.24213	0.0411683
SW7591	T84	12.7965	-5.46684	-1.42387	2.09147	3.01333	1.60245	-1.31678	0.491465	-0.38551	0.110342	-0.0695664	-0.705956	-1.35967	0.130192	-0.0304171	-0.791492	-0.100977	-0.34862	-0.677559	0.107766	0.0960805	0.0451497	-0.489295	0.490563	0.845486	0.525978	0.149226	-0.114344	-0.262558	-0.284165	0.574862	-0.150057	-0.0102806	0.704412	-0.0121951	0.661476	0.270048	0.568787	-0.225212	0.0932773	0.59766	-0.233374	0.0879504	0.229675	0.469525	0.409441	-0.107404	0.0565768
SW7592	T84	10.7511	-15.0807	2.26199	1.04187	0.604255	-0.708896	0.64589	1.86463	2.16029	-1.30883	0.282468	-0.054016	-1.48383	-1.4838	1.11906	-0.330405	0.787366	-0.496171	0.764286	0.0635872	-0.760563	0.995734	0.417407	-0.672008	-0.584878	-1.27804	0.526144	-0.289713	0.142316	-0.620671	0.134065	-0.0546839	-0.161781	0.387825	-0.593574	0.420418	0.000773505	-0.29146	0.206145	-0.582194	0.190292	-0.0151835	0.0461824	-0.16052	0.197137	0.434425	-0.0889672	0.0220367
SW7605	T84	12.8405	-7.62737	3.36429	-2.9483	0.519682	-1.13753	-0.652803	-0.0888337	-0.356677	-0.489903	1.4347	1.28237	-1.93675	-0.622187	0.557453	0.288526	0.598582	0.308809	-0.45674	0.0595548	0.295582	0.284988	-0.678357	0.16762	-0.541318	-0.265342	-0.0598937	0.0820421	0.334062	0.218866	0.140833	0.265685	-0.0101913	-0.124724	-0.0272303	-0.545324	-0.0684658	0.432378	0.553917	-0.00805846	0.0438862	-0.077588	0.558489	0.217897	0.599565	0.464197	-0.0423396	-0.25585
SW7608	T84	9.87406	-15.7028	3.3045	0.54841	-1.57842	-0.479183	-2.69378	0.189407	1.91625	-1.1162	-0.186523	-0.0303025	-0.154846	-0.182669	-0.0959689	-0.63791	-0.821879	-0.576504	-1.0131	-0.879523	-1.56022	-0.186802	-0.067295	-0.159923	0.0343168	-0.218596	-1.48841	0.0416614	-1.12405	-0.239913	-0.416059	-0.281309	0.298464	0.558471	-1.504	-0.296642	-0.50685	-0.475952	-0.0518871	-0.0110511	0.187419	-0.184457	-0.235186	0.579589	-0.573587	-0.0475131	-0.100191	-0.331559
SW7609	T84	10.0853	-11.4365	-2.1483	0.288925	-1.63367	-0.0294698	-2.85599	-1.08788	2.64083	-0.850143	-0.896838	-0.197279	-0.345754	-0.0731129	-0.364975	-0.565133	-0.465354	-0.97495	-1.13771	-0.956395	-1.5738	-0.517951	-0.265578	0.127139	0.315741	0.213706	-1.37713	-0.553968	-1.23877	-0.179857	-0.409154	-0.356684	0.0629049	0.00515114	-0.837162	-0.276661	-0.326116	-0.551723	-0.700956	-0.271678	0.16352	-0.203527	0.140595	-0.0118629	-0.560044	0.251997	-0.33805	-0.325375
SW7614	T84	15.5326	-0.1812	-1.39856	1.12438	-0.970641	-0.20053	-1.4145	0.442599	1.64684	-0.148419	0.307851	-0.36952	0.00149542	-0.027081	-0.224059	-0.896113	-0.775018	-0.237197	-0.273237	-0.993402	-0.112467	0.165291	0.145116	0.527705	0.203857	0.677307	-0.376825	-0.157761	0.388363	0.137851	-0.0663725	0.3178	0.440968	-0.601705	0.897318	0.509885	-0.235637	0.0404828	0.140994	-0.269138	0.00287206	-0.00196599	-0.228082	0.137966	0.618271	0.223001	-0.260513	0.254129
SW7618	T84	13.7248	-4.33817	4.10709	-2.13413	2.08168	0.163054	0.199653	-0.685391	0.235828	0.460775	0.0487846	0.012582	-0.937491	-0.0298293	-0.184339	0.0558313	-0.333298	-0.00663385	-0.1595	-0.227071	-0.13975	-0.0404839	-0.183899	0.214498	-0.247212	-0.0870943	-0.432785	-0.464744	-0.00667925	-0.728029	-0.825438	0.588027	-0.619431	-0.124357	0.0126211	0.48758	0.429827	0.562084	-0.0979695	0.301109	-0.0377823	-0.232923	-0.276221	-0.0962339	-0.100561	0.605652	0.100696	0.258454
SW7624	T84	12.9945	-4.0465	-1.49759	1.42241	3.02668	0.492593	-0.0878529	0.234518	-0.779539	-0.179685	0.343032	-1.36263	-1.17174	-0.292279	0.0909972	0.119312	-0.413419	-0.326822	-0.698591	-0.0102525	-0.198968	0.529158	-0.0999345	-0.232512	0.378646	0.432921	-0.276531	-0.665997	0.326592	-0.901454	-0.0112482	-0.796137	-0.339897	-0.0482117	0.295134	-0.591763	0.559025	0.419984	-0.150616	0.290747	0.456612	0.137319	0.200072	0.719993	0.121955	0.151141	-0.0520276	-0.10879
SW7627	T84	12.4967	-6.35637	3.9238	-3.32561	-0.410936	-1.18932	-0.551151	1.1892	1.33541	0.247063	1.05375	0.749991	-1.26478	-0.10505	-0.81373	-0.850058	-0.487676	1.07106	-0.819385	-0.10874	0.111933	0.326229	-0.239035	-0.724244	-0.368496	-0.393443	-0.398879	0.265815	0.649187	-0.0269695	0.142184	0.174696	-0.136506	0.342034	-0.225447	-0.722686	0.131556	0.304704	0.171811	-0.033157	-0.0487214	0.4437	0.0847903	0.00875203	0.160159	0.413447	-0.0230776	-0.0297743
SW7630	T84	15.5394	1.08922	-0.00525199	-1.35105	-0.700746	-0.906853	-0.268564	-0.259044	-0.370158	-0.52904	0.878404	0.805558	-1.32583	-0.555881	-0.0104017	-0.144132	1.0954	0.0585318	-0.0605526	-0.174806	-0.026418	0.487354	-0.351013	-0.15175	0.322692	-0.383393	-0.353691	-0.0255312	0.809363	0.115203	-0.0789878	0.308643	0.034878	0.145157	-0.295692	-0.151404	0.293904	0.0477605	-0.0318539	-0.0406942	-0.403953	-0.0469942	-0.22148	0.469984	-0.187351	0.283271	-0.0787785	-0.205635
SW7634	T84	13.0666	-8.05146	-2.93973	-1.39313	-2.69476	1.44413	-0.703985	0.187165	2.54435	-1.21296	-0.173099	0.271026	-1.11039	-1.61544	0.379966	-0.225075	0.530504	-1.35426	0.213823	-0.412512	-0.0752278	-0.341035	-0.247227	-0.271871	0.612297	0.273884	-0.288479	-0.215654	0.331118	-0.0707361	0.409688	-0.323155	-0.525919	0.14277	0.31958	-0.230746	0.283171	0.399045	-0.424587	-0.488808	-0.105478	-0.263296	0.13038	-0.102444	0.141627	-0.424882	0.0428467	0.222956
SW7638	T84	17.0191	5.98233	-0.915362	-0.792097	-0.453956	0.906221	0.0138146	-1.52558	1.18108	-0.0643498	-0.336497	0.247961	-0.140596	0.0847444	-0.265443	0.510369	0.668963	-0.209483	-0.211896	-0.186814	0.390447	-0.0884209	0.0772729	-0.433772	0.710868	-0.0185977	-0.0610544	0.437716	-0.207114	-0.0557246	-0.290743	0.0322203	0.27733	-0.290222	-0.192295	-0.102001	-0.158965	0.110283	-0.0205197	0.0622124	0.0220714	0.331124	0.22232	-0.173111	-0.0588233	-0.0764064	-0.014719	0.203835
SW7639	T84	14.4449	1.39483	-1.11885	0.197587	-1.55854	0.414507	0.0429044	0.227011	0.130306	-0.717821	0.29632	-0.510091	-0.330868	-0.395857	-0.192587	-0.860196	-1.12098	-0.230397	0.195243	-0.552815	0.399506	0.0385308	-0.0686159	-0.221183	0.192322	1.01338	-0.128584	-0.559795	0.296842	-0.300929	-0.132596	0.0318652	-0.102248	0.249676	0.708427	0.355853	-0.38043	0.244068	0.550653	-0.409498	-0.201456	0.0579502	-0.309828	-0.614726	-0.163964	0.108036	0.274977	0.117303
SW7646	T84	16.7828	7.18622	-0.824694	-0.242017	2.80239	0.719911	0.268796	0.462457	-0.592049	-0.24758	-0.293021	-0.23162	0.4712	-0.307145	-0.223876	-0.0581292	-0.0636522	-0.121484	0.0849447	-0.0738025	0.0545433	0.0670929	0.439461	-0.0233119	0.115314	0.19815	-0.564642	-0.117307	0.0898902	0.213637	0.115616	-0.221512	0.00905698	-0.107696	-0.141279	0.0684172	-0.202807	0.473864	-0.0462916	-0.204914	0.365451	0.12542	0.376049	-0.016106	-0.184084	-0.0156286	-0.113687	0.0515872
SW7647	T84	17.3646	6.2784	-0.749635	-0.187452	1.47011	0.0287937	0.333909	0.105068	-0.617949	-0.142877	-0.0297336	-0.108368	0.46103	-0.159865	-0.94366	-0.0877069	-0.0138556	-0.767838	0.431638	0.480901	0.19478	0.0253115	-0.180746	-0.0952094	-0.0593141	-0.0533068	-0.752744	0.329847	0.0976077	0.0707178	0.0543597	-0.106361	0.0980908	-0.0248943	-0.282931	-0.115796	-0.123687	0.413707	0.0274945	-0.223732	0.336175	0.181076	0.330814	-0.0191356	0.0312245	-0.0265642	-0.0859144	0.162888
SW7648	T84	16.9796	7.94198	-0.688576	0.0370616	1.81479	0.207826	0.36635	0.293688	-0.496702	-0.044704	-0.0192101	-0.0845079	0.388363	-0.186242	-0.735664	-0.217598	0.0603838	-0.742481	0.645958	0.206561	0.140542	-0.045732	-0.0314587	0.108872	-0.296534	0.117833	-0.848652	0.235075	0.0448275	0.114922	0.11906	-0.271776	0.0852976	-0.0664082	-0.25263	-0.0594265	-0.127562	0.369101	0.0393782	-0.133823	0.400832	0.208871	0.404303	-0.122286	-0.0864052	0.10265	-0.164486	0.0551661
SW7650	T84	15.9525	6.19199	-0.861917	-0.22994	2.8382	0.590587	0.170135	0.463428	-0.421061	0.188697	-0.0829127	-0.659254	-0.0445755	0.0729933	-0.685009	-0.328213	0.238623	-0.295453	0.293252	0.0623666	0.00952779	0.155387	-0.191247	-0.170113	-0.173103	-0.01408	-0.411128	0.150573	0.249105	0.123278	0.123128	-0.298658	-0.0483611	0.23061	-0.615817	-0.279931	-0.142015	-0.00556807	0.0458022	-0.034155	0.111555	0.0920719	0.127975	-0.143009	0.0164294	0.0180461	-0.30396	0.0500453
SW7656	T84	15.2887	6.04726	-1.20431	-1.14364	-1.38614	2.51514	1.4745	-0.863635	1.46611	0.0907785	-0.207492	-0.00228115	-0.273268	-0.216215	-0.317364	0.122112	0.608721	0.116039	-0.182466	-0.200659	0.195873	-0.206466	-0.103107	-0.392915	-0.132682	-0.0973534	0.0716985	-0.0152949	-0.0508414	0.0971254	-0.335293	-0.450449	-0.259086	-0.0807926	-2.66828e-05	0.0521171	0.0782307	0.0926601	0.0730958	-0.282325	0.0658303	-0.0265651	0.215681	-0.197518	-0.126507	-0.077735	-0.268768	0.226599
SW7672	T84	16.2221	2.16554	-1.32799	-0.589557	-1.08781	-0.130257	0.0909316	0.112143	-0.482153	0.0585548	-0.255982	0.346479	0.415811	0.796522	0.412243	-0.47723	-0.379944	-0.149102	-0.23613	-0.488418	0.168231	0.544373	0.206578	-0.159882	0.21123	-0.00177001	0.177077	0.761906	0.24147	0.104302	-0.258071	0.156812	-0.327964	-0.239008	0.348051	-0.471651	-0.122721	0.156523	-0.178602	-0.396401	-0.107838	0.0994297	-0.117817	0.173056	-0.058429	0.110267	0.054076	-0.110317
SW7678	T84	15.2727	0.695229	-0.954875	-0.976728	-1.00137	-0.923124	-0.187039	-0.376697	-1.37218	0.415754	-0.267055	0.636935	0.0606859	-0.121948	-0.604005	-0.0906876	-0.492848	0.990964	0.345783	0.741638	-0.968028	-0.565825	0.433293	-0.177188	0.279196	0.0229462	0.0207408	0.228815	0.379653	0.456476	0.111413	-0.0103533	-0.200423	0.218608	0.73462	-0.763338	-0.238226	0.217117	0.285235	-0.0144807	0.297479	-0.265062	0.118369	0.20309	0.0195048	-0.000150874	-0.386058	-0.0930178
SW7681	T84	13.1102	-8.72875	-2.72202	-1.83878	1.4322	-0.235191	-0.672367	0.662851	-3.31868	0.437735	-1.46414	1.57865	0.0381664	-0.822762	1.34049	0.523336	0.148827	-0.144042	0.0596703	-0.763203	-0.334991	-0.262416	0.308717	0.278031	-0.366755	-0.328383	-0.838595	0.500258	0.638925	0.341499	-0.068837	0.327456	-0.254781	0.767193	0.605046	-0.468869	0.0430943	-0.171762	-0.185988	0.244024	-0.0653313	-0.320729	0.210772	0.222728	0.0800875	-0.0150292	0.0876145	-0.0221934
SW7683	T84	15.7535	3.91962	-0.977128	-0.275768	-0.359382	-0.741937	0.228202	0.253129	-0.773188	0.812147	-0.0450368	0.0302327	0.760172	0.21247	-0.19263	0.692964	0.156194	0.00693346	-0.321157	0.168931	-0.536351	-0.329783	0.840952	0.0720862	-0.181059	0.407728	-0.430736	0.244341	0.146784	0.509402	0.187685	0.255886	-0.272844	0.354047	0.433278	-0.353774	0.0252779	0.16634	0.194747	-0.0370717	0.0961042	-0.0485221	-0.0158556	0.191192	-0.0286654	0.0254258	-0.0558353	0.0742978
SW7725	T84	16.0923	1.29072	-0.898699	-0.891713	-1.27807	-1.05136	-0.425647	-0.213642	-1.26986	-0.374951	-0.364194	0.703031	-0.169604	-1.1273	0.642383	0.524702	0.661476	-0.409477	0.47047	-0.774213	-0.291606	0.303865	0.156168	0.437703	0.395808	0.119271	0.217213	0.441321	0.70526	0.143254	0.085882	0.0119166	-0.030471	0.0379905	-0.0293249	-0.500772	-0.479336	0.209426	0.0105614	0.329198	-0.112735	-0.351659	0.24708	0.537548	-0.0632838	0.177277	-0.0900664	-0.339059
SW7741	T84	16.9993	6.01036	-0.999878	-0.842861	-0.162495	0.122011	-0.168047	-1.65493	1.00663	0.697844	-0.251152	0.0819541	0.0541351	-0.250578	-0.235881	0.385598	-0.0516666	-0.547396	-0.114716	-0.557722	-0.298523	-0.196188	0.379188	-0.29036	0.0364113	0.143518	0.0929091	0.0171193	0.269191	0.293878	0.246538	0.176296	0.0493086	0.26447	0.193924	-0.232125	-0.0917709	0.336662	-0.117426	-0.0197433	0.198293	0.10018	0.218228	0.0613628	0.0059532	0.0322326	-0.123873	-0.0596012
SW7750	T84	6.38704	-24.1768	0.220693	-3.71357	-2.53148	-2.95852	-0.879318	-3.40591	-3.64174	-3.22728	-0.945086	-2.12533	1.41775	-0.0691174	-0.988389	0.044333	-0.462949	-0.425793	-1.25176	-0.98855	1.33019	-0.00688968	0.616773	-1.51888	0.0485195	-1.19466	0.138325	0.534828	-0.647729	1.43351	-0.928262	-1.2888	2.00835	0.297209	-0.360161	0.461477	1.02871	0.743907	0.982631	-0.698829	-0.113519	-0.292285	-0.527122	0.157864	0.478949	0.449011	0.144771	0.0752416
SW7753	T84	17.0838	7.41004	0.516625	-0.657131	-0.160538	-0.266795	0.235781	-0.218231	0.0475744	0.309376	0.463973	-0.124342	0.0856728	0.421027	-0.162602	0.638604	-0.188841	0.288096	-0.198375	0.258926	-0.0246745	0.613234	0.147946	-0.319444	0.0662189	0.160533	-0.201784	0.034604	0.16662	0.0447972	-0.385926	-0.254824	0.108512	-0.00114161	0.181433	0.158908	0.122486	-0.0249059	-0.151588	0.29334	0.168394	-0.0982534	-0.38169	0.178614	0.0938695	0.0206036	0.0735901	0.0167062
SW7776	T84	13.549	-1.91813	3.70537	-2.39823	-2.00559	0.51653	1.74223	1.18771	-0.646152	0.926303	-1.41723	-0.38938	0.575733	-0.328929	-0.173735	0.549045	0.0525223	-0.213323	-0.154302	-0.49011	0.0272678	0.155313	-0.289641	0.198129	-0.367332	-0.134505	0.0146117	-0.623797	-0.313959	0.55502	-0.361588	-0.0206377	-0.332286	0.203845	0.0799412	-0.153611	-0.285716	-0.0153229	-0.0775967	-0.207927	0.325557	-0.393786	-0.19	0.0900168	0.0872073	-0.317924	0.103669	0.0996252
SW7777	T84	-20.3928	5.31248	-0.463606	0.162673	-0.000662108	-0.704194	-0.488607	-0.424649	-0.56464	0.097998	0.457118	0.0509491	0.158706	0.584291	-0.123615	-0.27959	0.00286536	-0.707813	0.338658	-0.143437	-0.148161	-0.290705	-0.576091	0.201048	-0.399989	0.00497564	-0.0659503	0.569316	0.30203	0.0689733	0.0658402	0.0414752	0.126088	0.0277998	-0.047038	0.309215	0.230659	-0.2578	-0.0408672	-0.0441744	0.283122	0.107143	0.115097	-0.317329	-0.00695629	0.245267	-0.0247244	0.041867
SW7794	T84	15.8738	1.7854	4.00044	-1.77722	-0.796718	-0.762488	0.452933	0.594359	-0.463349	1.21565	-1.64334	0.0239778	0.462596	-0.0873473	0.00159397	0.381627	-0.280293	-0.0654187	-0.163674	-0.442875	-0.115782	0.252429	-0.44397	0.223336	-0.174451	-0.292858	-0.394825	-0.506482	-0.247895	0.364724	-0.398871	0.425137	0.0828675	0.188079	0.0154459	-0.13011	-0.0960498	0.180366	-0.348244	0.250129	0.0997331	-0.248406	-0.0473878	0.0091168	0.0050848	0.0998151	0.0488495	0.195104
SW7804	T84	16.455	2.56913	-0.869718	-0.846754	-1.37694	-0.627112	-0.393441	-0.127019	-1.33719	0.314571	0.0721038	0.540174	-0.757826	-0.691834	0.892708	1.28642	0.807183	0.15429	0.737573	-0.217928	-0.46847	0.634695	-0.651574	-0.353005	0.171873	0.0473087	0.139457	-0.195971	-0.13672	-0.094464	-0.137339	-0.0351134	-0.0216829	0.0302728	-0.091524	-0.150128	-0.113434	-0.279551	0.215345	0.174415	-0.0434408	-0.296039	0.205013	0.209918	0.0799346	0.207965	0.0494631	0.171955
SW7812	T84	16.5379	0.807878	2.45948	-1.76876	-0.419524	-1.07509	-0.0918595	-0.664806	-0.420808	-0.88695	-0.0575922	0.279894	-0.501892	0.039635	0.772139	0.1311	1.35417	-0.0365433	0.392195	-0.207763	0.356909	0.314802	-0.441487	0.269887	0.039409	-0.159363	-0.134594	-0.423615	0.177728	0.512346	-0.0637421	-0.0442372	0.0156407	0.069612	0.0118423	-0.213798	0.311051	-0.241834	0.0871572	-0.0414265	-0.0679521	0.0113043	0.00840804	0.0840485	-0.14535	-0.0080635	-0.225155	-0.193921
SW7813	T84	15.01	-5.20266	3.68626	-2.61642	-0.402577	-1.35044	-0.193075	-1.16129	-0.281807	0.0940993	0.981707	-0.0541221	0.716798	-0.605887	1.28311	-0.210583	1.76685	-0.107072	0.337407	0.09427	0.257601	-0.0503724	-0.0144099	-0.148958	0.193663	0.0646015	0.0293201	-0.494785	0.197089	0.111612	-0.107168	0.0991602	0.0360701	0.448068	-0.184819	0.073473	-0.252959	-0.426951	-0.246677	0.0221422	0.106159	0.149642	-0.0691036	-0.0435641	0.011692	-0.0148513	-0.0348417	-0.206521
SW7818	T84	14.1207	-7.06723	4.23208	1.48233	-2.12025	1.30812	0.0145647	0.135162	-0.187019	-1.1709	0.0964119	0.303671	-0.558942	-0.477431	1.52752	0.136474	0.970306	-0.595515	0.712856	-0.815508	0.315852	-0.159376	-0.256666	0.388917	-0.270026	-0.392598	-0.0376227	-0.501453	-0.108407	0.536088	-0.309995	-0.0733094	-0.553289	0.271913	0.164959	0.395338	-0.0242378	0.259201	-0.210601	0.161071	0.203094	-0.237661	-0.142994	-0.148193	-0.0440951	-0.0824265	-0.00326737	0.0156793
SW7822	T84	15.5594	2.16182	-1.19963	-1.24562	-1.85506	0.0647143	0.86196	-0.0350607	-0.917347	1.12438	0.00896883	-0.287947	1.50133	-0.916811	0.216122	-0.480628	0.361344	0.29907	0.209866	-0.522319	0.386863	0.617684	0.160023	-0.336356	0.371997	0.471007	0.348967	-0.0705294	-0.277431	0.0894816	-0.243918	-0.0505032	-0.0855683	0.217735	-0.29979	-0.378129	-0.607661	-0.101252	-0.0952261	-0.0127835	0.1139	-0.183976	-0.229962	-0.0706072	-0.283384	0.0701226	0.42662	0.164875
SW7824	T84	14.9703	3.04883	-1.16991	1.44875	1.40354	-2.02956	2.65941	-0.419883	0.192711	0.107011	0.200846	0.14955	-0.274707	-0.0723694	-0.784793	-0.551211	-0.0175997	-0.480578	0.676055	0.0878561	-0.104646	0.215638	0.152494	-0.0330146	-0.200493	-0.379171	0.00835784	-0.0775116	0.0487673	-0.318941	-0.0696467	0.255093	0.29568	-0.307614	-0.368892	-0.121288	0.302005	-0.0944081	0.26918	0.0519327	0.403765	0.153317	0.0496937	-0.100409	0.158644	-0.0585164	0.199038	0.252205
SW7825	T84	15.3747	2.32774	-1.33003	0.805384	2.96941	-1.2024	2.09601	-0.0582537	0.13272	-0.0830399	-0.426986	0.0423754	-0.0532214	-0.350799	-0.500984	-0.424941	-0.106119	-0.24218	0.081182	-0.176337	-0.364077	0.704968	0.696905	-0.372181	0.0934708	-0.534565	0.372574	-0.15771	-0.15486	-0.117315	0.165437	0.422103	0.067829	-0.111405	0.0884622	-0.325289	-0.0387702	-0.103735	-0.229001	-0.362894	0.333799	-0.0489127	-0.256117	0.216546	-0.172919	-0.00359694	-0.0887079	0.0781643
SW7826	T84	14.3568	0.973126	-1.44862	1.17095	2.50832	-2.11869	2.88367	-0.326679	0.379441	-0.0537273	-0.411187	0.0953664	-0.195813	-0.383037	-0.516134	-0.424452	-0.0889612	-0.187206	0.0940564	-0.298496	-0.455126	0.69286	0.869368	-0.336192	0.0491783	-0.644418	0.497581	-0.193954	-0.0954526	-0.39155	0.126335	0.631469	0.121358	-0.22019	0.0288015	-0.20817	0.0547292	-0.104465	-0.218195	-0.274307	0.316084	0.0354038	-0.342655	0.147788	-0.173779	-0.165387	0.00091901	0.115622
SW7844	T84	13.3205	-7.98667	-2.9671	-2.91908	3.42059	-0.253221	-1.23322	1.86874	0.953888	1.22941	1.64832	-0.982185	0.366789	-0.398751	0.482672	-0.504983	0.385127	0.000932704	-0.144407	0.244364	-0.102316	0.182647	-0.487933	-0.1748	0.250271	0.0603419	0.488171	-0.38653	-0.375446	0.262562	0.123391	0.235579	0.0208672	-0.0635692	-0.268214	-0.328585	0.490266	0.376608	-0.424215	-0.305978	0.292299	0.240335	-0.472238	0.122426	-0.160202	0.320798	0.14046	0.260501
SW7845	T84	15.4901	-4.92319	-2.44141	-2.36943	-0.242422	-1.85953	-1.21364	1.06727	0.612696	-0.87888	1.67956	0.430622	-0.755582	-0.38602	0.575729	0.614636	1.08018	-0.492192	0.789089	-0.289004	-0.442714	0.427701	0.0632842	0.153233	0.261183	0.219647	-0.0451925	0.309566	-0.751044	-0.026178	0.248341	-0.0610753	-0.365898	-0.496883	0.312312	-0.0676862	0.1348	0.296225	0.0901728	-0.147567	-0.172875	0.0211855	-0.338477	0.126034	-0.16184	0.327063	0.0474808	0.363057
SW7848	T84	15.7039	-4.92281	-3.00852	-2.52446	-0.891655	-1.44883	-1.10242	0.264288	1.11369	0.710367	1.92717	0.124043	1.17027	0.474473	0.877955	-0.21744	-0.0104245	0.142082	0.446912	0.125025	-0.0592288	0.858537	0.236404	-0.147977	0.16756	-0.0217452	0.194703	0.31164	-0.589801	0.10131	-0.183095	0.0508813	-0.116444	-0.123532	-0.43529	-0.569886	-0.162084	0.0938422	-0.27741	-0.218532	-0.183532	0.253558	-0.0839326	0.170905	-0.199313	0.0744005	0.113829	0.573201
SW7849	T84	16.949	0.200963	-1.85318	-1.52967	-0.641281	-1.68888	-0.841176	1.33699	1.20676	-1.54827	0.711697	0.899248	-0.479376	-0.481473	0.891788	0.0724804	1.1078	0.0986008	0.592154	-0.051345	0.158562	-0.0402519	0.345028	0.242264	0.312022	0.100785	-0.172991	0.20225	-0.331229	0.172571	-0.107149	0.142814	-0.0829489	0.0358403	0.0701466	-0.255123	0.156856	-0.069067	0.245131	0.172671	0.165126	-0.122999	0.0181718	-0.00342912	0.135371	0.169603	0.0365051	0.219738
SW7850	T84	14.4696	-7.85419	-3.47505	-0.931076	2.03556	-2.46479	0.665406	1.17141	1.03652	-2.07907	-0.07311	-0.000912557	0.0424699	-0.242207	-0.263647	-0.44069	-0.0777202	0.191453	-0.393171	0.61986	-0.096463	0.712934	0.702567	-0.138845	-0.241858	-0.210722	0.6586	0.0294389	-0.631926	0.108812	-0.519854	0.692994	-0.124166	-0.1191	0.110119	-0.156414	0.431577	-0.392512	0.17058	0.47333	0.446693	-0.138804	0.0507039	-0.126055	0.20757	-0.196758	-0.00531345	0.212124
SW7853	T84	13.1029	-8.52625	-3.95431	-1.32161	3.22298	-1.54128	0.396308	2.23485	0.629863	-0.75788	-0.416151	0.643424	0.603163	-0.0353812	0.149347	-0.354021	-0.114718	-0.76137	-0.789031	0.985296	-0.348566	1.00659	0.899286	-0.170821	-0.587726	0.354275	-0.0141521	0.0202797	-0.20118	0.810799	-0.0507789	0.215424	0.18911	-0.354763	0.285493	-0.371242	0.273658	0.070263	-0.00905045	0.110415	0.131156	-0.150763	-0.0218747	0.0770713	-0.0608931	-0.437922	0.318295	0.226267
SW7860	T84	12.855	-7.28747	-2.6914	-2.22897	3.07851	1.1776	-0.410802	-1.7956	-0.674559	1.82737	0.407775	0.171329	1.02337	0.817757	0.920739	0.0454155	0.126253	-0.662185	-0.314902	-0.406914	0.0164451	0.154557	-0.29205	-0.452321	-0.389131	-0.246356	0.0412684	-0.61404	-0.0818412	0.598513	-0.615283	0.788036	0.165271	0.117103	0.106129	-0.187821	0.000788082	0.475181	-0.473065	0.368838	-0.311679	0.337803	-0.153393	-0.139903	-0.0623859	-0.18494	0.0346843	0.592124
SW7864	T84	17.4852	1.13668	3.73472	1.32862	-0.348927	0.605739	-0.46929	0.787405	0.107517	0.64311	-0.738186	-0.19151	0.376346	0.150262	0.310722	0.0520338	0.167284	0.260764	-0.333507	-0.669962	-0.21915	0.630962	0.0186561	0.068986	0.505213	0.431986	0.0772022	0.651451	-0.278841	-0.207874	-0.0945799	0.0660236	-0.025893	0.0756782	-0.186712	-0.228487	-0.0130235	-0.349718	-0.0565717	0.309403	-0.0293944	-0.0749373	0.0140104	-0.106566	0.412961	0.0783306	-0.212346	0.233052
SW7870	T84	17.4883	3.7875	4.79284	-1.66241	0.709448	-0.00771178	0.51116	-0.0026134	0.647788	-0.0405281	-0.281432	-0.290518	0.0389019	0.409399	0.235513	0.212418	0.164038	0.172844	-0.230398	0.200681	0.221492	0.10545	-0.180732	-0.147455	0.196051	0.112584	0.048792	-0.436417	0.135078	0.198568	-0.109117	0.0243394	-0.0469317	-0.0439358	-0.121075	0.00562461	0.11388	-0.0840761	-0.141282	0.0237113	0.0159103	0.0626029	0.03656	-0.172923	-0.0327193	0.0238023	-0.0881102	-0.0631077
SW7872	T84	16.8497	4.66563	0.0652242	-0.836621	-0.346079	-0.144528	0.261077	0.111207	-0.32322	0.152987	0.152094	-0.197123	-0.108428	-0.20818	-0.259366	0.725608	-0.108816	-0.517307	-0.598554	0.863036	0.0603643	0.274241	0.194641	-0.410512	0.969765	0.567817	-0.547501	0.181929	0.202595	-0.231481	-0.325812	-0.123729	0.130272	0.112177	-0.0485789	0.213703	0.216327	0.00919639	-0.428046	0.124315	0.260939	0.209275	-0.445371	-0.209605	0.00968485	-0.128431	0.104983	0.190758
SW7873	T84	15.1493	-2.94711	2.86439	-2.27078	-0.228693	-0.914006	-0.0295151	-0.315654	-0.52916	-0.885883	-0.388801	0.318256	-0.661235	-0.621532	0.866038	0.772735	1.104	-0.296788	-0.0129497	0.594796	-0.0771235	-0.353085	-0.383377	0.358621	0.513006	0.458605	-0.277385	-0.335679	0.35626	0.226073	-0.173389	0.317425	0.254134	-0.106838	-0.279295	0.0260751	0.0161752	-0.0645334	-0.285479	-0.186311	0.204561	0.153713	-0.474045	-0.26803	-0.0962898	-0.0440358	0.0934508	-0.208262
SW7875	T84	16.4756	1.48683	4.12339	-1.71989	-0.195025	-0.855275	0.0429811	-0.240436	-0.0195569	-0.607411	0.0355412	0.344177	-0.69144	-0.101005	1.12545	0.234518	0.995599	-0.0769888	0.610399	-0.249512	0.275426	-0.343326	-0.223856	0.313298	-0.184159	0.115503	-0.15568	-0.550006	-0.0128586	0.318446	0.00529679	0.226812	0.109516	-0.173492	-0.0246711	-0.0276983	-0.124505	-0.149343	-0.0571475	-0.385779	0.027125	0.203534	0.00617395	0.145433	0.146862	-0.23648	0.0332123	-0.17617
SW7876	T84	16.466	3.76567	4.21972	-1.50948	0.0368222	-0.24667	0.550238	-0.105694	0.288215	-0.0299363	-0.084289	-0.104553	-0.230105	0.267255	0.363427	-0.111434	-0.122003	-0.132921	-0.0114462	0.242395	-0.149063	-0.243502	-0.260814	0.334813	-0.0498583	0.292263	0.0720088	-0.358895	-0.363214	0.317036	-0.219933	0.279178	0.308684	-0.321013	-0.287954	-0.189088	-0.171401	0.148524	0.102581	-0.25622	0.27665	0.419501	0.129768	0.143495	-0.120502	-0.379464	0.152384	0.172043
SW7877	T84	16.969	4.9285	4.14903	-1.4416	0.184807	-0.459816	0.542254	0.109116	0.474585	-0.0410255	-0.302576	-0.0864384	-0.0653937	0.0892214	0.369057	-0.231291	-0.216947	-0.028519	-0.0108044	0.172295	0.127076	-0.640865	0.108684	0.264734	-0.356713	0.361468	0.0100769	-0.243418	-0.521154	0.350033	0.0953134	0.48257	0.176031	-0.164339	-0.185658	-0.42712	-0.188075	0.0957152	0.000230939	-0.0952966	0.252	0.0176769	0.000356169	0.109512	-0.0638233	-0.14525	-0.0110059	0.0517353
SW7878	T84	16.7972	6.95802	1.35882	-0.700559	-0.395552	-0.18237	0.500919	0.101431	0.0254667	0.0326246	-0.151597	0.0244232	-0.0522553	0.692285	0.132639	0.320385	0.109782	0.594642	0.102169	0.236837	0.288003	-0.670177	-0.155633	0.749093	0.155746	-0.155305	-0.0702902	-0.806506	-0.295351	0.162606	-0.165452	0.168192	0.327496	-0.27546	-0.00923302	-0.46994	0.106168	0.0687578	-0.0525105	-0.249694	0.29209	0.437579	-0.10618	0.0250155	-0.12474	-0.0829044	0.0366018	0.0720625
SW7883	T84	16.866	7.5215	-0.481756	-0.317545	-0.28701	-0.581291	0.440337	-0.0970725	-0.383378	0.254084	0.208592	-0.113297	0.37558	-0.201957	-0.551653	0.413805	-0.378123	-0.212114	-0.271269	0.0597897	-0.108439	0.00230249	0.873849	0.122782	-0.0193326	0.283975	-0.389299	-0.0771542	0.149919	0.269532	0.293744	-0.239728	-0.062461	-0.474674	-0.129935	0.157652	-0.200662	0.176015	-0.012456	0.171309	0.194679	0.202644	-0.148307	-0.0342885	-0.0701424	-0.0754332	0.107574	-0.276369
SW7889	T84	16.1632	1.15652	3.92747	-1.50708	-0.694483	-0.394622	0.591761	0.266042	-0.26729	0.699576	-0.701628	-0.174261	0.275195	-0.380645	-0.179838	0.688607	-0.787717	-0.178611	-0.498282	0.0567734	-0.00216872	-0.158715	-0.116325	0.577003	0.729977	-0.345268	0.0991474	-0.313868	0.37751	-0.0324584	0.459782	0.344861	0.0663724	-0.291609	-0.370766	-0.0206694	-0.217043	0.0235733	0.255824	-0.0533496	0.0721957	-0.02709	0.270165	0.142457	-0.0195818	-0.279842	0.095313	-0.125599
SW7890	T84	15.7826	0.59471	1.40764	-1.03244	-1.00745	-0.645433	0.229472	-0.272169	-0.95211	0.002864	-0.868903	-0.471001	0.341123	-0.261384	-0.210832	0.102605	-0.653064	0.366486	-0.525216	-0.582608	-0.204123	0.00712152	-0.0846436	0.484591	0.396161	0.295973	0.0684333	-0.119663	0.112141	0.0360822	0.19304	-0.0495161	0.0207862	-0.608668	-0.427169	0.00848914	0.199322	-0.272645	0.625569	0.222777	0.208617	0.0695834	0.148215	-0.0140475	-0.416978	-0.108846	0.189887	-0.150557
SW7917	T84	16.0581	-4.20845	4.75902	2.25523	-0.417335	0.685235	-1.14302	0.231875	-0.113656	-0.784285	0.35201	0.310617	-0.725681	-0.948087	1.39321	0.441401	0.658275	-0.454424	0.185678	-0.0014319	0.0790745	-0.325389	-0.140357	-0.513242	0.685475	0.0819373	0.0280336	0.0246472	0.0320565	-0.356323	0.451687	0.159469	0.165665	-0.0374893	-0.0239792	0.421361	0.232507	-0.100832	0.0901452	0.0549495	-0.00507324	-0.0836595	-0.0428286	-0.289541	0.0379716	-0.129691	0.104447	0.0972623
SW7920	T84	16.9193	3.80647	0.587951	3.90947	-0.926738	0.657363	-0.842119	0.307083	0.102808	0.0878257	0.238892	-0.160943	0.361452	0.455048	-0.277097	0.297741	0.620431	0.187801	-0.579445	0.107719	-0.554538	0.325036	0.317798	0.225618	0.263883	0.181796	-0.664192	0.0130073	0.147292	-0.0788745	0.253645	-0.0403128	0.0705364	-0.180661	-0.140304	0.23713	0.1488	-0.0333696	0.229805	-0.282625	-0.122445	0.140156	-0.209647	-0.0183295	-0.52757	-0.184194	0.0993807	0.0325826
SW7921	T84	16.6208	3.35759	0.601273	3.4597	-0.985529	0.50665	-0.811762	0.152977	0.11963	-0.220163	0.115675	-0.369112	0.260107	0.606178	-0.143917	0.315482	0.680274	0.209812	-0.701531	0.456934	-0.247648	0.439156	-0.0511391	0.440956	0.338845	0.18394	-0.755676	-0.251824	0.189054	-0.106563	0.108242	-0.222843	0.0507325	0.0353635	0.250347	0.283785	0.175872	0.0726081	-0.0802737	-0.293838	-0.136396	0.233372	-0.0331297	-0.203098	-0.348501	-0.0697716	-0.173826	0.136688
SW7925	T84	16.515	3.44189	3.42527	-1.4312	0.631484	0.225236	0.317458	-0.180152	0.265455	-0.170789	-0.152079	-0.159679	0.165539	0.0767777	0.0475833	0.43831	-0.237017	0.145254	-0.545355	0.329089	0.262865	-0.205083	-0.0636063	0.21424	0.815732	-0.0924043	0.38348	0.665674	-0.132334	-0.1624	-0.0905235	-0.119739	0.101849	-0.252752	-0.334721	0.276	-0.608455	-0.122847	0.00341779	0.107824	-0.218136	0.328513	0.173367	0.0856741	-0.102914	-0.24754	0.205543	0.191797
SW7926	T84	15.1868	1.13435	2.12225	-1.34305	-0.0052374	-0.280579	0.126164	0.0670317	-0.672477	0.0130155	-0.974313	-0.418611	0.145063	0.398052	0.25514	0.684337	-0.00308858	0.785984	-0.52718	0.129533	0.206808	-0.421077	-0.775138	0.941577	0.122675	-0.209261	0.326137	-0.933772	-0.308212	0.198228	-0.130483	-0.466283	0.19823	-0.761051	-0.26855	-0.0543762	0.00622191	-0.347719	0.0668954	0.455769	-0.0596995	0.422877	0.187327	-0.343315	-0.176213	-0.145269	0.0317674	0.0462792
SW7927	T84	15.7025	0.160777	-0.613097	0.235149	-0.885403	0.0905586	-0.346809	0.464115	-1.37871	0.104535	-0.97457	-0.425236	0.0228164	-0.265661	-0.126418	0.71056	-0.304678	0.235742	-0.779407	-0.0904	-0.0738822	-0.593535	-0.821148	0.573596	1.30171	0.0794656	0.141395	-0.0171269	0.0703607	-0.588113	0.148839	-0.2395	0.144668	-0.196204	0.00714566	-0.065795	0.125577	-0.163731	-0.622578	-0.125794	-0.305177	0.336268	0.188372	0.152451	0.270941	-0.459162	0.583259	0.191902
SW7929	T84	16.1702	2.09863	-0.798241	-0.94199	-1.39103	-0.585423	-0.0577067	0.388404	-1.48287	-0.190882	-0.446322	0.783759	-0.884087	-0.905206	0.508306	0.67917	0.660808	0.243225	0.155159	0.013296	0.28671	-0.310204	-0.00692354	0.169774	0.943551	0.0249954	-0.481716	-0.101256	-0.0514812	-0.344241	0.00961443	0.463321	0.2729	0.0299114	-0.243314	0.0888648	0.245961	-0.38432	0.291474	-0.00516062	-0.0897679	0.0127237	-0.151507	-0.0467423	0.244153	-0.0231308	0.0638887	0.224523
SW7930	T84	17.3535	5.81255	-0.0160277	-0.531836	-0.357614	-0.480413	-0.143677	-0.357347	-0.529555	-0.70357	0.678127	0.935707	-1.10561	-0.584692	0.468351	-0.183511	0.955045	0.272948	0.172569	-0.426426	0.0915078	-0.00433576	-0.0393899	0.019	0.282851	0.0670196	-0.470857	-0.0918047	0.275102	-0.0833149	-0.0426863	0.0436061	0.064679	-0.00154511	0.188303	0.0736496	0.138748	-0.123001	0.251528	-0.105547	-0.020162	0.104423	0.0532272	-0.122342	0.144132	0.106703	-0.0318508	-0.0484105
SW7943	T84	15.7772	-3.16604	3.99303	1.46372	-0.864644	-0.130921	-1.84646	1.26774	2.23927	-0.430553	0.253694	0.755796	0.192549	0.410356	0.0211987	-0.154527	-0.285265	0.460816	0.519374	0.0918059	0.17804	0.61892	0.10503	-0.255529	-0.551356	-0.0870163	0.454544	-0.0742549	-0.250941	-0.124647	0.300617	-0.238183	0.25212	0.610109	-0.0644979	0.509673	0.0869649	0.168101	-0.0470183	0.120057	0.0165774	-0.0996505	0.0475034	0.221558	-0.0355232	-0.367727	0.155039	0.153224
SW7945	T84	12.9521	-4.89917	4.50874	0.101167	-0.922774	0.054416	-0.986479	-0.690117	-0.249886	0.441278	0.345719	1.04317	-0.817116	0.337882	-0.729348	-0.63262	-0.839764	1.41268	1.42386	0.708611	-0.42101	0.708975	0.446083	-0.694217	0.352246	-0.161629	0.354549	0.587998	-0.359492	0.0750967	-0.337144	-0.399093	-0.176769	0.19218	0.222682	0.0942251	-0.374069	0.444037	0.240291	0.0342054	-0.0537458	0.313825	0.0700764	0.256642	-0.346656	-0.105489	0.271105	-0.122227
SW7947	T84	11.9488	-8.05584	5.41873	1.91348	-1.17495	0.149409	-1.9122	1.02705	1.31482	0.01199	0.882237	0.999785	-0.613997	0.038942	-0.710132	-0.577604	-0.728587	1.55004	-0.477978	-0.217842	0.465366	0.524201	-0.388606	0.137661	-0.216944	-0.190243	-0.421998	-0.118933	0.23391	0.0322388	0.0644997	0.0818991	0.172372	0.401849	0.637074	-0.111167	-0.168951	0.235061	0.349246	-0.0296383	0.0465329	0.693135	0.0166184	-0.280071	0.1106	-0.00494515	-0.16215	-0.221337
SW7948	T84	11.1737	-3.58061	2.1102	1.21451	-1.59565	0.10372	-1.05249	0.544179	-1.06628	1.4669	0.170068	2.26129	-1.13967	0.401134	-1.79781	-0.118938	-0.0854893	1.58883	0.00119167	-1.04452	0.914775	-0.211928	0.0867891	0.0888489	-0.165632	0.221905	0.367265	-0.66026	-0.0996995	-0.108876	0.220401	0.306414	0.437732	-0.291967	-0.424782	0.185646	0.156123	0.567806	-0.572082	-0.0588048	0.261829	-0.142199	0.221816	0.154185	0.116417	0.328729	0.362126	-0.0960321
SW7949	T84	12.8243	-3.29255	4.48801	2.10828	-1.32139	0.28068	-1.08836	0.0484919	-0.363328	0.222915	-0.0774001	1.25429	-0.45153	-0.197154	-0.743824	-0.354391	-0.631946	0.69702	0.77403	-0.612958	0.872061	0.139427	0.477924	-0.258375	-0.262575	-0.0328927	0.483259	-0.0869245	-0.469249	-0.109856	0.550504	0.0217435	-0.153924	-0.203916	-0.109898	0.0962473	-0.294911	0.704358	-0.391662	0.13816	-0.134925	-0.220783	0.0590783	0.486013	-0.414805	-0.126781	0.630673	0.0484774
SW7951	T84	15.7525	-2.7514	5.22123	1.93087	-1.44032	0.335265	-0.755544	0.570145	-0.255628	0.67461	-0.84201	0.300975	0.271025	-0.215177	0.240636	-0.109202	-0.543389	0.510874	0.943929	-0.343879	-0.251822	0.143463	0.221109	-0.410057	0.0115349	0.0489624	0.269384	0.0733127	-0.55279	-0.0086046	0.104938	0.275139	0.183187	-0.657316	-0.0551639	-0.160306	-0.0396699	0.489171	-0.528978	0.150153	0.0732689	-0.223409	0.0128902	-0.0322855	0.124779	0.270834	0.228313	0.0197817
SW7962	T84	15.9363	0.668863	-0.388534	1.4506	-1.08277	-0.0317291	-0.978951	-0.381546	-0.801376	-0.685015	0.282138	1.12847	-0.394398	0.346761	1.48604	-0.475367	0.896105	-0.296128	0.171823	-1.07314	0.0880312	0.312752	0.216882	0.534086	0.339069	0.349728	-0.0729919	0.771673	0.0312624	-0.0421053	0.234627	-0.129369	-0.0127646	0.0625495	0.237979	-0.0704631	0.00760484	0.166967	0.209417	-0.122077	0.029943	0.0649064	-0.293645	-0.169929	0.45542	-0.262072	-0.144737	-0.0376615
SW7967	T84	17.3509	4.2688	-0.406551	-0.384373	-0.726813	-0.560335	-0.152746	-0.365749	-0.522418	-0.835838	0.381038	0.481623	-0.330562	-0.165815	0.300407	-0.133587	1.12003	-0.257104	0.805849	-0.578896	0.120845	0.370765	-0.213623	0.110382	0.453564	0.22145	-0.301559	0.630881	0.264933	0.120023	-0.126842	0.102201	-0.0230259	-0.00677679	0.076878	-0.193695	-0.119189	-0.368192	0.0614326	-0.169582	-0.0159444	0.187502	-0.124701	0.36063	-0.153966	-0.0977456	0.070022	0.0196549
SW7990	T84	15.8009	7.31453	-0.191421	-0.127349	-0.814635	-0.0634088	0.0372146	0.541118	-0.694509	0.786658	-0.0916268	0.749952	-0.414075	0.147278	-0.116319	-0.393862	-0.134898	0.651697	-0.415757	-0.457352	0.101756	0.288146	-0.271893	-0.343665	-0.0538242	0.230631	-0.102002	-0.0189835	-0.191327	-0.149639	-0.183391	0.0411049	0.0739695	-0.133929	-0.0548322	0.0111418	0.0581524	-0.0851102	0.123432	-0.023103	-0.144616	0.0830681	0.235386	0.203254	0.0452506	0.162844	0.0629173	0.0913676
SW8007	T84	15.6912	1.39051	-1.10762	-0.879764	3.27704	1.63449	-0.265512	-0.116687	-0.983606	0.121426	-0.398677	0.302982	-0.346297	0.449806	-0.457732	-0.288843	-0.344287	0.378446	0.349576	1.08369	-0.515378	0.0537282	-0.156537	-0.000400059	1.01139	0.208131	0.50578	0.0614174	-0.255771	0.613081	-0.0138961	-0.10075	0.180796	0.207119	-0.280258	0.530621	-0.0821435	0.162619	-0.130445	0.149804	0.201759	-0.108925	0.11672	0.0954004	-0.0355762	-0.288631	0.00361736	-0.0327362
SW8016	T84	17.554	6.46716	0.0190247	1.48232	-0.311392	0.513931	-0.314136	-0.285794	-0.0237803	-0.0172583	0.883018	-0.131949	-0.205865	0.0384422	-0.0251091	0.955347	-0.347498	0.221451	-0.0172828	0.362774	-0.0050876	0.480856	-0.0627547	-0.665617	-0.243332	-0.363626	0.136483	-0.425744	-0.178455	-0.201467	-0.0261588	-0.249919	0.0788913	-0.221369	-0.0372739	0.111187	-0.00218865	-0.0797024	0.11453	0.331001	0.170497	-0.0738292	-0.271171	-0.0376269	-0.505588	0.04933	0.0283209	-0.0250266
SW8019	T84	15.4374	2.21746	-0.0994237	4.27218	2.31536	1.93065	-1.22196	0.76941	-0.513063	-0.291833	-0.0253019	-0.0429113	0.422065	-0.601659	0.0505687	-0.409646	-0.38976	-0.499611	0.368654	-0.140004	-0.080495	-0.149969	-0.34233	-0.161405	-0.341302	0.122784	-0.112979	-0.00137947	-0.106511	0.28046	0.24429	-0.00156541	0.310614	-0.297783	-0.295576	0.00956336	-0.183511	0.174823	-0.0196136	0.156295	0.482587	0.0428238	0.0185135	-0.153723	-0.208008	0.0360585	0.123844	0.116609
SW8020	T84	15.1902	3.99133	-0.736071	-0.380159	2.1215	0.526609	-0.270995	-0.0111246	-1.00353	-0.316498	-0.339473	0.325894	-0.0384056	-0.436147	-0.416418	-0.0233376	-0.0764758	-0.495341	-0.653715	0.807852	0.201174	0.0811021	-0.126789	0.189182	0.390221	0.446551	0.197874	-0.0701525	-0.498083	0.559314	0.371228	-0.00572072	0.116857	0.145013	-0.130124	0.465708	-0.497328	0.55748	-0.118042	0.0802551	-0.126009	0.00984166	0.0299698	-0.438653	-0.159135	-0.27761	0.0723848	0.19126
SW8027	T84	15.3446	-4.69741	-0.122104	-0.821492	-1.21302	-0.967232	-0.797178	-1.31283	-1.77864	-1.92836	-0.0166873	0.307205	-1.03951	-0.7468	0.666892	-0.0230565	0.450321	-0.460653	0.554565	0.0131875	0.165464	0.198713	0.0640595	0.165415	0.816351	0.443284	-0.0013319	-0.31984	0.230203	0.00598022	0.211213	-0.475734	-0.174492	-0.147295	0.0652557	0.529447	0.516271	-0.106244	-0.110364	0.0395803	0.3663	0.230007	-0.061854	-0.284348	-0.154815	-0.205441	0.016293	-0.0602085
SW8033	T84	15.8262	2.26441	-0.407536	-0.910669	1.48981	-0.47201	-0.26227	-0.166288	-1.21995	-1.01381	0.0574831	0.624483	-0.624659	-0.981542	0.515467	-0.044206	1.28828	-0.423039	0.0643852	-0.213308	-0.185979	-0.135369	0.270573	0.17776	-0.0326539	0.423664	-0.328562	-0.48436	-0.0735975	0.558957	0.388866	0.0281632	0.0401959	-0.443181	-0.130326	0.0773257	-0.254018	0.0881285	-0.0133327	0.0693419	-0.197079	-0.155127	-0.176303	-0.303586	-0.256119	-0.0902123	0.0512776	-0.0189408
SW8038	T84	17.0484	7.64967	-0.195347	-0.230084	-0.144986	-0.225897	0.0240261	-0.414884	-0.117307	0.142239	0.339909	0.538223	-0.412679	0.383486	-0.553804	-0.535385	0.0669881	0.409265	0.0202287	0.339149	0.442375	0.570795	-0.0586058	0.0289944	0.0342971	0.103897	0.13531	0.26317	-0.00558514	0.0933898	0.0948374	-0.0949992	0.0801924	0.475884	0.000171362	0.497564	0.16254	0.0216448	-0.149037	0.137478	0.00428212	-0.0597188	0.190573	0.193962	-0.133757	0.067518	-0.209752	-0.144704
SW8044	T84	14.391	0.827209	0.59974	3.93888	-1.32802	1.3422	-1.18303	0.0142142	-0.175182	-0.0867202	1.21967	0.63798	-0.618323	-0.180597	-0.0510933	0.448864	-0.519653	0.264558	-0.368481	0.644189	0.527441	0.478988	-0.355693	-0.623279	0.374307	-0.126812	-0.373645	0.15534	0.140922	-0.269973	-0.168211	0.335206	0.372529	0.102752	-0.293816	0.0667237	0.167522	0.07563	-0.175277	0.0300956	-0.523745	-0.0724961	-0.105544	-0.0630705	-0.281562	0.0671485	-0.321452	-0.0146546
SW8047	T84	15.2571	-4.13256	4.6823	2.52485	-1.01265	0.51497	-0.978914	-0.145684	0.170938	-0.148495	0.0208183	-0.449263	0.430641	0.613039	-0.0122008	-0.690447	-0.299989	0.101646	0.983032	0.596726	-0.831501	0.173976	-0.407655	-0.476817	-0.142225	-0.0645949	0.0972022	0.731937	0.477883	0.241558	0.106069	-0.142828	0.464497	-0.0254974	0.101177	0.185792	0.0841771	-0.356723	-0.216986	0.0457454	0.170804	-0.207994	-0.0854358	0.121772	0.111823	-0.0568859	-0.0325534	0.400501
SW8049	T84	15.2015	-1.9624	5.11323	-0.581824	-0.721599	0.0929649	-0.020175	-0.467706	0.158537	-0.399968	-0.150728	-0.0721783	-0.322697	0.314811	-0.0820887	-0.0813515	-0.515935	0.493518	0.272069	0.712917	0.00330666	0.144477	-0.341877	-0.672214	0.377636	0.0131332	-0.174658	-0.205548	0.440455	-0.0232681	-0.101819	0.177025	0.148632	-0.155068	-0.228132	-0.285686	0.338478	0.415317	-0.674397	-0.0273529	-0.22774	0.00524393	0.0352678	0.00938569	-0.0680341	0.0208673	-0.141322	0.109486
SW8069	T84	15.0432	-0.0804935	-1.77624	0.904603	2.59823	2.72074	-1.2404	-1.29524	0.948476	0.144762	-1.27382	-0.0730833	-0.169688	-0.323057	-0.0655871	0.500043	0.21016	0.574095	0.116819	0.530554	0.0630382	-0.042247	0.0802667	-0.377257	0.164516	-0.605478	0.132738	-0.335594	-0.05625	-0.00590067	0.0517165	-0.399891	-0.0973594	0.0277765	0.274988	0.167748	-0.107053	-0.144605	0.107527	0.218368	0.162493	0.0888635	0.305019	-0.141348	-0.235385	-0.0319063	0.1248	-0.0281356
SW8072	T84	15.4996	0.875445	-2.28554	-1.62613	1.8071	-0.0712561	-0.761326	1.61964	0.653766	-0.420083	0.190984	0.357231	0.343013	0.575521	0.748723	0.171783	-0.842806	0.122555	-0.348407	-0.0344123	0.302983	0.407501	0.296686	-0.256582	0.0787255	-0.420241	-0.0811714	-0.279327	0.0978317	-0.225001	-0.116508	-0.48301	-0.0597049	-0.312696	0.235757	0.288256	0.127731	-0.337442	-0.139205	0.38711	0.154028	0.275872	0.319874	-0.376352	0.465688	-0.0758264	0.27121	-0.0479726
SW8088	T84	13.5936	-5.93956	-0.966423	2.79735	-1.85061	0.33561	-2.10259	-0.66498	-0.796997	-1.3573	-0.0250601	1.37201	-0.659676	-0.349446	1.83052	0.682224	1.12888	-0.19855	-0.0241068	0.314875	0.391562	-1.16172	0.124053	0.0230309	-0.146724	-0.275524	0.198305	-0.0814345	0.405157	-0.682599	0.147932	-0.519118	0.351419	-0.100723	0.492893	0.103756	-0.266772	-0.0307079	0.0579752	0.168704	0.16071	0.0479465	-0.148658	0.0827579	-0.0306495	-0.0340135	-0.0135648	0.254536
SW8090	T84	11.3531	-8.45013	-0.922765	2.15644	-1.43311	0.163947	-2.37836	-0.891264	-1.42322	-1.42927	0.215833	2.06286	-1.1956	-1.02976	1.1752	0.344742	1.21203	0.436509	-0.26576	0.627719	0.302439	-1.2338	-0.268356	-0.133383	-0.898996	-0.225961	0.516524	-0.244748	0.139439	-0.0924363	-0.259294	-0.277743	0.441707	-0.220761	0.587895	0.0323371	-0.643532	-0.0118741	0.301632	0.388925	0.00895346	0.0634892	-0.132349	0.417375	-0.322805	0.0185963	-0.0782387	0.312505
Devon	Devon	-19.9627	1.02256	-0.704234	-0.489014	-0.760686	-1.80328	-1.21241	-1.17331	-1.38235	-2.07229	-0.271998	-0.125041	0.184856	-0.461112	-0.176332	-0.331263	0.0622508	-0.125132	-0.420643	-0.488159	-0.716384	0.0628108	-0.213309	0.0152279	-0.0070689	-0.403528	-0.151122	0.0180918	-0.0114938	-0.230354	-0.000481234	-0.172263	-0.024543	0.143267	-0.399901	-0.0797171	-0.220562	-0.401038	-0.147886	-0.0241071	-0.094955	-0.251364	-0.0387371	0.128222	-0.256529	-0.0546525	-0.148601	-0.372619
Triso	Triso	18.4857	9.66387	-0.219035	-0.260412	-0.109595	-0.24375	0.182389	-0.318544	0.0704311	-0.224025	0.09326	-0.0173045	0.0209562	0.0735467	-0.0697016	-0.13904	0.0668442	0.165488	-0.149604	-0.0581608	-0.0712472	0.176046	-0.0528472	-0.255036	0.0422508	-0.00938672	0.0519852	-0.0310023	0.0647377	-0.0229014	-0.0563185	-0.000288006	-0.0107778	0.19043	-0.0922378	0.00880402	0.0291951	0.0107373	-0.0404936	0.00958665	0.0786915	-0.0212098	0.0926291	0.0164058	-0.0763116	-0.0204257	-0.164508	0.0731222
Syn084L	Syn084L	-12.442	-67.0862	-2.69347	-0.903731	-0.847469	0.52521	0.300494	0.6369	-0.988074	5.22046	0.426341	1.52078	-1.47204	0.690605	-1.36972	0.549093	-0.182588	-1.12956	1.25503	1.04482	0.116008	-0.772353	0.44008	0.775573	0.496969	0.0379557	-0.306606	-0.173334	0.0106382	0.0200511	-0.886998	-0.109654	-0.237947	-0.249131	-0.0177098	0.00375569	-0.0966369	-0.0584326	0.247505	-0.260726	0.133254	0.263139	-0.121442	-0.0388657	0.0916294	0.0792884	0.124134	-0.443456
[truncated: 314 more columns]
