# Supplementary material for: Exotic QTL improve grain quality in the tri-parental wheat population SW84
Source: PLoS One. 2017 Jul 7;12(7):e0179851. doi: 10.1371/journal.pone.0179851 (PMC5501409; doi:10.1371/journal.pone.0179851)
Supplement: S3 Table — (XLSX) [file pone.0179851.s003.xlsx]

## Sheet: Descriptive stats
S2 Table: Descriptive statistics calculated per family, environment and N level
Traita	SW84 Familyb	Environmentc	N_leveld	Ne	Meansf	SDg	CVh	StdErri	Nmissj	Mink	Maxl	Medianm	Rangen
GPC	D84	D04	0	154	12.0388	0.739956	6.14644	0.0596274	0	10.7	14.06	12.04	3.36
			1	154	15.0216	0.765136	5.09356	0.0616564	0	12.75	17.18	14.955	4.43
		H04	0	118	11.3553	0.669488	5.8958	0.0616314	36	9.85	14.23	11.315	4.38
			1	135	12.7179	0.645641	5.07662	0.0555679	19	10.31	14.51	12.71	4.2
		H05	0	154	11.3474	1.46774	12.9346	0.118274	0	8.3	16	11.2	7.7
			1	154	13.2078	1.30517	9.88182	0.105174	0	9.7	17.1	13.1	7.4
	T84	D04	0	201	11.7078	0.851573	7.27358	0.0600653	4	10.06	14.64	11.54	4.58
			1	205	15.2062	0.866545	5.69862	0.0605222	0	12.72	17.76	15.14	5.04
		H04	0	190	10.8269	0.720618	6.65578	0.0522791	15	9.4	13.46	10.695	4.06
			1	187	12.0848	0.943797	7.80981	0.0690173	18	10.2	16.79	12.04	6.59
		H05	0	205	11.3137	1.40186	12.3908	0.09791	0	7.7	17.2	11.4	9.5
			1	204	13.824	1.24515	9.00717	0.0871781	1	10.7	17.8	13.7	7.1
GH	D84	D04	0	154	55.6429	4.96086	8.91555	0.399758	0	28	64	57	36
			1	154	60.1429	4.76291	7.91933	0.383806	0	46	68	61	22
		H04	0	118	50.2797	4.67012	9.28829	0.429919	36	38	58	51	20
			1	135	51.2963	4.9143	9.58023	0.422956	19	29	60	52	31
		H05	0	0					154
			1	0					154
	T84	D04	0	201	56.2139	4.3473	7.73349	0.306635	4	45	64	57	19
			1	205	59.3659	4.4894	7.56226	0.313553	0	47	67	60	20
		H04	0	190	48.7579	4.22067	8.65639	0.3062	15	38	60	49	22
			1	187	50.2353	4.67759	9.31136	0.342059	18	35	59	51	24
		H05	0	0					205
			1	0					205
SED	D84	D04	0	154	27.539	6.84099	24.8411	0.551263	0	11	48	27	37
			1	154	52.5	8.50163	16.1936	0.685081	0	29	73	53	44
		H04	0	118	22.4153	8.12122	36.2308	0.747619	36	3	46	22	43
			1	135	30.3333	8.01025	26.4074	0.689413	19	10	53	30	43
		H05	0	0					154
			1	0					154
	T84	D04	0	201	28.7114	7.07788	24.6518	0.499235	4	12	48	29	36
			1	205	51.0829	8.36238	16.3702	0.584054	0	28	75	52	47
		H04	0	185	18.573	7.36519	39.6554	0.541499	20	3	47	18	44
			1	185	26.5514	9.59216	36.1268	0.70523	20	4	61	27	57
		H05	0	0					205
			1	0					205
GPC_ratio	D84	D04	_	154	0.801877	0.038942	4.85636	0.00313804	308	0.728687	1.02667	0.79737	0.297979
		H04	_	103	0.890959	0.0487814	5.47516	0.00480658	359	0.777434	1.16831	0.890299	0.390874
		H05	_	154	0.865731	0.128471	14.8396	0.0103525	308	0.538922	1.23077	0.860839	0.691847
	T84	D04	_	201	0.769976	0.0392731	5.10056	0.00277011	414	0.682468	0.955975	0.768648	0.273507
		H04	_	174	0.897181	0.0574349	6.40171	0.00435413	441	0.709127	1.15514	0.892617	0.446015
		H05	_	204	0.82351	0.116793	14.1824	0.00817716	411	0.525	1.24638	0.818768	0.721377
GH_ratio	D84	D04	_	154	0.926393	0.0602955	6.50863	0.00485875	308	0.451613	1.09615	0.923077	0.644541
		H04	_	103	0.988541	0.0800447	8.09726	0.00788704	359	0.735849	1.41379	0.980769	0.677944
		H05	_	0					462
	T84	D04	_	201	0.94741	0.0401221	4.23493	0.00283	414	0.758065	1.22	0.942308	0.461935
		H04	_	174	0.969861	0.0762182	7.85867	0.00577809	441	0.826087	1.51429	0.962264	0.688199
		H05	_	0					615
SED_ratio	D84	D04	_	154	0.522279	0.0892149	17.0818	0.00718914	308	0.268293	0.851852	0.52178	0.583559
		H04	_	103	0.742867	0.221941	29.8763	0.0218685	359	0.192308	1.24138	0.73913	1.04907
		H05	_	0					462
	T84	D04	_	201	0.559027	0.09178	16.4178	0.00647366	414	0.22807	1.02564	0.557692	0.797571
		H04	_	168	0.745429	0.403561	54.1382	0.0311354	447	0.166667	4.25	0.666667	4.08333
		H05	_	0					615
a Traits: Grain protein content (GPC in %), grain hardness (GH in %) and sedimentation value (SED in ml),
trait ratio per SW line was calculated as N0 to N1 ratio of least squares means within environment
b Discrimination of D84 and T84 lines
c Environments:
d N treatment
e Number of observations
f Arithmetic mean
g Standard deviation
h Coefficient of variation
i Standard error
j Number of missing observations
k Minimum
l Maximum
m Median
n Range
