# Supplementary material for: Exotic QTL improve grain quality in the tri-parental wheat population SW84
Source: PLoS One. 2017 Jul 7;12(7):e0179851. doi: 10.1371/journal.pone.0179851 (PMC5501409; doi:10.1371/journal.pone.0179851)
Supplement: S4 Table — (XLSX) [file pone.0179851.s004.xlsx]

## Sheet: ANOVA
S4 Table: Analysis of variance (ANOVA) for six traits studied
Traita)	Effect	DFb)	Sum of squares	Mean square	F value	Pr > Fc)
GPC	Genotype	358	867.16	2.42	2.07	<,0001
	Environment	2	1107.17	553.58	472	<,0001
	N level	1	2773.78	2773.78	2364.96	<,0001
	Genotype*Environment	710	659.58	0.92	0.79	0.9987
	Genotype*N level	358	280.2	0.78	0.67	1
	Error	631	740.07	1.17
GH	Genotype	358	23739.5	66.31	10.04	<,0001
	Environment	1	19679.3	19679.3	2978.48	<,0001
	N level	1	2321.74	2321.74	351.4	<,0001
	Genotype*Environment	352	2228.77	6.33	0.96	0.6473
	Genotype*N level	358	2142.04	5.98	0.91	0.8103
	Error	273	1803.75	6.6
SED	Genotype	358	65362.6	182.58	2.3	<,0001
	Environment	1	80965.6	80965.6	1022.13	<,0001
	N level	1	89713.6	89713.6	1132.57	<,0001
	Genotype*Environment	351	12034.8	34.29	0.43	1
	Genotype*N level	358	10602.7	29.62	0.37	1
	Error	267	21149.8	79.21
GPC_ratio	Genotype	358	2.6238	0.00732905	1.05	0.2888
	Environment	2	1.83058	0.91529	131.45	0
	Error	629	4.37963	0.00696284
GH_ratio	Genotype	358	1.48141	0.00413802	0.95	0.6676
	Environment	1	0.165501	0.165501	38.09	0
	Error	272	1.1817	0.00434448
SED_ratio	Genotype	358	26.2674	0.0733725	1.82	0
	Environment	1	4.4918	4.4918	111.5	0
	Error	266	10.7154	0.0402836
a) Traits: Grain protein content (GPC in %), grain hardness (GH in %) and sedimentation value (SED in ml),
trait ratio per SW line was calculated as N0 to N1 ratio of least squares means within environment
b) DF degree of freedom
c) Significant effects (P<0.05) are colored in red
