# Supplementary material for: Exotic QTL improve grain quality in the tri-parental wheat population SW84
Source: PLoS One. 2017 Jul 7;12(7):e0179851. doi: 10.1371/journal.pone.0179851 (PMC5501409; doi:10.1371/journal.pone.0179851)
Supplement: S5 Table — (XLSX) [file pone.0179851.s005.xlsx]

## Sheet: GWAS
S5 Table: GWAS output for marker-trait associations per SNP
Chr	Pos	SNP marker	Trait	Model	SW84 Family	N level	Raw_p	Stpbon_p	LOG_stepbon	R2adj	Exotic allele effect	Stpbon_p_significant (<0.05)
1A	13.7315	BS00033749_51	GPC	1	across	across	0.600581	1	0		0.0710484
1A	13.7315	BS00033749_51	GPC	2	T84	across	0.664197	1	0		0.132168
1A	13.7315	BS00033749_51	GPC	3	across	N0	0.58106	1	0		-0.0189857
1A	13.7315	BS00033749_51	GPC	3	across	N1	0.259041	1	0		0.0861896
1A	13.7315	BS00033749_51	GPC	4	D84	N1	0.743097	1	0		-0.0187184
1A	13.7315	BS00033749_51	GPC	4	T84	N1	0.488009	1	0		0.222707
1A	13.7315	BS00033749_51	GH	1	across	across	0.275088	1	0		-0.548876
1A	13.7315	BS00033749_51	GH	2	T84	across	0.359765	1	0		-0.969379
1A	13.7315	BS00033749_51	GH	2	D84	across	0.749851	1	0		-0.00169503
1A	13.7315	BS00033749_51	GH	3	across	N0	0.531346	1	0		-0.376609
1A	13.7315	BS00033749_51	GH	3	across	N1	0.172446	1	0		-0.850824
1A	13.7315	BS00033749_51	GH	4	T84	N0	0.427633	1	0		-0.676969
1A	13.7315	BS00033749_51	GH	4	T84	N1	0.415036	1	0		-1.26281
1A	13.7315	BS00033749_51	GH	4	D84	N0	0.591439	1	0		-0.190507
1A	13.7315	BS00033749_51	GH	4	D84	N1	0.529117	1	0		-0.33047
1A	13.7315	BS00033749_51	SED	1	across	across	0.567909	1	0		-0.780065
1A	13.7315	BS00033749_51	SED	2	D84	across	0.997076	1	0		-0.830349
1A	13.7315	BS00033749_51	SED	2	T84	across	0.805616	1	0		-1.14441
1A	13.7315	BS00033749_51	SED	3	across	N0	0.573304	1	0		-1.25767
1A	13.7315	BS00033749_51	GPC_ratio	1	across	across	0.798859	1	0		-0.00929484
1A	13.7315	BS00033749_51	SED_ratio	1	across	across	0.261598	1	0		-0.0328999
1A	13.7315	BS00033749_51	GH_ratio	1	across	across	0.897067	1	0		-0.00169503
1A	13.7315	GENE_0412_338	GPC	1	across	across	0.571407	1	0		0.102801
1A	13.7315	GENE_0412_338	GPC	2	T84	across	0.0176032	1	0		0.169769
1A	13.7315	GENE_0412_338	GPC	3	across	N0	0.0195733	1	0		0.317538
1A	13.7315	GENE_0412_338	GPC	3	across	N1	0.746476	1	0		0.0433704
1A	13.7315	GENE_0412_338	GPC	4	D84	N1	0.622226	1	0		-0.018273
1A	13.7315	GENE_0412_338	GPC	4	T84	N1	0.307408	1	0		0.140989
1A	13.7315	GENE_0412_338	GH	1	across	across	0.9896	1	0		0.380247
1A	13.7315	GENE_0412_338	GH	2	T84	across	0.498681	1	0		-0.242241
1A	13.7315	GENE_0412_338	GH	2	D84	across	0.454553	1	0		-0.0194702
1A	13.7315	GENE_0412_338	GH	3	across	N0	0.776416	1	0		0.446103
1A	13.7315	GENE_0412_338	GH	3	across	N1	0.729186	1	0		0.37057
1A	13.7315	GENE_0412_338	GH	4	T84	N0	0.664485	1	0		-0.399296
1A	13.7315	GENE_0412_338	GH	4	T84	N1	0.747374	1	0		-0.0848824
1A	13.7315	GENE_0412_338	GH	4	D84	N0	0.209384	1	0		1.14858
1A	13.7315	GENE_0412_338	GH	4	D84	N1	0.539291	1	0		0.295313
1A	13.7315	GENE_0412_338	SED	1	across	across	0.129758	1	0		1.75976
1A	13.7315	GENE_0412_338	SED	2	D84	across	0.912984	1	0		2.55293
1A	13.7315	GENE_0412_338	SED	2	T84	across	0.838308	1	0		0.501972
1A	13.7315	GENE_0412_338	SED	3	across	N0	0.361655	1	0		1.95784
1A	13.7315	GENE_0412_338	GPC_ratio	1	across	across	0.251447	1	0		0.0132711
1A	13.7315	GENE_0412_338	SED_ratio	1	across	across	0.392436	1	0		0.0127294
1A	13.7315	GENE_0412_338	GH_ratio	1	across	across	0.469152	1	0		-0.0194702
1A	13.7315	IAAV3919	GPC	1	across	across	0.632151	1	0		0.0674998
1A	13.7315	IAAV3919	GPC	2	T84	across	0.664197	1	0		0.132168
1A	13.7315	IAAV3919	GPC	3	across	N0	0.552539	1	0		-0.0229907
1A	13.7315	IAAV3919	GPC	3	across	N1	0.235708	1	0		0.0862064
1A	13.7315	IAAV3919	GPC	4	D84	N1	0.874807	1	0		-0.0112157
1A	13.7315	IAAV3919	GPC	4	T84	N1	0.488009	1	0		0.222707
1A	13.7315	IAAV3919	GH	1	across	across	0.241892	1	0		-0.572679
1A	13.7315	IAAV3919	GH	2	T84	across	0.359765	1	0		-0.969379
1A	13.7315	IAAV3919	GH	2	D84	across	0.657848	1	0		0.00170864
1A	13.7315	IAAV3919	GH	3	across	N0	0.511509	1	0		-0.390994
1A	13.7315	IAAV3919	GH	3	across	N1	0.14554	1	0		-0.877384
1A	13.7315	IAAV3919	GH	4	T84	N0	0.427633	1	0		-0.676969
1A	13.7315	IAAV3919	GH	4	T84	N1	0.415036	1	0		-1.26281
1A	13.7315	IAAV3919	GH	4	D84	N0	0.552595	1	0		-0.244847
1A	13.7315	IAAV3919	GH	4	D84	N1	0.58752	1	0		-0.380026
1A	13.7315	IAAV3919	SED	1	across	across	0.599523	1	0		-0.680222
1A	13.7315	IAAV3919	SED	2	D84	across	0.744104	1	0		-0.712564
1A	13.7315	IAAV3919	SED	2	T84	across	0.805616	1	0		-1.14441
1A	13.7315	IAAV3919	SED	3	across	N0	0.630388	1	0		-1.11113
1A	13.7315	IAAV3919	GPC_ratio	1	across	across	0.625687	1	0		-0.0115549
1A	13.7315	IAAV3919	SED_ratio	1	across	across	0.30789	1	0		-0.029678
1A	13.7315	IAAV3919	GH_ratio	1	across	across	0.779534	1	0		0.00170864
1A	13.7315	RAC875_c42700_264	GPC	1	across	across	0.620788	1	0		0.0709429
1A	13.7315	RAC875_c42700_264	GPC	2	T84	across	0.738523	1	0		0.131125
1A	13.7315	RAC875_c42700_264	GPC	3	across	N0	0.634825	1	0		-0.0141627
1A	13.7315	RAC875_c42700_264	GPC	3	across	N1	0.280218	1	0		0.0797678
1A	13.7315	RAC875_c42700_264	GPC	4	D84	N1	0.743097	1	0		-0.0187184
1A	13.7315	RAC875_c42700_264	GPC	4	T84	N1	0.546456	1	0		0.212249
1A	13.7315	RAC875_c42700_264	GH	1	across	across	0.241366	1	0		-0.610403
1A	13.7315	RAC875_c42700_264	GH	2	T84	across	0.321211	1	0		-1.09901
1A	13.7315	RAC875_c42700_264	GH	2	D84	across	0.749851	1	0		-0.00293109
1A	13.7315	RAC875_c42700_264	GH	3	across	N0	0.494058	1	0		-0.43267
1A	13.7315	RAC875_c42700_264	GH	3	across	N1	0.147082	1	0		-0.907239
1A	13.7315	RAC875_c42700_264	GH	4	T84	N0	0.351048	1	0		-0.802261
1A	13.7315	RAC875_c42700_264	GH	4	T84	N1	0.371919	1	0		-1.39679
1A	13.7315	RAC875_c42700_264	GH	4	D84	N0	0.591439	1	0		-0.190507
1A	13.7315	RAC875_c42700_264	GH	4	D84	N1	0.529117	1	0		-0.33047
1A	13.7315	RAC875_c42700_264	SED	1	across	across	0.527224	1	0		-0.83599
1A	13.7315	RAC875_c42700_264	SED	2	D84	across	0.997076	1	0		-0.830349
1A	13.7315	RAC875_c42700_264	SED	2	T84	across	0.824059	1	0		-1.28881
1A	13.7315	RAC875_c42700_264	SED	3	across	N0	0.622601	1	0		-1.27923
1A	13.7315	RAC875_c42700_264	GPC_ratio	1	across	across	0.798859	1	0		-0.00929484
1A	13.7315	RAC875_c42700_264	SED_ratio	1	across	across	0.269107	1	0		-0.0317857
1A	13.7315	RAC875_c42700_264	GH_ratio	1	across	across	0.911173	1	0		-0.00293109
1A	13.7315	RAC875_rep_c110533_92	GPC	1	across	across	0.654024	1	0		0.067007
1A	13.7315	RAC875_rep_c110533_92	GPC	2	T84	across	0.738523	1	0		0.131125
1A	13.7315	RAC875_rep_c110533_92	GPC	3	across	N0	0.597357	1	0		-0.0204258
1A	13.7315	RAC875_rep_c110533_92	GPC	3	across	N1	0.261916	1	0		0.0800917
1A	13.7315	RAC875_rep_c110533_92	GPC	4	D84	N1	0.822075	1	0		-0.0131815
1A	13.7315	RAC875_rep_c110533_92	GPC	4	T84	N1	0.546456	1	0		0.212249
1A	13.7315	RAC875_rep_c110533_92	GH	1	across	across	0.225936	1	0		-0.615225
1A	13.7315	RAC875_rep_c110533_92	GH	2	T84	across	0.321211	1	0		-1.09901
1A	13.7315	RAC875_rep_c110533_92	GH	2	D84	across	0.698254	1	0		0.000101779
1A	13.7315	RAC875_rep_c110533_92	GH	3	across	N0	0.494314	1	0		-0.424816
1A	13.7315	RAC875_rep_c110533_92	GH	3	across	N1	0.130965	1	0		-0.922637
1A	13.7315	RAC875_rep_c110533_92	GH	4	T84	N0	0.351048	1	0		-0.802261
1A	13.7315	RAC875_rep_c110533_92	GH	4	T84	N1	0.371919	1	0		-1.39679
1A	13.7315	RAC875_rep_c110533_92	GH	4	D84	N0	0.588298	1	0		-0.195838
1A	13.7315	RAC875_rep_c110533_92	GH	4	D84	N1	0.58165	1	0		-0.36442
1A	13.7315	RAC875_rep_c110533_92	SED	1	across	across	0.551438	1	0		-0.756613
1A	13.7315	RAC875_rep_c110533_92	SED	2	D84	across	0.780261	1	0		-0.739246
1A	13.7315	RAC875_rep_c110533_92	SED	2	T84	across	0.824059	1	0		-1.28881
1A	13.7315	RAC875_rep_c110533_92	SED	3	across	N0	0.679099	1	0		-1.15658
1A	13.7315	RAC875_rep_c110533_92	GPC_ratio	1	across	across	0.636893	1	0		-0.0115587
1A	13.7315	RAC875_rep_c110533_92	SED_ratio	1	across	across	0.315996	1	0		-0.0286166
1A	13.7315	RAC875_rep_c110533_92	GH_ratio	1	across	across	0.80786	1	0		0.000101779
1A	13.7315	Tdurum_contig44888_837	GPC	1	across	across	0.62943	1	0		0.0655974
1A	13.7315	Tdurum_contig44888_837	GPC	2	T84	across	0.664197	1	0		0.132168
1A	13.7315	Tdurum_contig44888_837	GPC	3	across	N0	0.535501	1	0		-0.0292572
1A	13.7315	Tdurum_contig44888_837	GPC	3	across	N1	0.251649	1	0		0.0858233
1A	13.7315	Tdurum_contig44888_837	GPC	4	D84	N1	0.719581	1	0		-0.0168792
1A	13.7315	Tdurum_contig44888_837	GPC	4	T84	N1	0.488009	1	0		0.222707
1A	13.7315	Tdurum_contig44888_837	GH	1	across	across	0.290464	1	0		-0.50995
1A	13.7315	Tdurum_contig44888_837	GH	2	T84	across	0.359765	1	0		-0.969379
1A	13.7315	Tdurum_contig44888_837	GH	2	D84	across	0.785458	1	0		0.000483201
1A	13.7315	Tdurum_contig44888_837	GH	3	across	N0	0.573446	1	0		-0.321091
1A	13.7315	Tdurum_contig44888_837	GH	3	across	N1	0.175339	1	0		-0.834869
1A	13.7315	Tdurum_contig44888_837	GH	4	T84	N0	0.427633	1	0		-0.676969
1A	13.7315	Tdurum_contig44888_837	GH	4	T84	N1	0.415036	1	0		-1.26281
1A	13.7315	Tdurum_contig44888_837	GH	4	D84	N0	0.668097	1	0		-0.0909885
1A	13.7315	Tdurum_contig44888_837	GH	4	D84	N1	0.574052	1	0		-0.323957
1A	13.7315	Tdurum_contig44888_837	SED	1	across	across	0.582823	1	0		-0.736666
1A	13.7315	Tdurum_contig44888_837	SED	2	D84	across	0.858112	1	0		-0.776513
1A	13.7315	Tdurum_contig44888_837	SED	2	T84	across	0.805616	1	0		-1.14441
1A	13.7315	Tdurum_contig44888_837	SED	3	across	N0	0.622236	1	0		-1.17254
1A	13.7315	Tdurum_contig44888_837	GPC_ratio	1	across	across	0.663951	1	0		-0.0112769
1A	13.7315	Tdurum_contig44888_837	SED_ratio	1	across	across	0.307789	1	0		-0.029504
1A	13.7315	Tdurum_contig44888_837	GH_ratio	1	across	across	0.828276	1	0		0.000483201
1A	13.7315	Tdurum_contig59794_640	GPC	1	across	across	0.37317	1	0		0.13152
1A	13.7315	Tdurum_contig59794_640	GPC	2	T84	across	0.00633805	1	0		0.23062
1A	13.7315	Tdurum_contig59794_640	GPC	3	across	N0	0.0276043	1	0		0.320746
1A	13.7315	Tdurum_contig59794_640	GPC	3	across	N1	0.380915	1	0		0.0963342
1A	13.7315	Tdurum_contig59794_640	GPC	4	D84	N1	0.622226	1	0		-0.018273
1A	13.7315	Tdurum_contig59794_640	GPC	4	T84	N1	0.0970768	1	0		0.289663
1A	13.7315	Tdurum_contig59794_640	GH	1	across	across	0.651296	1	0		0.188437
1A	13.7315	Tdurum_contig59794_640	GH	2	T84	across	0.161472	1	0		-0.959087
1A	13.7315	Tdurum_contig59794_640	GH	2	D84	across	0.454553	1	0		-0.0238077
1A	13.7315	Tdurum_contig59794_640	GH	3	across	N0	0.858599	1	0		0.229651
1A	13.7315	Tdurum_contig59794_640	GH	3	across	N1	0.769956	1	0		0.0481855
1A	13.7315	Tdurum_contig59794_640	GH	4	T84	N0	0.349975	1	0		-1.00789
1A	13.7315	Tdurum_contig59794_640	GH	4	T84	N1	0.295076	1	0		-0.909613
1A	13.7315	Tdurum_contig59794_640	GH	4	D84	N0	0.209384	1	0		1.14858
1A	13.7315	Tdurum_contig59794_640	GH	4	D84	N1	0.539291	1	0		0.295313
1A	13.7315	Tdurum_contig59794_640	SED	1	across	across	0.269404	1	0		1.55318
1A	13.7315	Tdurum_contig59794_640	SED	2	D84	across	0.912984	1	0		2.55293
1A	13.7315	Tdurum_contig59794_640	SED	2	T84	across	0.474224	1	0		-0.211638
1A	13.7315	Tdurum_contig59794_640	SED	3	across	N0	0.472689	1	0		1.81862
1A	13.7315	Tdurum_contig59794_640	GPC_ratio	1	across	across	0.251447	1	0		0.0132711
1A	13.7315	Tdurum_contig59794_640	SED_ratio	1	across	across	0.400623	1	0		0.0136216
1A	13.7315	Tdurum_contig59794_640	GH_ratio	1	across	across	0.486556	1	0		-0.0238077
1A	13.7315	wsnp_Ex_c10657_17376448	GPC	1	across	across	0.62943	1	0		0.0655974
1A	13.7315	wsnp_Ex_c10657_17376448	GPC	2	T84	across	0.664197	1	0		0.132168
1A	13.7315	wsnp_Ex_c10657_17376448	GPC	3	across	N0	0.535501	1	0		-0.0292572
1A	13.7315	wsnp_Ex_c10657_17376448	GPC	3	across	N1	0.251649	1	0		0.0858233
1A	13.7315	wsnp_Ex_c10657_17376448	GPC	4	D84	N1	0.719581	1	0		-0.0168792
1A	13.7315	wsnp_Ex_c10657_17376448	GPC	4	T84	N1	0.488009	1	0		0.222707
1A	13.7315	wsnp_Ex_c10657_17376448	GH	1	across	across	0.290464	1	0		-0.50995
1A	13.7315	wsnp_Ex_c10657_17376448	GH	2	T84	across	0.359765	1	0		-0.969379
1A	13.7315	wsnp_Ex_c10657_17376448	GH	2	D84	across	0.785458	1	0		0.000483201
1A	13.7315	wsnp_Ex_c10657_17376448	GH	3	across	N0	0.573446	1	0		-0.321091
1A	13.7315	wsnp_Ex_c10657_17376448	GH	3	across	N1	0.175339	1	0		-0.834869
1A	13.7315	wsnp_Ex_c10657_17376448	GH	4	T84	N0	0.427633	1	0		-0.676969
1A	13.7315	wsnp_Ex_c10657_17376448	GH	4	T84	N1	0.415036	1	0		-1.26281
1A	13.7315	wsnp_Ex_c10657_17376448	GH	4	D84	N0	0.668097	1	0		-0.0909885
1A	13.7315	wsnp_Ex_c10657_17376448	GH	4	D84	N1	0.574052	1	0		-0.323957
1A	13.7315	wsnp_Ex_c10657_17376448	SED	1	across	across	0.582823	1	0		-0.736666
1A	13.7315	wsnp_Ex_c10657_17376448	SED	2	D84	across	0.858112	1	0		-0.776513
1A	13.7315	wsnp_Ex_c10657_17376448	SED	2	T84	across	0.805616	1	0		-1.14441
1A	13.7315	wsnp_Ex_c10657_17376448	SED	3	across	N0	0.622236	1	0		-1.17254
1A	13.7315	wsnp_Ex_c10657_17376448	GPC_ratio	1	across	across	0.663951	1	0		-0.0112769
1A	13.7315	wsnp_Ex_c10657_17376448	SED_ratio	1	across	across	0.307789	1	0		-0.029504
1A	13.7315	wsnp_Ex_c10657_17376448	GH_ratio	1	across	across	0.828276	1	0		0.000483201
1A	19.7325	BS00023130_51	GPC	1	across	across	0.624339	1	0		0.0744728
1A	19.7325	BS00023130_51	GPC	2	T84	across	0.649109	1	0		0.147556
1A	19.7325	BS00023130_51	GPC	3	across	N0	0.46901	1	0		-0.0375614
1A	19.7325	BS00023130_51	GPC	3	across	N1	0.144487	1	0		0.139307
1A	19.7325	BS00023130_51	GPC	4	D84	N1	0.743986	1	0		-0.0242002
1A	19.7325	BS00023130_51	GPC	4	T84	N1	0.30558	1	0		0.292402
1A	19.7325	BS00023130_51	GH	1	across	across	0.294064	1	0		-0.298822
1A	19.7325	BS00023130_51	GH	2	T84	across	0.50332	1	0		-0.0600039
1A	19.7325	BS00023130_51	GH	2	D84	across	0.559125	1	0		0.0105736
1A	19.7325	BS00023130_51	GH	3	across	N0	0.660495	1	0		-0.0745016
1A	19.7325	BS00023130_51	GH	3	across	N1	0.233	1	0		-0.635139
1A	19.7325	BS00023130_51	GH	4	T84	N0	0.864306	1	0		0.154499
1A	19.7325	BS00023130_51	GH	4	T84	N1	0.739797	1	0		-0.273985
1A	19.7325	BS00023130_51	GH	4	D84	N0	0.525798	1	0		-0.416221
1A	19.7325	BS00023130_51	GH	4	D84	N1	0.341438	1	0		-0.602285
1A	19.7325	BS00023130_51	SED	1	across	across	0.698536	1	0		-0.557025
1A	19.7325	BS00023130_51	SED	2	D84	across	0.871811	1	0		-1.38868
1A	19.7325	BS00023130_51	SED	2	T84	across	0.935824	1	0		-0.0868456
1A	19.7325	BS00023130_51	SED	3	across	N0	0.447977	1	0		-1.12679
1A	19.7325	BS00023130_51	GPC_ratio	1	across	across	0.76489	1	0		-0.00991677
1A	19.7325	BS00023130_51	SED_ratio	1	across	across	0.34863	1	0		-0.0315654
1A	19.7325	BS00023130_51	GH_ratio	1	across	across	0.51174	1	0		0.0105736
1A	21.5494	BS00023201_51	GPC	1	across	across	0.498562	1	0		0.0788436
1A	21.5494	BS00023201_51	GPC	2	T84	across	0.848055	1	0		0.162277
1A	21.5494	BS00023201_51	GPC	3	across	N0	0.807974	1	0		-0.000148765
1A	21.5494	BS00023201_51	GPC	3	across	N1	0.22053	1	0		0.118016
1A	21.5494	BS00023201_51	GPC	4	D84	N1	0.267995	1	0		-0.0945844
1A	21.5494	BS00023201_51	GPC	4	T84	N1	0.263485	1	0		0.311648
1A	21.5494	BS00023201_51	GH	1	across	across	0.427796	1	0		0.00783299
1A	21.5494	BS00023201_51	GH	2	T84	across	0.539798	1	0		0.0407188
1A	21.5494	BS00023201_51	GH	2	D84	across	0.972603	1	0		0.0149513
1A	21.5494	BS00023201_51	GH	3	across	N0	0.812196	1	0		0.180468
1A	21.5494	BS00023201_51	GH	3	across	N1	0.432176	1	0		-0.319949
1A	21.5494	BS00023201_51	GH	4	T84	N0	0.642407	1	0		0.371883
1A	21.5494	BS00023201_51	GH	4	T84	N1	0.6093	1	0		-0.289941
1A	21.5494	BS00023201_51	GH	4	D84	N0	0.7584	1	0		-0.111057
1A	21.5494	BS00023201_51	GH	4	D84	N1	0.846551	1	0		-0.241695
1A	21.5494	BS00023201_51	SED	1	across	across	0.657253	1	0		-0.612576
1A	21.5494	BS00023201_51	SED	2	D84	across	0.432535	1	0		-1.51083
1A	21.5494	BS00023201_51	SED	2	T84	across	0.838078	1	0		-0.0713437
1A	21.5494	BS00023201_51	SED	3	across	N0	0.370906	1	0		-1.0059
1A	21.5494	BS00023201_51	GPC_ratio	1	across	across	0.874734	1	0		-0.00348973
1A	21.5494	BS00023201_51	SED_ratio	1	across	across	0.512008	1	0		-0.0233386
1A	21.5494	BS00023201_51	GH_ratio	1	across	across	0.423765	1	0		0.0149513
1A	21.5494	RAC875_c38756_141	GPC	1	across	across	0.535679	1	0		0.0698566
1A	21.5494	RAC875_c38756_141	GPC	2	T84	across	0.607586	1	0		0.165018
1A	21.5494	RAC875_c38756_141	GPC	3	across	N0	0.667534	1	0		-0.0251573
1A	21.5494	RAC875_c38756_141	GPC	3	across	N1	0.235692	1	0		0.125253
1A	21.5494	RAC875_c38756_141	GPC	4	D84	N1	0.24192	1	0		-0.121903
1A	21.5494	RAC875_c38756_141	GPC	4	T84	N1	0.176296	1	0		0.328666
1A	21.5494	RAC875_c38756_141	GH	1	across	across	0.68932	1	0		0.21431
1A	21.5494	RAC875_c38756_141	GH	2	T84	across	0.694874	1	0		0.204248
1A	21.5494	RAC875_c38756_141	GH	2	D84	across	0.756505	1	0		0.0161058
1A	21.5494	RAC875_c38756_141	GH	3	across	N0	0.962794	1	0		0.375006
1A	21.5494	RAC875_c38756_141	GH	3	across	N1	0.660872	1	0		-0.130437
1A	21.5494	RAC875_c38756_141	GH	4	T84	N0	0.521229	1	0		0.55345
1A	21.5494	RAC875_c38756_141	GH	4	T84	N1	0.753933	1	0		-0.144468
1A	21.5494	RAC875_c38756_141	GH	4	D84	N0	0.910814	1	0		0.109676
1A	21.5494	RAC875_c38756_141	GH	4	D84	N1	0.988501	1	0		-0.0940321
1A	21.5494	RAC875_c38756_141	SED	1	across	across	0.799839	1	0		-0.422288
1A	21.5494	RAC875_c38756_141	SED	2	D84	across	0.423172	1	0		-1.26649
1A	21.5494	RAC875_c38756_141	SED	2	T84	across	0.764214	1	0		0.121745
1A	21.5494	RAC875_c38756_141	SED	3	across	N0	0.438408	1	0		-0.819846
1A	21.5494	RAC875_c38756_141	GPC_ratio	1	across	across	0.871871	1	0		-0.00371939
1A	21.5494	RAC875_c38756_141	SED_ratio	1	across	across	0.560999	1	0		-0.021384
1A	21.5494	RAC875_c38756_141	GH_ratio	1	across	across	0.434456	1	0		0.0161058
1A	25.3385	Kukri_rep_c102231_265	GPC	1	across	across	0.94337	1	0		0.0399594
1A	25.3385	Kukri_rep_c102231_265	GPC	2	T84	across	0.902356	1	0		0.139973
1A	25.3385	Kukri_rep_c102231_265	GPC	3	across	N0	0.689703	1	0		-0.0231335
1A	25.3385	Kukri_rep_c102231_265	GPC	3	across	N1	0.368809	1	0		0.0925616
1A	25.3385	Kukri_rep_c102231_265	GPC	4	D84	N1	0.185841	1	0		-0.167938
1A	25.3385	Kukri_rep_c102231_265	GPC	4	T84	N1	0.309051	1	0		0.337821
1A	25.3385	Kukri_rep_c102231_265	GH	1	across	across	0.660361	1	0		0.0962771
1A	25.3385	Kukri_rep_c102231_265	GH	2	T84	across	0.395175	1	0		-0.479015
1A	25.3385	Kukri_rep_c102231_265	GH	2	D84	across	0.572968	1	0		0.000341022
1A	25.3385	Kukri_rep_c102231_265	GH	3	across	N0	0.903249	1	0		0.112553
1A	25.3385	Kukri_rep_c102231_265	GH	3	across	N1	0.440952	1	0		-0.389804
1A	25.3385	Kukri_rep_c102231_265	GH	4	T84	N0	0.805672	1	0		-0.159023
1A	25.3385	Kukri_rep_c102231_265	GH	4	T84	N1	0.383302	1	0		-0.798427
1A	25.3385	Kukri_rep_c102231_265	GH	4	D84	N0	0.981203	1	0		0.343461
1A	25.3385	Kukri_rep_c102231_265	GH	4	D84	N1	0.958977	1	0		-0.0380441
1A	25.3385	Kukri_rep_c102231_265	SED	1	across	across	0.653625	1	0		-0.693205
1A	25.3385	Kukri_rep_c102231_265	SED	2	D84	across	0.395223	1	0		-1.00138
1A	25.3385	Kukri_rep_c102231_265	SED	2	T84	across	0.892993	1	0		-0.647687
1A	25.3385	Kukri_rep_c102231_265	SED	3	across	N0	0.578201	1	0		-0.872029
1A	25.3385	Kukri_rep_c102231_265	GPC_ratio	1	across	across	0.895902	1	0		-0.00191152
1A	25.3385	Kukri_rep_c102231_265	SED_ratio	1	across	across	0.995758	1	0		-0.0112677
1A	25.3385	Kukri_rep_c102231_265	GH_ratio	1	across	across	0.788362	1	0		0.000341022
1A	25.3385	wsnp_Ex_c2868_5293485	GPC	1	across	across	0.405826	1	0		0.117875
1A	25.3385	wsnp_Ex_c2868_5293485	GPC	2	T84	across	0.14331	1	0		0.268807
1A	25.3385	wsnp_Ex_c2868_5293485	GPC	3	across	N0	0.999771	1	0		0.0839972
1A	25.3385	wsnp_Ex_c2868_5293485	GPC	3	across	N1	0.110049	1	0		0.132758
1A	25.3385	wsnp_Ex_c2868_5293485	GPC	4	D84	N1	0.256368	1	0		-0.163784
1A	25.3385	wsnp_Ex_c2868_5293485	GPC	4	T84	N1	0.032998	1	0		0.441485
1A	25.3385	wsnp_Ex_c2868_5293485	GH	1	across	across	0.705409	1	0		0.149899
1A	25.3385	wsnp_Ex_c2868_5293485	GH	2	T84	across	0.450716	1	0		-0.0650816
1A	25.3385	wsnp_Ex_c2868_5293485	GH	2	D84	across	0.820922	1	0		-0.00913193
1A	25.3385	wsnp_Ex_c2868_5293485	GH	3	across	N0	0.996463	1	0		0.27428
1A	25.3385	wsnp_Ex_c2868_5293485	GH	3	across	N1	0.706548	1	0		-0.109996
1A	25.3385	wsnp_Ex_c2868_5293485	GH	4	T84	N0	0.876032	1	0		0.129118
1A	25.3385	wsnp_Ex_c2868_5293485	GH	4	T84	N1	0.663406	1	0		-0.258216
1A	25.3385	wsnp_Ex_c2868_5293485	GH	4	D84	N0	0.958807	1	0		0.298654
1A	25.3385	wsnp_Ex_c2868_5293485	GH	4	D84	N1	0.946932	1	0		-0.113729
1A	25.3385	wsnp_Ex_c2868_5293485	SED	1	across	across	0.745519	1	0		0.301944
1A	25.3385	wsnp_Ex_c2868_5293485	SED	2	D84	across	0.753603	1	0		-0.501964
1A	25.3385	wsnp_Ex_c2868_5293485	SED	2	T84	across	0.698075	1	0		0.54958
1A	25.3385	wsnp_Ex_c2868_5293485	SED	3	across	N0	0.982753	1	0		-0.0960631
1A	25.3385	wsnp_Ex_c2868_5293485	GPC_ratio	1	across	across	0.858031	1	0		0.00358969
1A	25.3385	wsnp_Ex_c2868_5293485	SED_ratio	1	across	across	0.564191	1	0		-0.0196993
1A	25.3385	wsnp_Ex_c2868_5293485	GH_ratio	1	across	across	0.992579	1	0		-0.00913193
1A	26.595	RFL_Contig1027_442	GPC	1	across	across	0.570076	1	0		0.0365696
1A	26.595	RFL_Contig1027_442	GPC	2	T84	across	0.928543	1	0		0.022454
1A	26.595	RFL_Contig1027_442	GPC	3	across	N0	0.428857	1	0		-0.0679896
1A	26.595	RFL_Contig1027_442	GPC	3	across	N1	0.473805	1	0		0.0579205
1A	26.595	RFL_Contig1027_442	GPC	4	D84	N1	0.50499	1	0		-0.00283913
1A	26.595	RFL_Contig1027_442	GPC	4	T84	N1	0.59073	1	0		0.130481
1A	26.595	RFL_Contig1027_442	GH	1	across	across	0.369507	1	0		-0.164473
1A	26.595	RFL_Contig1027_442	GH	2	T84	across	0.251173	1	0		-0.135871
1A	26.595	RFL_Contig1027_442	GH	2	D84	across	0.873781	1	0		0.0150535
1A	26.595	RFL_Contig1027_442	GH	3	across	N0	0.621873	1	0		-0.0281314
1A	26.595	RFL_Contig1027_442	GH	3	across	N1	0.410369	1	0		-0.432178
1A	26.595	RFL_Contig1027_442	GH	4	T84	N0	0.963042	1	0		0.076828
1A	26.595	RFL_Contig1027_442	GH	4	T84	N1	0.566709	1	0		-0.348537
1A	26.595	RFL_Contig1027_442	GH	4	D84	N0	0.62542	1	0		-0.228245
1A	26.595	RFL_Contig1027_442	GH	4	D84	N1	0.686201	1	0		-0.346864
1A	26.595	RFL_Contig1027_442	SED	1	across	across	0.318852	1	0		-1.35757
1A	26.595	RFL_Contig1027_442	SED	2	D84	across	0.472798	1	0		-1.80983
1A	26.595	RFL_Contig1027_442	SED	2	T84	across	0.59629	1	0		-1.25258
1A	26.595	RFL_Contig1027_442	SED	3	across	N0	0.0801228	1	0		-1.97776
1A	26.595	RFL_Contig1027_442	GPC_ratio	1	across	across	0.635605	1	0		-0.00832268
1A	26.595	RFL_Contig1027_442	SED_ratio	1	across	across	0.297191	1	0		-0.045616
1A	26.595	RFL_Contig1027_442	GH_ratio	1	across	across	0.420035	1	0		0.0150535
1A	26.595	wsnp_Ex_rep_c106111_90308719	GPC	1	across	across	0.492908	1	0		0.0778531
1A	26.595	wsnp_Ex_rep_c106111_90308719	GPC	2	T84	across	0.935986	1	0		0.158962
1A	26.595	wsnp_Ex_rep_c106111_90308719	GPC	3	across	N0	0.759096	1	0		-0.00431798
1A	26.595	wsnp_Ex_rep_c106111_90308719	GPC	3	across	N1	0.219598	1	0		0.121617
1A	26.595	wsnp_Ex_rep_c106111_90308719	GPC	4	D84	N1	0.267995	1	0		-0.0945844
1A	26.595	wsnp_Ex_rep_c106111_90308719	GPC	4	T84	N1	0.238363	1	0		0.310403
1A	26.595	wsnp_Ex_rep_c106111_90308719	GH	1	across	across	0.476212	1	0		0.0573604
1A	26.595	wsnp_Ex_rep_c106111_90308719	GH	2	T84	across	0.589349	1	0		0.129543
1A	26.595	wsnp_Ex_rep_c106111_90308719	GH	2	D84	across	0.972603	1	0		0.0156963
1A	26.595	wsnp_Ex_rep_c106111_90308719	GH	3	across	N0	0.851909	1	0		0.223981
1A	26.595	wsnp_Ex_rep_c106111_90308719	GH	3	across	N1	0.471579	1	0		-0.269365
1A	26.595	wsnp_Ex_rep_c106111_90308719	GH	4	T84	N0	0.566499	1	0		0.449233
1A	26.595	wsnp_Ex_rep_c106111_90308719	GH	4	T84	N1	0.661152	1	0		-0.189655
1A	26.595	wsnp_Ex_rep_c106111_90308719	GH	4	D84	N0	0.7584	1	0		-0.111057
1A	26.595	wsnp_Ex_rep_c106111_90308719	GH	4	D84	N1	0.846551	1	0		-0.241695
1A	26.595	wsnp_Ex_rep_c106111_90308719	SED	1	across	across	0.686005	1	0		-0.557033
1A	26.595	wsnp_Ex_rep_c106111_90308719	SED	2	D84	across	0.432535	1	0		-1.51083
1A	26.595	wsnp_Ex_rep_c106111_90308719	SED	2	T84	across	0.85843	1	0		0.030813
1A	26.595	wsnp_Ex_rep_c106111_90308719	SED	3	across	N0	0.342278	1	0		-0.975008
1A	26.595	wsnp_Ex_rep_c106111_90308719	GPC_ratio	1	across	across	0.874734	1	0		-0.00348973
1A	26.595	wsnp_Ex_rep_c106111_90308719	SED_ratio	1	across	across	0.508949	1	0		-0.0240249
1A	26.595	wsnp_Ex_rep_c106111_90308719	GH_ratio	1	across	across	0.408589	1	0		0.0156963
1A	27.0711	Excalibur_c71158_54	GPC	1	across	across	0.458318	1	0		0.0844481
1A	27.0711	Excalibur_c71158_54	GPC	2	T84	across	0.761853	1	0		0.161509
1A	27.0711	Excalibur_c71158_54	GPC	3	across	N0	0.975159	1	0		0.020724
1A	27.0711	Excalibur_c71158_54	GPC	3	across	N1	0.250368	1	0		0.10832
1A	27.0711	Excalibur_c71158_54	GPC	4	D84	N1	0.219969	1	0		-0.103641
1A	27.0711	Excalibur_c71158_54	GPC	4	T84	N1	0.298441	1	0		0.304021
1A	27.0711	Excalibur_c71158_54	GH	1	across	across	0.500108	1	0		0.076182
1A	27.0711	Excalibur_c71158_54	GH	2	T84	across	0.496111	1	0		-0.0527864
1A	27.0711	Excalibur_c71158_54	GH	2	D84	across	0.788838	1	0		0.014768
1A	27.0711	Excalibur_c71158_54	GH	3	across	N0	0.930964	1	0		0.260778
1A	27.0711	Excalibur_c71158_54	GH	3	across	N1	0.486915	1	0		-0.275165
1A	27.0711	Excalibur_c71158_54	GH	4	T84	N0	0.728414	1	0		0.281712
1A	27.0711	Excalibur_c71158_54	GH	4	T84	N1	0.562785	1	0		-0.386779
1A	27.0711	Excalibur_c71158_54	GH	4	D84	N0	0.984876	1	0		0.167816
1A	27.0711	Excalibur_c71158_54	GH	4	D84	N1	0.90992	1	0		-0.140991
1A	27.0711	Excalibur_c71158_54	SED	1	across	across	0.654069	1	0		-0.614699
1A	27.0711	Excalibur_c71158_54	SED	2	D84	across	0.504969	1	0		-1.41012
1A	27.0711	Excalibur_c71158_54	SED	2	T84	across	0.819321	1	0		-0.175812
1A	27.0711	Excalibur_c71158_54	SED	3	across	N0	0.464232	1	0		-0.952533
1A	27.0711	Excalibur_c71158_54	GPC_ratio	1	across	across	0.974751	1	0		-0.000101207
1A	27.0711	Excalibur_c71158_54	SED_ratio	1	across	across	0.561346	1	0		-0.020355
1A	27.0711	Excalibur_c71158_54	GH_ratio	1	across	across	0.416016	1	0		0.014768
1A	27.0711	wsnp_Ex_c57982_59470152	GPC	1	across	across	0.491541	1	0		0.0695109
1A	27.0711	wsnp_Ex_c57982_59470152	GPC	2	T84	across	0.602498	1	0		0.106746
1A	27.0711	wsnp_Ex_c57982_59470152	GPC	3	across	N0	0.915696	1	0		0.0100952
1A	27.0711	wsnp_Ex_c57982_59470152	GPC	3	across	N1	0.264468	1	0		0.0950587
1A	27.0711	wsnp_Ex_c57982_59470152	GPC	4	D84	N1	0.258899	1	0		-0.0655705
1A	27.0711	wsnp_Ex_c57982_59470152	GPC	4	T84	N1	0.576296	1	0		0.237365
1A	27.0711	wsnp_Ex_c57982_59470152	GH	1	across	across	0.662746	1	0		0.245507
1A	27.0711	wsnp_Ex_c57982_59470152	GH	2	T84	across	0.69289	1	0		0.161728
1A	27.0711	wsnp_Ex_c57982_59470152	GH	2	D84	across	0.705247	1	0		0.0160396
1A	27.0711	wsnp_Ex_c57982_59470152	GH	3	across	N0	0.831407	1	0		0.426988
1A	27.0711	wsnp_Ex_c57982_59470152	GH	3	across	N1	0.59055	1	0		-0.114121
1A	27.0711	wsnp_Ex_c57982_59470152	GH	4	T84	N0	0.586925	1	0		0.492488
1A	27.0711	wsnp_Ex_c57982_59470152	GH	4	T84	N1	0.755629	1	0		-0.168364
1A	27.0711	wsnp_Ex_c57982_59470152	GH	4	D84	N0	0.914878	1	0		0.301625
1A	27.0711	wsnp_Ex_c57982_59470152	GH	4	D84	N1	0.932201	1	0		-0.0702079
1A	27.0711	wsnp_Ex_c57982_59470152	SED	1	across	across	0.944071	1	0		-0.263944
1A	27.0711	wsnp_Ex_c57982_59470152	SED	2	D84	across	0.559997	1	0		-0.762547
1A	27.0711	wsnp_Ex_c57982_59470152	SED	2	T84	across	0.803336	1	0		-0.00475146
1A	27.0711	wsnp_Ex_c57982_59470152	SED	3	across	N0	0.740664	1	0		-0.612108
1A	27.0711	wsnp_Ex_c57982_59470152	GPC_ratio	1	across	across	0.823586	1	0		0.00154249
1A	27.0711	wsnp_Ex_c57982_59470152	SED_ratio	1	across	across	0.631068	1	0		-0.0179818
1A	27.0711	wsnp_Ex_c57982_59470152	GH_ratio	1	across	across	0.39473	1	0		0.0160396
1A	27.0711	wsnp_Ku_c183_358844	GPC	1	across	across	0.492509	1	0		0.068836
1A	27.0711	wsnp_Ku_c183_358844	GPC	2	T84	across	0.885687	1	0		0.130855
1A	27.0711	wsnp_Ku_c183_358844	GPC	3	across	N0	0.807813	1	0		-0.00204499
1A	27.0711	wsnp_Ku_c183_358844	GPC	3	across	N1	0.270457	1	0		0.0991682
1A	27.0711	wsnp_Ku_c183_358844	GPC	4	D84	N1	0.275077	1	0		-0.0993675
1A	27.0711	wsnp_Ku_c183_358844	GPC	4	T84	N1	0.311038	1	0		0.283271
1A	27.0711	wsnp_Ku_c183_358844	GH	1	across	across	0.46336	1	0		0.0620487
1A	27.0711	wsnp_Ku_c183_358844	GH	2	T84	across	0.550136	1	0		0.00181937
1A	27.0711	wsnp_Ku_c183_358844	GH	2	D84	across	0.876288	1	0		0.0159124
1A	27.0711	wsnp_Ku_c183_358844	GH	3	across	N0	0.879201	1	0		0.227126
1A	27.0711	wsnp_Ku_c183_358844	GH	3	across	N1	0.471401	1	0		-0.266127
1A	27.0711	wsnp_Ku_c183_358844	GH	4	T84	N0	0.654697	1	0		0.307051
1A	27.0711	wsnp_Ku_c183_358844	GH	4	T84	N1	0.587322	1	0		-0.302907
1A	27.0711	wsnp_Ku_c183_358844	GH	4	D84	N0	0.895637	1	0		0.0626123
1A	27.0711	wsnp_Ku_c183_358844	GH	4	D84	N1	0.917045	1	0		-0.182279
1A	27.0711	wsnp_Ku_c183_358844	SED	1	across	across	0.673145	1	0		-0.585918
1A	27.0711	wsnp_Ku_c183_358844	SED	2	D84	across	0.581627	1	0		-1.36932
1A	27.0711	wsnp_Ku_c183_358844	SED	2	T84	across	0.920546	1	0		-0.162109
1A	27.0711	wsnp_Ku_c183_358844	SED	3	across	N0	0.408627	1	0		-0.960615
1A	27.0711	wsnp_Ku_c183_358844	GPC_ratio	1	across	across	0.99319	1	0		-0.000466276
1A	27.0711	wsnp_Ku_c183_358844	SED_ratio	1	across	across	0.580304	1	0		-0.0212623
1A	27.0711	wsnp_Ku_c183_358844	GH_ratio	1	across	across	0.39087	1	0		0.0159124
1A	27.3464	BobWhite_c39996_85	GPC	1	across	across	0.323419	1	0		0.119047
1A	27.3464	BobWhite_c39996_85	GPC	2	T84	across	0.490109	1	0		0.162632
1A	27.3464	BobWhite_c39996_85	GPC	3	across	N0	0.715774	1	0		0.0753405
1A	27.3464	BobWhite_c39996_85	GPC	3	across	N1	0.155108	1	0		0.122388
1A	27.3464	BobWhite_c39996_85	GPC	4	D84	N1	0.432001	1	0		-0.0305198
1A	27.3464	BobWhite_c39996_85	GPC	4	T84	N1	0.535123	1	0		0.309846
1A	27.3464	BobWhite_c39996_85	GH	1	across	across	0.364379	1	0		0.145552
1A	27.3464	BobWhite_c39996_85	GH	2	T84	across	0.841501	1	0		0.0595828
1A	27.3464	BobWhite_c39996_85	GH	2	D84	across	0.957559	1	0		0.0105934
1A	27.3464	BobWhite_c39996_85	GH	3	across	N0	0.829809	1	0		0.296504
1A	27.3464	BobWhite_c39996_85	GH	3	across	N1	0.515838	1	0		-0.19742
1A	27.3464	BobWhite_c39996_85	GH	4	T84	N0	0.538206	1	0		0.383105
1A	27.3464	BobWhite_c39996_85	GH	4	T84	N1	0.628979	1	0		-0.263362
1A	27.3464	BobWhite_c39996_85	GH	4	D84	N0	0.837161	1	0		0.0963958
1A	27.3464	BobWhite_c39996_85	GH	4	D84	N1	0.962208	1	0		-0.184837
1A	27.3464	BobWhite_c39996_85	SED	1	across	across	0.943038	1	0		-0.13978
1A	27.3464	BobWhite_c39996_85	SED	2	D84	across	0.573199	1	0		-1.09244
1A	27.3464	BobWhite_c39996_85	SED	2	T84	across	0.666888	1	0		0.350957
1A	27.3464	BobWhite_c39996_85	SED	3	across	N0	0.623919	1	0		-0.635491
1A	27.3464	BobWhite_c39996_85	GPC_ratio	1	across	across	0.882758	1	0		0.0015486
1A	27.3464	BobWhite_c39996_85	SED_ratio	1	across	across	0.648893	1	0		-0.023393
1A	27.3464	BobWhite_c39996_85	GH_ratio	1	across	across	0.487522	1	0		0.0105934
1A	29.1114	CAP8_c2448_355	GPC	1	across	across	0.653001	1	0		0.0696091
1A	29.1114	CAP8_c2448_355	GPC	2	T84	across	0.505763	1	0		0.0859032
1A	29.1114	CAP8_c2448_355	GPC	3	across	N0	0.697797	1	0		0.0549082
1A	29.1114	CAP8_c2448_355	GPC	3	across	N1	0.243383	1	0		0.104129
1A	29.1114	CAP8_c2448_355	GPC	4	D84	N1	0.446609	1	0		-0.0453296
1A	29.1114	CAP8_c2448_355	GPC	4	T84	N1	0.571072	1	0		0.259201
1A	29.1114	CAP8_c2448_355	GH	1	across	across	0.327657	1	0		-0.0291587
1A	29.1114	CAP8_c2448_355	GH	2	T84	across	0.996569	1	0		-0.0243218
1A	29.1114	CAP8_c2448_355	GH	2	D84	across	0.90869	1	0		0.012714
1A	29.1114	CAP8_c2448_355	GH	3	across	N0	0.691075	1	0		0.0252388
1A	29.1114	CAP8_c2448_355	GH	3	across	N1	0.586668	1	0		-0.16964
1A	29.1114	CAP8_c2448_355	GH	4	T84	N0	0.741287	1	0		0.04659
1A	29.1114	CAP8_c2448_355	GH	4	T84	N1	0.657062	1	0		-0.0953523
1A	29.1114	CAP8_c2448_355	GH	4	D84	N0	0.688236	1	0		-0.0550107
1A	29.1114	CAP8_c2448_355	GH	4	D84	N1	0.91383	1	0		-0.184098
1A	29.1114	CAP8_c2448_355	SED	1	across	across	0.769142	1	0		-0.498088
1A	29.1114	CAP8_c2448_355	SED	2	D84	across	0.396779	1	0		-0.840014
1A	29.1114	CAP8_c2448_355	SED	2	T84	across	0.997465	1	0		-0.393233
1A	29.1114	CAP8_c2448_355	SED	3	across	N0	0.623451	1	0		-0.94115
1A	29.1114	CAP8_c2448_355	GPC_ratio	1	across	across	0.832793	1	0		0.00390238
1A	29.1114	CAP8_c2448_355	SED_ratio	1	across	across	0.406348	1	0		-0.0260773
1A	29.1114	CAP8_c2448_355	GH_ratio	1	across	across	0.459785	1	0		0.012714
1A	29.1114	Excalibur_c9676_163	GPC	1	across	across	0.903303	1	0		0.0449187
1A	29.1114	Excalibur_c9676_163	GPC	2	T84	across	0.882386	1	0		0.0513025
1A	29.1114	Excalibur_c9676_163	GPC	3	across	N0	0.913715	1	0		3.36106e-05
1A	29.1114	Excalibur_c9676_163	GPC	3	across	N1	0.27117	1	0		0.0873636
1A	29.1114	Excalibur_c9676_163	GPC	4	D84	N1	0.68287	1	0		-0.0522941
1A	29.1114	Excalibur_c9676_163	GPC	4	T84	N1	0.718565	1	0		0.223713
1A	29.1114	Excalibur_c9676_163	GH	1	across	across	0.282844	1	0		-0.168426
1A	29.1114	Excalibur_c9676_163	GH	2	T84	across	0.954121	1	0		-0.326517
1A	29.1114	Excalibur_c9676_163	GH	2	D84	across	0.659216	1	0		0.010859
1A	29.1114	Excalibur_c9676_163	GH	3	across	N0	0.47773	1	0		-0.0733914
1A	29.1114	Excalibur_c9676_163	GH	3	across	N1	0.238918	1	0		-0.675403
1A	29.1114	Excalibur_c9676_163	GH	4	T84	N0	0.785112	1	0		0.0163097
1A	29.1114	Excalibur_c9676_163	GH	4	T84	N1	0.427584	1	0		-0.668788
1A	29.1114	Excalibur_c9676_163	GH	4	D84	N0	0.650884	1	0		-0.253911
1A	29.1114	Excalibur_c9676_163	GH	4	D84	N1	0.651347	1	0		-0.423744
1A	29.1114	Excalibur_c9676_163	SED	1	across	across	0.487058	1	0		-0.939633
1A	29.1114	Excalibur_c9676_163	SED	2	D84	across	0.370271	1	0		-1.48607
1A	29.1114	Excalibur_c9676_163	SED	2	T84	across	0.965913	1	0		-0.737423
1A	29.1114	Excalibur_c9676_163	SED	3	across	N0	0.43732	1	0		-0.970159
1A	29.1114	Excalibur_c9676_163	GPC_ratio	1	across	across	0.655239	1	0		-0.00082123
1A	29.1114	Excalibur_c9676_163	SED_ratio	1	across	across	0.682777	1	0		-0.0158263
1A	29.1114	Excalibur_c9676_163	GH_ratio	1	across	across	0.521942	1	0		0.010859
1A	29.1114	Kukri_c2446_683	GPC	1	across	across	0.305353	1	0		0.183148
1A	29.1114	Kukri_c2446_683	GPC	2	T84	across	0.813151	1	0		0.386163
1A	29.1114	Kukri_c2446_683	GPC	3	across	N0	0.171528	1	0		0.208172
1A	29.1114	Kukri_c2446_683	GPC	3	across	N1	0.0546066	1	0		0.169121
1A	29.1114	Kukri_c2446_683	GPC	4	D84	N1	0.799227	1	0		-0.0371366
1A	29.1114	Kukri_c2446_683	GPC	4	T84	N1	0.149048	1	0		0.528822
1A	29.1114	Kukri_c2446_683	GH	1	across	across	0.199085	1	0		-0.321863
1A	29.1114	Kukri_c2446_683	GH	2	T84	across	0.597262	1	0		-1.25801
1A	29.1114	Kukri_c2446_683	GH	2	D84	across	0.768946	1	0		0.0409418
1A	29.1114	Kukri_c2446_683	GH	3	across	N0	0.48612	1	0		-0.148868
1A	29.1114	Kukri_c2446_683	GH	3	across	N1	0.21382	1	0		-0.659627
1A	29.1114	Kukri_c2446_683	GH	4	T84	N0	0.472676	1	0		-0.984301
1A	29.1114	Kukri_c2446_683	GH	4	T84	N1	0.299795	1	0		-1.53289
1A	29.1114	Kukri_c2446_683	GH	4	D84	N0	0.975511	1	0		0.314691
1A	29.1114	Kukri_c2446_683	GH	4	D84	N1	0.957096	1	0		-0.161994
1A	29.1114	Kukri_c2446_683	SED	1	across	across	0.732022	1	0		-0.235829
1A	29.1114	Kukri_c2446_683	SED	2	D84	across	0.607875	1	0		-0.648468
1A	29.1114	Kukri_c2446_683	SED	2	T84	across	0.979503	1	0		-0.461759
1A	29.1114	Kukri_c2446_683	SED	3	across	N0	0.702648	1	0		-0.537316
1A	29.1114	Kukri_c2446_683	GPC_ratio	1	across	across	0.91022	1	0		0.00410964
1A	29.1114	Kukri_c2446_683	SED_ratio	1	across	across	0.186567	1	0		-0.029851
1A	29.1114	Kukri_c2446_683	GH_ratio	1	across	across	0.15469	1	0		0.0409418
1A	29.1114	Tdurum_contig68827_118	GPC	1	across	across	0.523332	1	0		0.0943109
1A	29.1114	Tdurum_contig68827_118	GPC	2	T84	across	0.795494	1	0		0.150147
1A	29.1114	Tdurum_contig68827_118	GPC	3	across	N0	0.733239	1	0		0.0646286
1A	29.1114	Tdurum_contig68827_118	GPC	3	across	N1	0.224419	1	0		0.0927705
1A	29.1114	Tdurum_contig68827_118	GPC	4	D84	N1	0.362877	1	0		-0.0515855
1A	29.1114	Tdurum_contig68827_118	GPC	4	T84	N1	0.630814	1	0		0.263426
1A	29.1114	Tdurum_contig68827_118	GH	1	across	across	0.35032	1	0		-0.00276174
1A	29.1114	Tdurum_contig68827_118	GH	2	T84	across	0.937299	1	0		-0.16811
1A	29.1114	Tdurum_contig68827_118	GH	2	D84	across	0.985681	1	0		0.0271768
1A	29.1114	Tdurum_contig68827_118	GH	3	across	N0	0.74243	1	0		0.143328
1A	29.1114	Tdurum_contig68827_118	GH	3	across	N1	0.431181	1	0		-0.314727
1A	29.1114	Tdurum_contig68827_118	GH	4	T84	N0	0.709226	1	0		0.112682
1A	29.1114	Tdurum_contig68827_118	GH	4	T84	N1	0.575919	1	0		-0.448831
1A	29.1114	Tdurum_contig68827_118	GH	4	D84	N0	0.831455	1	0		0.0723607
1A	29.1114	Tdurum_contig68827_118	GH	4	D84	N1	0.991741	1	0		-0.194185
1A	29.1114	Tdurum_contig68827_118	SED	1	across	across	0.837891	1	0		-0.318167
1A	29.1114	Tdurum_contig68827_118	SED	2	D84	across	0.405631	1	0		-0.971024
1A	29.1114	Tdurum_contig68827_118	SED	2	T84	across	0.755945	1	0		-0.0775429
1A	29.1114	Tdurum_contig68827_118	SED	3	across	N0	0.639449	1	0		-0.719394
1A	29.1114	Tdurum_contig68827_118	GPC_ratio	1	across	across	0.947794	1	0		0.000408512
1A	29.1114	Tdurum_contig68827_118	SED_ratio	1	across	across	0.492454	1	0		-0.0236755
1A	29.1114	Tdurum_contig68827_118	GH_ratio	1	across	across	0.220985	1	0		0.0271768
1A	29.6781	BS00022943_51	GPC	1	across	across	0.613174	1	0		0.0823949
1A	29.6781	BS00022943_51	GPC	2	T84	across	0.693796	1	0		0.119457
1A	29.6781	BS00022943_51	GPC	3	across	N0	0.81535	1	0		0.0527354
1A	29.6781	BS00022943_51	GPC	3	across	N1	0.297544	1	0		0.0708998
1A	29.6781	BS00022943_51	GPC	4	D84	N1	0.362877	1	0		-0.0515855
1A	29.6781	BS00022943_51	GPC	4	T84	N1	0.779658	1	0		0.220636
1A	29.6781	BS00022943_51	GH	1	across	across	0.410522	1	0		0.0579015
1A	29.6781	BS00022943_51	GH	2	T84	across	0.837849	1	0		-0.060728
1A	29.6781	BS00022943_51	GH	2	D84	across	0.985681	1	0		0.0171939
1A	29.6781	BS00022943_51	GH	3	across	N0	0.810687	1	0		0.15167
1A	29.6781	BS00022943_51	GH	3	across	N1	0.515076	1	0		-0.21102
1A	29.6781	BS00022943_51	GH	4	T84	N0	0.704634	1	0		0.126487
1A	29.6781	BS00022943_51	GH	4	T84	N1	0.699659	1	0		-0.247384
1A	29.6781	BS00022943_51	GH	4	D84	N0	0.831455	1	0		0.0723607
1A	29.6781	BS00022943_51	GH	4	D84	N1	0.991741	1	0		-0.194185
1A	29.6781	BS00022943_51	SED	1	across	across	0.90476	1	0		-0.214407
1A	29.6781	BS00022943_51	SED	2	D84	across	0.405631	1	0		-0.971024
1A	29.6781	BS00022943_51	SED	2	T84	across	0.728605	1	0		0.121716
1A	29.6781	BS00022943_51	SED	3	across	N0	0.686645	1	0		-0.708884
1A	29.6781	BS00022943_51	GPC_ratio	1	across	across	0.947794	1	0		0.000408512
1A	29.6781	BS00022943_51	SED_ratio	1	across	across	0.424237	1	0		-0.026932
1A	29.6781	BS00022943_51	GH_ratio	1	across	across	0.371074	1	0		0.0171939
1A	29.6781	Tdurum_contig68827_61	GPC	1	across	across	0.637234	1	0		0.0804361
1A	29.6781	Tdurum_contig68827_61	GPC	2	T84	across	0.57026	1	0		0.114894
1A	29.6781	Tdurum_contig68827_61	GPC	3	across	N0	0.814786	1	0		0.0544116
1A	29.6781	Tdurum_contig68827_61	GPC	3	across	N1	0.322972	1	0		0.0645014
1A	29.6781	Tdurum_contig68827_61	GPC	4	D84	N1	0.362877	1	0		-0.0515855
1A	29.6781	Tdurum_contig68827_61	GPC	4	T84	N1	0.827233	1	0		0.208236
1A	29.6781	Tdurum_contig68827_61	GH	1	across	across	0.425893	1	0		0.0574578
1A	29.6781	Tdurum_contig68827_61	GH	2	T84	across	0.799739	1	0		-0.0658223
1A	29.6781	Tdurum_contig68827_61	GH	2	D84	across	0.985681	1	0		0.0160054
1A	29.6781	Tdurum_contig68827_61	GH	3	across	N0	0.819645	1	0		0.134247
1A	29.6781	Tdurum_contig68827_61	GH	3	across	N1	0.526096	1	0		-0.194488
1A	29.6781	Tdurum_contig68827_61	GH	4	T84	N0	0.740375	1	0		0.0887625
1A	29.6781	Tdurum_contig68827_61	GH	4	T84	N1	0.725698	1	0		-0.219849
1A	29.6781	Tdurum_contig68827_61	GH	4	D84	N0	0.831455	1	0		0.0723607
1A	29.6781	Tdurum_contig68827_61	GH	4	D84	N1	0.991741	1	0		-0.194185
1A	29.6781	Tdurum_contig68827_61	SED	1	across	across	0.917863	1	0		-0.18676
1A	29.6781	Tdurum_contig68827_61	SED	2	D84	across	0.405631	1	0		-0.971024
1A	29.6781	Tdurum_contig68827_61	SED	2	T84	across	0.723087	1	0		0.166529
1A	29.6781	Tdurum_contig68827_61	SED	3	across	N0	0.69929	1	0		-0.708734
1A	29.6781	Tdurum_contig68827_61	GPC_ratio	1	across	across	0.947794	1	0		0.000408512
1A	29.6781	Tdurum_contig68827_61	SED_ratio	1	across	across	0.400986	1	0		-0.0279632
1A	29.6781	Tdurum_contig68827_61	GH_ratio	1	across	across	0.387344	1	0		0.0160054
1A	35.2323	BS00077350_51	GPC	1	across	across	0.549778	1	0		0.115025
1A	35.2323	BS00077350_51	GPC	2	T84	across	0.185309	1	0		0.0927477
1A	35.2323	BS00077350_51	GPC	3	across	N0	0.746044	1	0		0.0836121
1A	35.2323	BS00077350_51	GPC	3	across	N1	0.161105	1	0		0.14038
1A	35.2323	BS00077350_51	GPC	4	D84	N1	0.237138	1	0		0.0494877
1A	35.2323	BS00077350_51	GPC	4	T84	N1	0.439848	1	0		0.266578
1A	35.2323	BS00077350_51	GH	1	across	across	0.225764	1	0		-0.296786
1A	35.2323	BS00077350_51	GH	2	T84	across	0.657505	1	0		-0.478768
1A	35.2323	BS00077350_51	GH	2	D84	across	0.746626	1	0		0.00172579
1A	35.2323	BS00077350_51	GH	3	across	N0	0.449592	1	0		-0.268993
1A	35.2323	BS00077350_51	GH	3	across	N1	0.189653	1	0		-0.718927
1A	35.2323	BS00077350_51	GH	4	T84	N0	0.918741	1	0		-0.340438
1A	35.2323	BS00077350_51	GH	4	T84	N1	0.593091	1	0		-0.616512
1A	35.2323	BS00077350_51	GH	4	D84	N0	0.655857	1	0		-0.34569
1A	35.2323	BS00077350_51	GH	4	D84	N1	0.416415	1	0		-0.551093
1A	35.2323	BS00077350_51	SED	1	across	across	0.492011	1	0		-0.792928
1A	35.2323	BS00077350_51	SED	2	D84	across	0.696415	1	0		-1.39933
1A	35.2323	BS00077350_51	SED	2	T84	across	0.951453	1	0		-0.739001
1A	35.2323	BS00077350_51	SED	3	across	N0	0.510016	1	0		-0.910084
1A	35.2323	BS00077350_51	GPC_ratio	1	across	across	0.85491	1	0		-0.00244368
1A	35.2323	BS00077350_51	SED_ratio	1	across	across	0.580771	1	0		-0.0166293
1A	35.2323	BS00077350_51	GH_ratio	1	across	across	0.67793	1	0		0.00172579
1A	35.4039	Excalibur_c25891_1402	GPC	1	across	across	0.761279	1	0		0.0653923
1A	35.4039	Excalibur_c25891_1402	GPC	2	T84	across	0.14746	1	0		0.0245062
1A	35.4039	Excalibur_c25891_1402	GPC	3	across	N0	0.956611	1	0		0.0492031
1A	35.4039	Excalibur_c25891_1402	GPC	3	across	N1	0.171174	1	0		0.128831
1A	35.4039	Excalibur_c25891_1402	GPC	4	D84	N1	0.289917	1	0		0.0510651
1A	35.4039	Excalibur_c25891_1402	GPC	4	T84	N1	0.537272	1	0		0.2451
1A	35.4039	Excalibur_c25891_1402	GH	1	across	across	0.229114	1	0		-0.246127
1A	35.4039	Excalibur_c25891_1402	GH	2	T84	across	0.985793	1	0		-0.265837
1A	35.4039	Excalibur_c25891_1402	GH	2	D84	across	0.687874	1	0		0.00178786
1A	35.4039	Excalibur_c25891_1402	GH	3	across	N0	0.557375	1	0		-0.208097
1A	35.4039	Excalibur_c25891_1402	GH	3	across	N1	0.220656	1	0		-0.589627
1A	35.4039	Excalibur_c25891_1402	GH	4	T84	N0	0.988138	1	0		-0.169353
1A	35.4039	Excalibur_c25891_1402	GH	4	T84	N1	0.700729	1	0		-0.361864
1A	35.4039	Excalibur_c25891_1402	GH	4	D84	N0	0.639325	1	0		-0.381155
1A	35.4039	Excalibur_c25891_1402	GH	4	D84	N1	0.44364	1	0		-0.545082
1A	35.4039	Excalibur_c25891_1402	SED	1	across	across	0.463909	1	0		-0.84149
1A	35.4039	Excalibur_c25891_1402	SED	2	D84	across	0.740042	1	0		-1.53371
1A	35.4039	Excalibur_c25891_1402	SED	2	T84	across	0.906529	1	0		-0.67693
1A	35.4039	Excalibur_c25891_1402	SED	3	across	N0	0.582384	1	0		-0.940357
1A	35.4039	Excalibur_c25891_1402	GPC_ratio	1	across	across	0.668148	1	0		-0.00630772
1A	35.4039	Excalibur_c25891_1402	SED_ratio	1	across	across	0.606075	1	0		-0.0150053
1A	35.4039	Excalibur_c25891_1402	GH_ratio	1	across	across	0.669996	1	0		0.00178786
1A	35.6533	wsnp_Ex_c7965_13520238	GPC	1	across	across	0.692718	1	0		0.0863821
1A	35.6533	wsnp_Ex_c7965_13520238	GPC	2	T84	across	0.245572	1	0		0.0681974
1A	35.6533	wsnp_Ex_c7965_13520238	GPC	3	across	N0	0.960939	1	0		0.0421861
1A	35.6533	wsnp_Ex_c7965_13520238	GPC	3	across	N1	0.225918	1	0		0.11948
1A	35.6533	wsnp_Ex_c7965_13520238	GPC	4	D84	N1	0.207854	1	0		0.0284701
1A	35.6533	wsnp_Ex_c7965_13520238	GPC	4	T84	N1	0.537272	1	0		0.2451
1A	35.6533	wsnp_Ex_c7965_13520238	GH	1	across	across	0.155826	1	0		-0.425958
1A	35.6533	wsnp_Ex_c7965_13520238	GH	2	T84	across	0.784808	1	0		-0.384632
1A	35.6533	wsnp_Ex_c7965_13520238	GH	2	D84	across	0.484604	1	0		-0.00415903
1A	35.6533	wsnp_Ex_c7965_13520238	GH	3	across	N0	0.350371	1	0		-0.410069
1A	35.6533	wsnp_Ex_c7965_13520238	GH	3	across	N1	0.131586	1	0		-0.825532
1A	35.6533	wsnp_Ex_c7965_13520238	GH	4	T84	N0	0.997461	1	0		-0.256639
1A	35.6533	wsnp_Ex_c7965_13520238	GH	4	T84	N1	0.661057	1	0		-0.512042
1A	35.6533	wsnp_Ex_c7965_13520238	GH	4	D84	N0	0.441534	1	0		-0.700117
1A	35.6533	wsnp_Ex_c7965_13520238	GH	4	D84	N1	0.228523	1	0		-0.705227
1A	35.6533	wsnp_Ex_c7965_13520238	SED	1	across	across	0.403071	1	0		-0.974248
1A	35.6533	wsnp_Ex_c7965_13520238	SED	2	D84	across	0.674239	1	0		-1.94735
1A	35.6533	wsnp_Ex_c7965_13520238	SED	2	T84	across	0.893613	1	0		-0.535786
1A	35.6533	wsnp_Ex_c7965_13520238	SED	3	across	N0	0.437168	1	0		-1.07792
1A	35.6533	wsnp_Ex_c7965_13520238	GPC_ratio	1	across	across	0.908708	1	0		-0.0040857
1A	35.6533	wsnp_Ex_c7965_13520238	SED_ratio	1	across	across	0.620583	1	0		-0.016831
1A	35.6533	wsnp_Ex_c7965_13520238	GH_ratio	1	across	across	0.825409	1	0		-0.00415903
1A	48.4488	Kukri_c24144_1568	GPC	1	across	across	0.769954	1	0		0.0395919
1A	48.4488	Kukri_c24144_1568	GPC	2	T84	across	0.760859	1	0		0.0649655
1A	48.4488	Kukri_c24144_1568	GPC	3	across	N0	0.65798	1	0		0.0694222
1A	48.4488	Kukri_c24144_1568	GPC	3	across	N1	0.868854	1	0		-0.032659
1A	48.4488	Kukri_c24144_1568	GPC	4	D84	N1	0.10215	1	0		-0.14302
1A	48.4488	Kukri_c24144_1568	GPC	4	T84	N1	0.945515	1	0		0.105581
1A	48.4488	Kukri_c24144_1568	GH	1	across	across	0.236253	1	0		-0.443756
1A	48.4488	Kukri_c24144_1568	GH	2	T84	across	0.80896	1	0		-0.383215
1A	48.4488	Kukri_c24144_1568	GH	2	D84	across	0.35922	1	0		0.0150377
1A	48.4488	Kukri_c24144_1568	GH	3	across	N0	0.462284	1	0		-0.49617
1A	48.4488	Kukri_c24144_1568	GH	3	across	N1	0.156301	1	0		-0.64301
1A	48.4488	Kukri_c24144_1568	GH	4	T84	N0	0.950073	1	0		-0.303389
1A	48.4488	Kukri_c24144_1568	GH	4	T84	N1	0.758166	1	0		-0.463745
1A	48.4488	Kukri_c24144_1568	GH	4	D84	N0	0.287518	1	0		-0.798009
1A	48.4488	Kukri_c24144_1568	GH	4	D84	N1	0.243118	1	0		-0.519298
1A	48.4488	Kukri_c24144_1568	SED	1	across	across	0.364961	1	0		-1.09182
1A	48.4488	Kukri_c24144_1568	SED	2	D84	across	0.0507404	1	0		-1.96469
1A	48.4488	Kukri_c24144_1568	SED	2	T84	across	0.986739	1	0		-0.641774
1A	48.4488	Kukri_c24144_1568	SED	3	across	N0	0.386667	1	0		-1.3828
1A	48.4488	Kukri_c24144_1568	GPC_ratio	1	across	across	0.395824	1	0		0.00799693
1A	48.4488	Kukri_c24144_1568	SED_ratio	1	across	across	0.279796	1	0		-0.0345367
1A	48.4488	Kukri_c24144_1568	GH_ratio	1	across	across	0.26381	1	0		0.0150377
1A	51.0947	Kukri_c7436_2259	GPC	1	across	across	0.994876	1	0		-0.0438111
1A	51.0947	Kukri_c7436_2259	GPC	2	T84	across	0.933902	1	0		-0.096395
1A	51.0947	Kukri_c7436_2259	GPC	3	across	N0	0.81138	1	0		0.0315233
1A	51.0947	Kukri_c7436_2259	GPC	3	across	N1	0.441761	1	0		-0.162335
1A	51.0947	Kukri_c7436_2259	GPC	4	D84	N1	0.0750432	1	0		-0.199806
1A	51.0947	Kukri_c7436_2259	GPC	4	T84	N1	0.491913	1	0		-0.103191
1A	51.0947	Kukri_c7436_2259	GH	1	across	across	0.0194198	1	0		-1.44593
1A	51.0947	Kukri_c7436_2259	GH	2	T84	across	0.123618	1	0		-1.99913
1A	51.0947	Kukri_c7436_2259	GH	2	D84	across	0.371827	1	0		0.0131531
1A	51.0947	Kukri_c7436_2259	GH	3	across	N0	0.0387913	1	0		-1.57071
1A	51.0947	Kukri_c7436_2259	GH	3	across	N1	0.013594	1	0		-1.41972
1A	51.0947	Kukri_c7436_2259	GH	4	T84	N0	0.0603739	1	0		-2.02878
1A	51.0947	Kukri_c7436_2259	GH	4	T84	N1	0.0919835	1	0		-1.96997
1A	51.0947	Kukri_c7436_2259	GH	4	D84	N0	0.126377	1	0		-1.24794
1A	51.0947	Kukri_c7436_2259	GH	4	D84	N1	0.292938	1	0		-0.556833
1A	51.0947	Kukri_c7436_2259	SED	1	across	across	0.0075943	1	0		-3.06954
1A	51.0947	Kukri_c7436_2259	SED	2	D84	across	0.0660879	1	0		-2.4388
1A	51.0947	Kukri_c7436_2259	SED	2	T84	across	0.0602482	1	0		-4.18566
1A	51.0947	Kukri_c7436_2259	SED	3	across	N0	0.00994302	1	0		-3.30122
1A	51.0947	Kukri_c7436_2259	GPC_ratio	1	across	across	0.0910712	1	0		0.0157421
1A	51.0947	Kukri_c7436_2259	SED_ratio	1	across	across	0.0842747	1	0		-0.0566512
1A	51.0947	Kukri_c7436_2259	GH_ratio	1	across	across	0.243443	1	0		0.0131531
1A	51.0947	wsnp_Ex_c5323_9408829	GPC	1	across	across	0.97989	1	0		-0.0437142
1A	51.0947	wsnp_Ex_c5323_9408829	GPC	2	T84	across	0.837409	1	0		-0.108601
1A	51.0947	wsnp_Ex_c5323_9408829	GPC	3	across	N0	0.776823	1	0		0.0394102
1A	51.0947	wsnp_Ex_c5323_9408829	GPC	3	across	N1	0.407284	1	0		-0.170372
1A	51.0947	wsnp_Ex_c5323_9408829	GPC	4	D84	N1	0.0625472	1	0		-0.188556
1A	51.0947	wsnp_Ex_c5323_9408829	GPC	4	T84	N1	0.38394	1	0		-0.131563
1A	51.0947	wsnp_Ex_c5323_9408829	GH	1	across	across	0.049644	1	0		-1.17855
1A	51.0947	wsnp_Ex_c5323_9408829	GH	2	T84	across	0.204569	1	0		-1.75922
1A	51.0947	wsnp_Ex_c5323_9408829	GH	2	D84	across	0.544425	1	0		0.0142698
1A	51.0947	wsnp_Ex_c5323_9408829	GH	3	across	N0	0.0815904	1	0		-1.33636
1A	51.0947	wsnp_Ex_c5323_9408829	GH	3	across	N1	0.0371921	1	0		-1.15867
1A	51.0947	wsnp_Ex_c5323_9408829	GH	4	T84	N0	0.0937763	1	0		-1.83137
1A	51.0947	wsnp_Ex_c5323_9408829	GH	4	T84	N1	0.169487	1	0		-1.68757
1A	51.0947	wsnp_Ex_c5323_9408829	GH	4	D84	N0	0.212406	1	0		-0.976282
1A	51.0947	wsnp_Ex_c5323_9408829	GH	4	D84	N1	0.387637	1	0		-0.435658
1A	51.0947	wsnp_Ex_c5323_9408829	SED	1	across	across	0.0163769	1	0		-2.77147
1A	51.0947	wsnp_Ex_c5323_9408829	SED	2	D84	across	0.167545	1	0		-2.24398
1A	51.0947	wsnp_Ex_c5323_9408829	SED	2	T84	across	0.101514	1	0		-3.78084
1A	51.0947	wsnp_Ex_c5323_9408829	SED	3	across	N0	0.0195406	1	0		-3.04147
1A	51.0947	wsnp_Ex_c5323_9408829	GPC_ratio	1	across	across	0.0923281	1	0		0.0160297
1A	51.0947	wsnp_Ex_c5323_9408829	SED_ratio	1	across	across	0.0967695	1	0		-0.0535243
1A	51.0947	wsnp_Ex_c5323_9408829	GH_ratio	1	across	across	0.228595	1	0		0.0142698
1A	51.5092	CAP7_c4833_141	GPC	1	across	across	0.96709	1	0		-0.0559069
1A	51.5092	CAP7_c4833_141	GPC	2	T84	across	0.863781	1	0		-0.143489
1A	51.5092	CAP7_c4833_141	GPC	3	across	N0	0.992155	1	0		0.0194549
1A	51.5092	CAP7_c4833_141	GPC	3	across	N1	0.553315	1	0		-0.144
1A	51.5092	CAP7_c4833_141	GPC	4	D84	N1	0.0709837	1	0		-0.171096
1A	51.5092	CAP7_c4833_141	GPC	4	T84	N1	0.564429	1	0		-0.0876069
1A	51.5092	CAP7_c4833_141	GH	1	across	across	0.0926833	1	0		-1.00645
1A	51.5092	CAP7_c4833_141	GH	2	T84	across	0.51125	1	0		-1.45853
1A	51.5092	CAP7_c4833_141	GH	2	D84	across	0.474668	1	0		0.00220145
1A	51.5092	CAP7_c4833_141	GH	3	across	N0	0.235131	1	0		-1.02079
1A	51.5092	CAP7_c4833_141	GH	3	across	N1	0.0577842	1	0		-1.02926
1A	51.5092	CAP7_c4833_141	GH	4	T84	N0	0.198038	1	0		-1.38241
1A	51.5092	CAP7_c4833_141	GH	4	T84	N1	0.191524	1	0		-1.53474
1A	51.5092	CAP7_c4833_141	GH	4	D84	N0	0.263661	1	0		-0.779299
1A	51.5092	CAP7_c4833_141	GH	4	D84	N1	0.418128	1	0		-0.374953
1A	51.5092	CAP7_c4833_141	SED	1	across	across	0.0234652	1	0		-2.6182
1A	51.5092	CAP7_c4833_141	SED	2	D84	across	0.383134	1	0		-2.09372
1A	51.5092	CAP7_c4833_141	SED	2	T84	across	0.107839	1	0		-3.59564
1A	51.5092	CAP7_c4833_141	SED	3	across	N0	0.0535601	1	0		-2.74235
1A	51.5092	CAP7_c4833_141	GPC_ratio	1	across	across	0.123471	1	0		0.0152696
1A	51.5092	CAP7_c4833_141	SED_ratio	1	across	across	0.137593	1	0		-0.044738
1A	51.5092	CAP7_c4833_141	GH_ratio	1	across	across	0.641723	1	0		0.00220145
1A	51.9432	Excalibur_c25050_372	GPC	1	across	across	0.667399	1	0		-0.013183
1A	51.9432	Excalibur_c25050_372	GPC	2	T84	across	0.702636	1	0		-0.0964062
1A	51.9432	Excalibur_c25050_372	GPC	3	across	N0	0.407455	1	0		0.0988339
1A	51.9432	Excalibur_c25050_372	GPC	3	across	N1	0.703115	1	0		-0.115469
1A	51.9432	Excalibur_c25050_372	GPC	4	D84	N1	0.11001	1	0		-0.153149
1A	51.9432	Excalibur_c25050_372	GPC	4	T84	N1	0.599888	1	0		-0.0558547
1A	51.9432	Excalibur_c25050_372	GH	1	across	across	0.0435901	1	0		-1.21831
1A	51.9432	Excalibur_c25050_372	GH	2	T84	across	0.33393	1	0		-1.55072
1A	51.9432	Excalibur_c25050_372	GH	2	D84	across	0.46447	1	0		0.0177698
1A	51.9432	Excalibur_c25050_372	GH	3	across	N0	0.107367	1	0		-1.2888
1A	51.9432	Excalibur_c25050_372	GH	3	across	N1	0.0445393	1	0		-1.12825
1A	51.9432	Excalibur_c25050_372	GH	4	T84	N0	0.136018	1	0		-1.61017
1A	51.9432	Excalibur_c25050_372	GH	4	T84	N1	0.181761	1	0		-1.49168
1A	51.9432	Excalibur_c25050_372	GH	4	D84	N0	0.180604	1	0		-1.03495
1A	51.9432	Excalibur_c25050_372	GH	4	D84	N1	0.408017	1	0		-0.455421
1A	51.9432	Excalibur_c25050_372	SED	1	across	across	0.0286627	1	0		-2.62391
1A	51.9432	Excalibur_c25050_372	SED	2	D84	across	0.0762551	1	0		-2.03971
1A	51.9432	Excalibur_c25050_372	SED	2	T84	across	0.0907298	1	0		-3.48731
1A	51.9432	Excalibur_c25050_372	SED	3	across	N0	0.0436942	1	0		-2.78478
1A	51.9432	Excalibur_c25050_372	GPC_ratio	1	across	across	0.0535125	1	0		0.0216289
1A	51.9432	Excalibur_c25050_372	SED_ratio	1	across	across	0.084219	1	0		-0.0480777
1A	51.9432	Excalibur_c25050_372	GH_ratio	1	across	across	0.218127	1	0		0.0177698
1A	59.6995	Excalibur_c7237_1084	GPC	1	across	across	0.757913	1	0		-0.00276083
1A	59.6995	Excalibur_c7237_1084	GPC	2	T84	across	0.698775	1	0		-0.0162298
1A	59.6995	Excalibur_c7237_1084	GPC	3	across	N0	0.436672	1	0		0.0759325
1A	59.6995	Excalibur_c7237_1084	GPC	3	across	N1	0.626204	1	0		-0.128409
1A	59.6995	Excalibur_c7237_1084	GPC	4	D84	N1	0.113821	1	0		-0.203106
1A	59.6995	Excalibur_c7237_1084	GPC	4	T84	N1	0.563398	1	0		-0.0328897
1A	59.6995	Excalibur_c7237_1084	GH	1	across	across	0.022298	1	0		-1.44483
1A	59.6995	Excalibur_c7237_1084	GH	2	T84	across	0.115482	1	0		-2.18489
1A	59.6995	Excalibur_c7237_1084	GH	2	D84	across	0.333264	1	0		0.00939919
1A	59.6995	Excalibur_c7237_1084	GH	3	across	N0	0.0275567	1	0		-1.67475
1A	59.6995	Excalibur_c7237_1084	GH	3	across	N1	0.00857349	1	0		-1.54135
1A	59.6995	Excalibur_c7237_1084	GH	4	T84	N0	0.0464713	1	0		-2.18339
1A	59.6995	Excalibur_c7237_1084	GH	4	T84	N1	0.0548707	1	0		-2.18693
1A	59.6995	Excalibur_c7237_1084	GH	4	D84	N0	0.107084	1	0		-1.31596
1A	59.6995	Excalibur_c7237_1084	GH	4	D84	N1	0.212314	1	0		-0.577922
1A	59.6995	Excalibur_c7237_1084	SED	1	across	across	0.0048126	1	0		-3.26571
1A	59.6995	Excalibur_c7237_1084	SED	2	D84	across	0.245655	1	0		-2.68499
1A	59.6995	Excalibur_c7237_1084	SED	2	T84	across	0.0409071	1	0		-4.35361
1A	59.6995	Excalibur_c7237_1084	SED	3	across	N0	0.00697824	1	0		-3.44449
1A	59.6995	Excalibur_c7237_1084	GPC_ratio	1	across	across	0.0944362	1	0		0.0160165
1A	59.6995	Excalibur_c7237_1084	SED_ratio	1	across	across	0.0266646	1	0		-0.0592281
1A	59.6995	Excalibur_c7237_1084	GH_ratio	1	across	across	0.272806	1	0		0.00939919
1A	59.6995	Kukri_c7579_443	GPC	1	across	across	0.534875	1	0		0.0435012
1A	59.6995	Kukri_c7579_443	GPC	2	T84	across	0.795095	1	0		-0.00865134
1A	59.6995	Kukri_c7579_443	GPC	3	across	N0	0.277199	1	0		0.142173
1A	59.6995	Kukri_c7579_443	GPC	3	across	N1	0.767574	1	0		-0.105647
1A	59.6995	Kukri_c7579_443	GPC	4	D84	N1	0.178768	1	0		-0.139064
1A	59.6995	Kukri_c7579_443	GPC	4	T84	N1	0.476093	1	0		-0.0432271
1A	59.6995	Kukri_c7579_443	GH	1	across	across	0.0551598	1	0		-1.14946
1A	59.6995	Kukri_c7579_443	GH	2	T84	across	0.35425	1	0		-1.45698
1A	59.6995	Kukri_c7579_443	GH	2	D84	across	0.185165	1	0		-0.00835493
1A	59.6995	Kukri_c7579_443	GH	3	across	N0	0.0705618	1	0		-1.39027
1A	59.6995	Kukri_c7579_443	GH	3	across	N1	0.0186163	1	0		-1.34281
1A	59.6995	Kukri_c7579_443	GH	4	T84	N0	0.264026	1	0		-1.3751
1A	59.6995	Kukri_c7579_443	GH	4	T84	N1	0.15633	1	0		-1.53911
1A	59.6995	Kukri_c7579_443	GH	4	D84	N0	0.0567892	1	0		-1.56093
1A	59.6995	Kukri_c7579_443	GH	4	D84	N1	0.156432	1	0		-0.726811
1A	59.6995	Kukri_c7579_443	SED	1	across	across	0.0129264	1	0		-2.85432
1A	59.6995	Kukri_c7579_443	SED	2	D84	across	0.0596946	1	0		-2.85279
1A	59.6995	Kukri_c7579_443	SED	2	T84	across	0.148282	1	0		-3.49159
1A	59.6995	Kukri_c7579_443	SED	3	across	N0	0.0157914	1	0		-3.02774
1A	59.6995	Kukri_c7579_443	GPC_ratio	1	across	across	0.0757495	1	0		0.0181352
1A	59.6995	Kukri_c7579_443	SED_ratio	1	across	across	0.0375936	1	0		-0.0531142
1A	59.6995	Kukri_c7579_443	GH_ratio	1	across	across	0.688448	1	0		-0.00835493
1A	59.6995	Kukri_c7579_559	GPC	1	across	across	0.534755	1	0		0.0350042
1A	59.6995	Kukri_c7579_559	GPC	2	T84	across	0.97405	1	0		0.018841
1A	59.6995	Kukri_c7579_559	GPC	3	across	N0	0.291391	1	0		0.120208
1A	59.6995	Kukri_c7579_559	GPC	3	across	N1	0.805054	1	0		-0.0936804
1A	59.6995	Kukri_c7579_559	GPC	4	D84	N1	0.151622	1	0		-0.159849
1A	59.6995	Kukri_c7579_559	GPC	4	T84	N1	0.528383	1	0		-0.00299246
1A	59.6995	Kukri_c7579_559	GH	1	across	across	0.0142297	1	0		-1.58288
1A	59.6995	Kukri_c7579_559	GH	2	T84	across	0.207742	1	0		-1.96264
1A	59.6995	Kukri_c7579_559	GH	2	D84	across	0.145891	1	0		-0.00948008
1A	59.6995	Kukri_c7579_559	GH	3	across	N0	0.0162732	1	0		-1.84114
1A	59.6995	Kukri_c7579_559	GH	3	across	N1	0.00707178	1	0		-1.58309
1A	59.6995	Kukri_c7579_559	GH	4	T84	N0	0.0954831	1	0		-2.06875
1A	59.6995	Kukri_c7579_559	GH	4	T84	N1	0.0949496	1	0		-1.85598
1A	59.6995	Kukri_c7579_559	GH	4	D84	N0	0.0369388	1	0		-1.76077
1A	59.6995	Kukri_c7579_559	GH	4	D84	N1	0.104164	1	0		-0.784035
1A	59.6995	Kukri_c7579_559	SED	1	across	across	0.00650868	1	0		-3.1414
1A	59.6995	Kukri_c7579_559	SED	2	D84	across	0.0354142	1	0		-3.13192
1A	59.6995	Kukri_c7579_559	SED	2	T84	across	0.0974686	1	0		-3.65898
1A	59.6995	Kukri_c7579_559	SED	3	across	N0	0.00875248	1	0		-3.43698
1A	59.6995	Kukri_c7579_559	GPC_ratio	1	across	across	0.0959299	1	0		0.0163171
1A	59.6995	Kukri_c7579_559	SED_ratio	1	across	across	0.0226141	1	0		-0.0620043
1A	59.6995	Kukri_c7579_559	GH_ratio	1	across	across	0.714543	1	0		-0.00948008
1A	59.6995	RAC875_c10090_963	GPC	1	across	across	0.805858	1	0		-0.00254712
1A	59.6995	RAC875_c10090_963	GPC	2	T84	across	0.904234	1	0		-0.0438107
1A	59.6995	RAC875_c10090_963	GPC	3	across	N0	0.421902	1	0		0.0951028
1A	59.6995	RAC875_c10090_963	GPC	3	across	N1	0.522873	1	0		-0.152427
1A	59.6995	RAC875_c10090_963	GPC	4	D84	N1	0.111485	1	0		-0.190786
1A	59.6995	RAC875_c10090_963	GPC	4	T84	N1	0.343159	1	0		-0.0873367
1A	59.6995	RAC875_c10090_963	GH	1	across	across	0.0979515	1	0		-0.964204
1A	59.6995	RAC875_c10090_963	GH	2	T84	across	0.484706	1	0		-1.36779
1A	59.6995	RAC875_c10090_963	GH	2	D84	across	0.352308	1	0		0.00428031
1A	59.6995	RAC875_c10090_963	GH	3	across	N0	0.115927	1	0		-1.22457
1A	59.6995	RAC875_c10090_963	GH	3	across	N1	0.04254	1	0		-1.09735
1A	59.6995	RAC875_c10090_963	GH	4	T84	N0	0.248756	1	0		-1.33365
1A	59.6995	RAC875_c10090_963	GH	4	T84	N1	0.256871	1	0		-1.40217
1A	59.6995	RAC875_c10090_963	GH	4	D84	N0	0.118586	1	0		-1.27736
1A	59.6995	RAC875_c10090_963	GH	4	D84	N1	0.253769	1	0		-0.550123
1A	59.6995	RAC875_c10090_963	SED	1	across	across	0.0187269	1	0		-2.71192
1A	59.6995	RAC875_c10090_963	SED	2	D84	across	0.19847	1	0		-2.65615
1A	59.6995	RAC875_c10090_963	SED	2	T84	across	0.173154	1	0		-3.39247
1A	59.6995	RAC875_c10090_963	SED	3	across	N0	0.0218487	1	0		-2.96639
1A	59.6995	RAC875_c10090_963	GPC_ratio	1	across	across	0.102503	1	0		0.0167366
1A	59.6995	RAC875_c10090_963	SED_ratio	1	across	across	0.0271788	1	0		-0.0573679
1A	59.6995	RAC875_c10090_963	GH_ratio	1	across	across	0.401172	1	0		0.00428031
1A	69.8718	wsnp_Ex_c10257_16825240	GPC	1	across	across	0.596944	1	0		0.051469
1A	69.8718	wsnp_Ex_c10257_16825240	GPC	2	T84	across	0.53756	1	0		0.00669817
1A	69.8718	wsnp_Ex_c10257_16825240	GPC	3	across	N0	0.590198	1	0		0.163138
1A	69.8718	wsnp_Ex_c10257_16825240	GPC	3	across	N1	0.973324	1	0		-0.064979
1A	69.8718	wsnp_Ex_c10257_16825240	GPC	4	D84	N1	0.860704	1	0		-0.0349576
1A	69.8718	wsnp_Ex_c10257_16825240	GPC	4	T84	N1	0.99104	1	0		-0.0642197
1A	69.8718	wsnp_Ex_c10257_16825240	GH	1	across	across	0.418429	1	0		-0.251155
1A	69.8718	wsnp_Ex_c10257_16825240	GH	2	T84	across	0.601788	1	0		-0.618851
1A	69.8718	wsnp_Ex_c10257_16825240	GH	2	D84	across	0.970222	1	0		0.000166379
1A	69.8718	wsnp_Ex_c10257_16825240	GH	3	across	N0	0.678667	1	0		-0.208682
1A	69.8718	wsnp_Ex_c10257_16825240	GH	3	across	N1	0.554491	1	0		-0.0525596
1A	69.8718	wsnp_Ex_c10257_16825240	GH	4	T84	N0	0.386082	1	0		-0.82086
1A	69.8718	wsnp_Ex_c10257_16825240	GH	4	T84	N1	0.372192	1	0		-0.415367
1A	69.8718	wsnp_Ex_c10257_16825240	GH	4	D84	N0	0.505107	1	0		0.065307
1A	69.8718	wsnp_Ex_c10257_16825240	GH	4	D84	N1	0.816356	1	0		-0.0574409
1A	69.8718	wsnp_Ex_c10257_16825240	SED	1	across	across	0.487033	1	0		-0.620206
1A	69.8718	wsnp_Ex_c10257_16825240	SED	2	D84	across	0.103402	1	0		-0.350522
1A	69.8718	wsnp_Ex_c10257_16825240	SED	2	T84	across	0.454952	1	0		-1.90006
1A	69.8718	wsnp_Ex_c10257_16825240	SED	3	across	N0	0.188775	1	0		-1.26151
1A	69.8718	wsnp_Ex_c10257_16825240	GPC_ratio	1	across	across	0.193672	1	0		0.0134983
1A	69.8718	wsnp_Ex_c10257_16825240	SED_ratio	1	across	across	0.356526	1	0		-0.0538051
1A	69.8718	wsnp_Ex_c10257_16825240	GH_ratio	1	across	across	0.567372	1	0		0.000166379
1A	70.1018	BS00041358_51	GPC	1	across	across	0.621634	1	0		0.0696529
1A	70.1018	BS00041358_51	GPC	2	T84	across	0.766724	1	0		0.034108
1A	70.1018	BS00041358_51	GPC	3	across	N0	0.361191	1	0		0.212717
1A	70.1018	BS00041358_51	GPC	3	across	N1	0.701493	1	0		-0.0200961
1A	70.1018	BS00041358_51	GPC	4	D84	N1	0.906389	1	0		-0.00170368
1A	70.1018	BS00041358_51	GPC	4	T84	N1	0.863664	1	0		0.00445062
1A	70.1018	BS00041358_51	GH	1	across	across	0.279538	1	0		-0.496575
1A	70.1018	BS00041358_51	GH	2	T84	across	0.798269	1	0		-0.60418
1A	70.1018	BS00041358_51	GH	2	D84	across	0.605554	1	0		-0.00669231
1A	70.1018	BS00041358_51	GH	3	across	N0	0.509546	1	0		-0.485193
1A	70.1018	BS00041358_51	GH	3	across	N1	0.503526	1	0		-0.219762
1A	70.1018	BS00041358_51	GH	4	T84	N0	0.280914	1	0		-0.915847
1A	70.1018	BS00041358_51	GH	4	T84	N1	0.447267	1	0		-0.291956
1A	70.1018	BS00041358_51	GH	4	D84	N0	0.307055	1	0		-0.320857
1A	70.1018	BS00041358_51	GH	4	D84	N1	0.565235	1	0		-0.239528
1A	70.1018	BS00041358_51	SED	1	across	across	0.330333	1	0		-1.01046
1A	70.1018	BS00041358_51	SED	2	D84	across	0.262894	1	0		-1.10221
1A	70.1018	BS00041358_51	SED	2	T84	across	0.369914	1	0		-1.71606
1A	70.1018	BS00041358_51	SED	3	across	N0	0.150215	1	0		-1.60158
1A	70.1018	BS00041358_51	GPC_ratio	1	across	across	0.232731	1	0		0.0141117
1A	70.1018	BS00041358_51	SED_ratio	1	across	across	0.282787	1	0		-0.0515181
1A	70.1018	BS00041358_51	GH_ratio	1	across	across	0.864221	1	0		-0.00669231
1A	70.1018	BS00065146_51	GPC	1	across	across	0.843668	1	0		-0.00573542
1A	70.1018	BS00065146_51	GPC	2	T84	across	0.552394	1	0		-0.0749082
1A	70.1018	BS00065146_51	GPC	3	across	N0	0.878224	1	0		0.117116
1A	70.1018	BS00065146_51	GPC	3	across	N1	0.801965	1	0		-0.0873765
1A	70.1018	BS00065146_51	GPC	4	D84	N1	0.873728	1	0		-0.0258142
1A	70.1018	BS00065146_51	GPC	4	T84	N1	0.811074	1	0		-0.14036
1A	70.1018	BS00065146_51	GH	1	across	across	0.485905	1	0		-0.236039
1A	70.1018	BS00065146_51	GH	2	T84	across	0.986767	1	0		-0.220072
1A	70.1018	BS00065146_51	GH	2	D84	across	0.915284	1	0		0.00300565
1A	70.1018	BS00065146_51	GH	3	across	N0	0.759316	1	0		-0.205647
1A	70.1018	BS00065146_51	GH	3	across	N1	0.753239	1	0		0.0342922
1A	70.1018	BS00065146_51	GH	4	T84	N0	0.574604	1	0		-0.470276
1A	70.1018	BS00065146_51	GH	4	T84	N1	0.598877	1	0		0.0306781
1A	70.1018	BS00065146_51	GH	4	D84	N0	0.446946	1	0		-0.131754
1A	70.1018	BS00065146_51	GH	4	D84	N1	0.642907	1	0		-0.115033
1A	70.1018	BS00065146_51	SED	1	across	across	0.36526	1	0		-1.01575
1A	70.1018	BS00065146_51	SED	2	D84	across	0.473363	1	0		-1.13821
1A	70.1018	BS00065146_51	SED	2	T84	across	0.408362	1	0		-1.54631
1A	70.1018	BS00065146_51	SED	3	across	N0	0.116085	1	0		-1.67636
1A	70.1018	BS00065146_51	GPC_ratio	1	across	across	0.271215	1	0		0.0106799
1A	70.1018	BS00065146_51	SED_ratio	1	across	across	0.284854	1	0		-0.0541076
1A	70.1018	BS00065146_51	GH_ratio	1	across	across	0.551466	1	0		0.00300565
1A	70.1018	BS00077199_51	GPC	1	across	across	0.887772	1	0		0.00394205
1A	70.1018	BS00077199_51	GPC	2	T84	across	0.494233	1	0		-0.053771
1A	70.1018	BS00077199_51	GPC	3	across	N0	0.749412	1	0		0.140943
1A	70.1018	BS00077199_51	GPC	3	across	N1	0.855949	1	0		-0.0838029
1A	70.1018	BS00077199_51	GPC	4	D84	N1	0.903176	1	0		-0.0422042
1A	70.1018	BS00077199_51	GPC	4	T84	N1	0.910588	1	0		-0.101563
1A	70.1018	BS00077199_51	GH	1	across	across	0.375099	1	0		-0.362471
1A	70.1018	BS00077199_51	GH	2	T84	across	0.918968	1	0		-0.230018
1A	70.1018	BS00077199_51	GH	2	D84	across	0.68956	1	0		-0.00113018
1A	70.1018	BS00077199_51	GH	3	across	N0	0.654149	1	0		-0.329422
1A	70.1018	BS00077199_51	GH	3	across	N1	0.630503	1	0		-0.0805789
1A	70.1018	BS00077199_51	GH	4	T84	N0	0.579532	1	0		-0.479924
1A	70.1018	BS00077199_51	GH	4	T84	N1	0.596824	1	0		0.0197437
1A	70.1018	BS00077199_51	GH	4	D84	N0	0.324291	1	0		-0.364548
1A	70.1018	BS00077199_51	GH	4	D84	N1	0.517062	1	0		-0.228245
1A	70.1018	BS00077199_51	SED	1	across	across	0.333065	1	0		-1.07098
1A	70.1018	BS00077199_51	SED	2	D84	across	0.246709	1	0		-1.37761
1A	70.1018	BS00077199_51	SED	2	T84	across	0.469248	1	0		-1.44394
1A	70.1018	BS00077199_51	SED	3	across	N0	0.111465	1	0		-1.71266
1A	70.1018	BS00077199_51	GPC_ratio	1	across	across	0.215866	1	0		0.0134489
1A	70.1018	BS00077199_51	SED_ratio	1	across	across	0.248887	1	0		-0.0555265
1A	70.1018	BS00077199_51	GH_ratio	1	across	across	0.617527	1	0		-0.00113018
1A	70.1018	BS00110766_51	GPC	1	across	across	0.798252	1	0		0.00807235
1A	70.1018	BS00110766_51	GPC	2	T84	across	0.552394	1	0		-0.0749082
1A	70.1018	BS00110766_51	GPC	3	across	N0	0.811471	1	0		0.136796
1A	70.1018	BS00110766_51	GPC	3	across	N1	0.874118	1	0		-0.0749199
1A	70.1018	BS00110766_51	GPC	4	D84	N1	0.981516	1	0		-0.00386391
1A	70.1018	BS00110766_51	GPC	4	T84	N1	0.811074	1	0		-0.14036
1A	70.1018	BS00110766_51	GH	1	across	across	0.466276	1	0		-0.251943
1A	70.1018	BS00110766_51	GH	2	T84	across	0.986767	1	0		-0.220072
1A	70.1018	BS00110766_51	GH	2	D84	across	0.825291	1	0		0.00489949
1A	70.1018	BS00110766_51	GH	3	across	N0	0.744788	1	0		-0.214988
1A	70.1018	BS00110766_51	GH	3	across	N1	0.721704	1	0		0.0141661
1A	70.1018	BS00110766_51	GH	4	T84	N0	0.574604	1	0		-0.470276
1A	70.1018	BS00110766_51	GH	4	T84	N1	0.598877	1	0		0.0306781
1A	70.1018	BS00110766_51	GH	4	D84	N0	0.400686	1	0		-0.15968
1A	70.1018	BS00110766_51	GH	4	D84	N1	0.669636	1	0		-0.142713
1A	70.1018	BS00110766_51	SED	1	across	across	0.397232	1	0		-0.917382
1A	70.1018	BS00110766_51	SED	2	D84	across	0.425666	1	0		-1.00054
1A	70.1018	BS00110766_51	SED	2	T84	across	0.408362	1	0		-1.54631
1A	70.1018	BS00110766_51	SED	3	across	N0	0.133859	1	0		-1.58324
1A	70.1018	BS00110766_51	GPC_ratio	1	across	across	0.284909	1	0		0.0110739
1A	70.1018	BS00110766_51	SED_ratio	1	across	across	0.304742	1	0		-0.0528007
1A	70.1018	BS00110766_51	GH_ratio	1	across	across	0.500695	1	0		0.00489949
1A	70.1018	Excalibur_rep_c113303_500	GPC	1	across	across	0.644146	1	0		0.0443976
1A	70.1018	Excalibur_rep_c113303_500	GPC	2	T84	across	0.874061	1	0		0.00593432
1A	70.1018	Excalibur_rep_c113303_500	GPC	3	across	N0	0.489947	1	0		0.182671
1A	70.1018	Excalibur_rep_c113303_500	GPC	3	across	N1	0.815346	1	0		-0.0387402
1A	70.1018	Excalibur_rep_c113303_500	GPC	4	D84	N1	0.999039	1	0		-0.021897
1A	70.1018	Excalibur_rep_c113303_500	GPC	4	T84	N1	0.855536	1	0		-0.0151254
1A	70.1018	Excalibur_rep_c113303_500	GH	1	across	across	0.271094	1	0		-0.518795
1A	70.1018	Excalibur_rep_c113303_500	GH	2	T84	across	0.770773	1	0		-0.547682
1A	70.1018	Excalibur_rep_c113303_500	GH	2	D84	across	0.644627	1	0		-0.00479111
1A	70.1018	Excalibur_rep_c113303_500	GH	3	across	N0	0.534456	1	0		-0.447006
1A	70.1018	Excalibur_rep_c113303_500	GH	3	across	N1	0.475374	1	0		-0.247931
1A	70.1018	Excalibur_rep_c113303_500	GH	4	T84	N0	0.343628	1	0		-0.760804
1A	70.1018	Excalibur_rep_c113303_500	GH	4	T84	N1	0.378709	1	0		-0.334014
1A	70.1018	Excalibur_rep_c113303_500	GH	4	D84	N0	0.312311	1	0		-0.346778
1A	70.1018	Excalibur_rep_c113303_500	GH	4	D84	N1	0.53863	1	0		-0.237024
1A	70.1018	Excalibur_rep_c113303_500	SED	1	across	across	0.255827	1	0		-1.23237
1A	70.1018	Excalibur_rep_c113303_500	SED	2	D84	across	0.245591	1	0		-1.25364
1A	70.1018	Excalibur_rep_c113303_500	SED	2	T84	across	0.349884	1	0		-1.94237
1A	70.1018	Excalibur_rep_c113303_500	SED	3	across	N0	0.0979357	1	0		-1.80481
1A	70.1018	Excalibur_rep_c113303_500	GPC_ratio	1	across	across	0.221242	1	0		0.0139689
1A	70.1018	Excalibur_rep_c113303_500	SED_ratio	1	across	across	0.24372	1	0		-0.0555231
1A	70.1018	Excalibur_rep_c113303_500	GH_ratio	1	across	across	0.832759	1	0		-0.00479111
1A	70.1018	Kukri_c29668_338	GPC	1	across	across	0.827746	1	0		0.026338
1A	70.1018	Kukri_c29668_338	GPC	2	T84	across	0.576509	1	0		-0.0218339
1A	70.1018	Kukri_c29668_338	GPC	3	across	N0	0.60909	1	0		0.161396
1A	70.1018	Kukri_c29668_338	GPC	3	across	N1	0.993489	1	0		-0.0591967
1A	70.1018	Kukri_c29668_338	GPC	4	D84	N1	0.991206	1	0		-0.017512
1A	70.1018	Kukri_c29668_338	GPC	4	T84	N1	0.881608	1	0		-0.0754708
1A	70.1018	Kukri_c29668_338	GH	1	across	across	0.316961	1	0		-0.477187
1A	70.1018	Kukri_c29668_338	GH	2	T84	across	0.989966	1	0		-0.308885
1A	70.1018	Kukri_c29668_338	GH	2	D84	across	0.565916	1	0		-0.00885498
1A	70.1018	Kukri_c29668_338	GH	3	across	N0	0.536297	1	0		-0.441504
1A	70.1018	Kukri_c29668_338	GH	3	across	N1	0.564145	1	0		-0.174147
1A	70.1018	Kukri_c29668_338	GH	4	T84	N0	0.462805	1	0		-0.571337
1A	70.1018	Kukri_c29668_338	GH	4	T84	N1	0.553179	1	0		-0.0458773
1A	70.1018	Kukri_c29668_338	GH	4	D84	N0	0.236516	1	0		-0.495936
1A	70.1018	Kukri_c29668_338	GH	4	D84	N1	0.485195	1	0		-0.28737
1A	70.1018	Kukri_c29668_338	SED	1	across	across	0.298297	1	0		-1.14358
1A	70.1018	Kukri_c29668_338	SED	2	D84	across	0.418186	1	0		-1.37104
1A	70.1018	Kukri_c29668_338	SED	2	T84	across	0.461299	1	0		-1.61762
1A	70.1018	Kukri_c29668_338	SED	3	across	N0	0.0980941	1	0		-1.77193
1A	70.1018	Kukri_c29668_338	GPC_ratio	1	across	across	0.27183	1	0		0.0115775
1A	70.1018	Kukri_c29668_338	SED_ratio	1	across	across	0.248639	1	0		-0.0557423
1A	70.1018	Kukri_c29668_338	GH_ratio	1	across	across	0.92677	1	0		-0.00885498
1A	70.1018	Kukri_c54467_100	GPC	1	across	across	0.794269	1	0		0.0330375
1A	70.1018	Kukri_c54467_100	GPC	2	T84	across	0.481478	1	0		-0.0465001
1A	70.1018	Kukri_c54467_100	GPC	3	across	N0	0.579963	1	0		0.186146
1A	70.1018	Kukri_c54467_100	GPC	3	across	N1	0.943826	1	0		-0.0641077
1A	70.1018	Kukri_c54467_100	GPC	4	D84	N1	0.906389	1	0		-0.00170368
1A	70.1018	Kukri_c54467_100	GPC	4	T84	N1	0.848052	1	0		-0.113574
1A	70.1018	Kukri_c54467_100	GH	1	across	across	0.327954	1	0		-0.401763
1A	70.1018	Kukri_c54467_100	GH	2	T84	across	0.948448	1	0		-0.359777
1A	70.1018	Kukri_c54467_100	GH	2	D84	across	0.605554	1	0		0.000703913
1A	70.1018	Kukri_c54467_100	GH	3	across	N0	0.589383	1	0		-0.353731
1A	70.1018	Kukri_c54467_100	GH	3	across	N1	0.588207	1	0		-0.132168
1A	70.1018	Kukri_c54467_100	GH	4	T84	N0	0.478	1	0		-0.619475
1A	70.1018	Kukri_c54467_100	GH	4	T84	N1	0.520611	1	0		-0.100228
1A	70.1018	Kukri_c54467_100	GH	4	D84	N0	0.307055	1	0		-0.320857
1A	70.1018	Kukri_c54467_100	GH	4	D84	N1	0.565235	1	0		-0.239528
1A	70.1018	Kukri_c54467_100	SED	1	across	across	0.326453	1	0		-1.00266
1A	70.1018	Kukri_c54467_100	SED	2	D84	across	0.262894	1	0		-1.10221
1A	70.1018	Kukri_c54467_100	SED	2	T84	across	0.397426	1	0		-1.73195
1A	70.1018	Kukri_c54467_100	SED	3	across	N0	0.113393	1	0		-1.62628
1A	70.1018	Kukri_c54467_100	GPC_ratio	1	across	across	0.232731	1	0		0.0141117
1A	70.1018	Kukri_c54467_100	SED_ratio	1	across	across	0.282282	1	0		-0.0517538
1A	70.1018	Kukri_c54467_100	GH_ratio	1	across	across	0.626325	1	0		0.000703913
1A	70.1018	RAC875_c12808_182	GPC	1	across	across	0.831201	1	0		0.0168607
1A	70.1018	RAC875_c12808_182	GPC	2	T84	across	0.590022	1	0		-0.0292885
1A	70.1018	RAC875_c12808_182	GPC	3	across	N0	0.644792	1	0		0.150971
1A	70.1018	RAC875_c12808_182	GPC	3	across	N1	0.972024	1	0		-0.0693098
1A	70.1018	RAC875_c12808_182	GPC	4	D84	N1	0.903176	1	0		-0.0422042
1A	70.1018	RAC875_c12808_182	GPC	4	T84	N1	0.943891	1	0		-0.0642121
1A	70.1018	RAC875_c12808_182	GH	1	across	across	0.412578	1	0		-0.341881
1A	70.1018	RAC875_c12808_182	GH	2	T84	across	0.960173	1	0		-0.181015
1A	70.1018	RAC875_c12808_182	GH	2	D84	across	0.68956	1	0		-0.00760979
1A	70.1018	RAC875_c12808_182	GH	3	across	N0	0.686006	1	0		-0.312706
1A	70.1018	RAC875_c12808_182	GH	3	across	N1	0.657158	1	0		-0.0623465
1A	70.1018	RAC875_c12808_182	GH	4	T84	N0	0.562104	1	0		-0.433787
1A	70.1018	RAC875_c12808_182	GH	4	T84	N1	0.630862	1	0		0.0723111
1A	70.1018	RAC875_c12808_182	GH	4	D84	N0	0.324291	1	0		-0.364548
1A	70.1018	RAC875_c12808_182	GH	4	D84	N1	0.517062	1	0		-0.228245
1A	70.1018	RAC875_c12808_182	SED	1	across	across	0.357945	1	0		-1.0356
1A	70.1018	RAC875_c12808_182	SED	2	D84	across	0.246709	1	0		-1.37761
1A	70.1018	RAC875_c12808_182	SED	2	T84	across	0.538083	1	0		-1.33397
1A	70.1018	RAC875_c12808_182	SED	3	across	N0	0.136355	1	0		-1.65128
1A	70.1018	RAC875_c12808_182	GPC_ratio	1	across	across	0.215866	1	0		0.0134489
1A	70.1018	RAC875_c12808_182	SED_ratio	1	across	across	0.255149	1	0		-0.0554777
1A	70.1018	RAC875_c12808_182	GH_ratio	1	across	across	0.820233	1	0		-0.00760979
1A	70.1018	RAC875_c24560_604	GPC	1	across	across	0.887772	1	0		0.00394205
1A	70.1018	RAC875_c24560_604	GPC	2	T84	across	0.494233	1	0		-0.053771
1A	70.1018	RAC875_c24560_604	GPC	3	across	N0	0.749412	1	0		0.140943
1A	70.1018	RAC875_c24560_604	GPC	3	across	N1	0.855949	1	0		-0.0838029
1A	70.1018	RAC875_c24560_604	GPC	4	D84	N1	0.903176	1	0		-0.0422042
1A	70.1018	RAC875_c24560_604	GPC	4	T84	N1	0.910588	1	0		-0.101563
1A	70.1018	RAC875_c24560_604	GH	1	across	across	0.375099	1	0		-0.362471
1A	70.1018	RAC875_c24560_604	GH	2	T84	across	0.918968	1	0		-0.230018
1A	70.1018	RAC875_c24560_604	GH	2	D84	across	0.68956	1	0		-0.00113018
1A	70.1018	RAC875_c24560_604	GH	3	across	N0	0.654149	1	0		-0.329422
1A	70.1018	RAC875_c24560_604	GH	3	across	N1	0.630503	1	0		-0.0805789
1A	70.1018	RAC875_c24560_604	GH	4	T84	N0	0.579532	1	0		-0.479924
1A	70.1018	RAC875_c24560_604	GH	4	T84	N1	0.596824	1	0		0.0197437
1A	70.1018	RAC875_c24560_604	GH	4	D84	N0	0.324291	1	0		-0.364548
1A	70.1018	RAC875_c24560_604	GH	4	D84	N1	0.517062	1	0		-0.228245
1A	70.1018	RAC875_c24560_604	SED	1	across	across	0.333065	1	0		-1.07098
1A	70.1018	RAC875_c24560_604	SED	2	D84	across	0.246709	1	0		-1.37761
1A	70.1018	RAC875_c24560_604	SED	2	T84	across	0.469248	1	0		-1.44394
1A	70.1018	RAC875_c24560_604	SED	3	across	N0	0.111465	1	0		-1.71266
1A	70.1018	RAC875_c24560_604	GPC_ratio	1	across	across	0.215866	1	0		0.0134489
1A	70.1018	RAC875_c24560_604	SED_ratio	1	across	across	0.248887	1	0		-0.0555265
1A	70.1018	RAC875_c24560_604	GH_ratio	1	across	across	0.617527	1	0		-0.00113018
1A	70.1018	TA016013_1040	GPC	1	across	across	0.666108	1	0		0.0505455
1A	70.1018	TA016013_1040	GPC	2	T84	across	0.793262	1	0		0.0202648
1A	70.1018	TA016013_1040	GPC	3	across	N0	0.450477	1	0		0.185642
1A	70.1018	TA016013_1040	GPC	3	across	N1	0.728983	1	0		-0.0273149
1A	70.1018	TA016013_1040	GPC	4	D84	N1	0.999039	1	0		-0.021897
1A	70.1018	TA016013_1040	GPC	4	T84	N1	0.804717	1	0		0.0144088
1A	70.1018	TA016013_1040	GH	1	across	across	0.321901	1	0		-0.45274
1A	70.1018	TA016013_1040	GH	2	T84	across	0.758025	1	0		-0.409447
1A	70.1018	TA016013_1040	GH	2	D84	across	0.644627	1	0		-0.00529657
1A	70.1018	TA016013_1040	GH	3	across	N0	0.583017	1	0		-0.406821
1A	70.1018	TA016013_1040	GH	3	across	N1	0.548569	1	0		-0.168702
1A	70.1018	TA016013_1040	GH	4	T84	N0	0.424224	1	0		-0.66885
1A	70.1018	TA016013_1040	GH	4	T84	N1	0.482617	1	0		-0.149491
1A	70.1018	TA016013_1040	GH	4	D84	N0	0.312311	1	0		-0.346778
1A	70.1018	TA016013_1040	GH	4	D84	N1	0.53863	1	0		-0.237024
1A	70.1018	TA016013_1040	SED	1	across	across	0.358239	1	0		-1.02145
1A	70.1018	TA016013_1040	SED	2	D84	across	0.245591	1	0		-1.25364
1A	70.1018	TA016013_1040	SED	2	T84	across	0.452404	1	0		-1.45814
1A	70.1018	TA016013_1040	SED	3	across	N0	0.154216	1	0		-1.61215
1A	70.1018	TA016013_1040	GPC_ratio	1	across	across	0.221242	1	0		0.0139689
1A	70.1018	TA016013_1040	SED_ratio	1	across	across	0.281425	1	0		-0.0533052
1A	70.1018	TA016013_1040	GH_ratio	1	across	across	0.772103	1	0		-0.00529657
1A	70.1018	wsnp_Ex_c25628_34888253	GPC	1	across	across	0.715352	1	0		0.0343564
1A	70.1018	wsnp_Ex_c25628_34888253	GPC	2	T84	across	0.78412	1	0		-0.0162868
1A	70.1018	wsnp_Ex_c25628_34888253	GPC	3	across	N0	0.578425	1	0		0.165476
1A	70.1018	wsnp_Ex_c25628_34888253	GPC	3	across	N1	0.846734	1	0		-0.0433415
1A	70.1018	wsnp_Ex_c25628_34888253	GPC	4	D84	N1	0.999039	1	0		-0.021897
1A	70.1018	wsnp_Ex_c25628_34888253	GPC	4	T84	N1	0.892838	1	0		-0.0276575
1A	70.1018	wsnp_Ex_c25628_34888253	GH	1	across	across	0.298981	1	0		-0.4806
1A	70.1018	wsnp_Ex_c25628_34888253	GH	2	T84	across	0.731767	1	0		-0.465721
1A	70.1018	wsnp_Ex_c25628_34888253	GH	2	D84	across	0.644627	1	0		-0.00409434
1A	70.1018	wsnp_Ex_c25628_34888253	GH	3	across	N0	0.583017	1	0		-0.406821
1A	70.1018	wsnp_Ex_c25628_34888253	GH	3	across	N1	0.499423	1	0		-0.218551
1A	70.1018	wsnp_Ex_c25628_34888253	GH	4	T84	N0	0.424224	1	0		-0.66885
1A	70.1018	wsnp_Ex_c25628_34888253	GH	4	T84	N1	0.416122	1	0		-0.26204
1A	70.1018	wsnp_Ex_c25628_34888253	GH	4	D84	N0	0.312311	1	0		-0.346778
1A	70.1018	wsnp_Ex_c25628_34888253	GH	4	D84	N1	0.53863	1	0		-0.237024
1A	70.1018	wsnp_Ex_c25628_34888253	SED	1	across	across	0.283506	1	0		-1.17812
1A	70.1018	wsnp_Ex_c25628_34888253	SED	2	D84	across	0.245591	1	0		-1.25364
1A	70.1018	wsnp_Ex_c25628_34888253	SED	2	T84	across	0.383018	1	0		-1.81187
1A	70.1018	wsnp_Ex_c25628_34888253	SED	3	across	N0	0.113208	1	0		-1.7617
1A	70.1018	wsnp_Ex_c25628_34888253	GPC_ratio	1	across	across	0.221242	1	0		0.0139689
1A	70.1018	wsnp_Ex_c25628_34888253	SED_ratio	1	across	across	0.249679	1	0		-0.0560048
1A	70.1018	wsnp_Ex_c25628_34888253	GH_ratio	1	across	across	0.737484	1	0		-0.00409434
1A	70.1018	wsnp_Ex_c3565_6520901	GPC	1	across	across	0.826123	1	0		0.00363916
1A	70.1018	wsnp_Ex_c3565_6520901	GPC	2	T84	across	0.523675	1	0		-0.0770677
1A	70.1018	wsnp_Ex_c3565_6520901	GPC	3	across	N0	0.781045	1	0		0.145261
1A	70.1018	wsnp_Ex_c3565_6520901	GPC	3	across	N1	0.769283	1	0		-0.0937721
1A	70.1018	wsnp_Ex_c3565_6520901	GPC	4	D84	N1	0.978162	1	0		-0.0271989
1A	70.1018	wsnp_Ex_c3565_6520901	GPC	4	T84	N1	0.750689	1	0		-0.152748
1A	70.1018	wsnp_Ex_c3565_6520901	GH	1	across	across	0.469216	1	0		-0.258564
1A	70.1018	wsnp_Ex_c3565_6520901	GH	2	T84	across	0.923851	1	0		-0.35954
1A	70.1018	wsnp_Ex_c3565_6520901	GH	2	D84	across	0.923059	1	0		0.00420044
1A	70.1018	wsnp_Ex_c3565_6520901	GH	3	across	N0	0.780964	1	0		-0.221327
1A	70.1018	wsnp_Ex_c3565_6520901	GH	3	across	N1	0.689988	1	0		0.00870174
1A	70.1018	wsnp_Ex_c3565_6520901	GH	4	T84	N0	0.472891	1	0		-0.611306
1A	70.1018	wsnp_Ex_c3565_6520901	GH	4	T84	N1	0.571445	1	0		-0.107223
1A	70.1018	wsnp_Ex_c3565_6520901	GH	4	D84	N0	0.487585	1	0		-0.0714221
1A	70.1018	wsnp_Ex_c3565_6520901	GH	4	D84	N1	0.710858	1	0		-0.100641
1A	70.1018	wsnp_Ex_c3565_6520901	SED	1	across	across	0.360301	1	0		-0.961054
1A	70.1018	wsnp_Ex_c3565_6520901	SED	2	D84	across	0.225306	1	0		-0.988167
1A	70.1018	wsnp_Ex_c3565_6520901	SED	2	T84	across	0.375116	1	0		-1.71309
1A	70.1018	wsnp_Ex_c3565_6520901	SED	3	across	N0	0.142121	1	0		-1.57584
1A	70.1018	wsnp_Ex_c3565_6520901	GPC_ratio	1	across	across	0.234251	1	0		0.0127421
1A	70.1018	wsnp_Ex_c3565_6520901	SED_ratio	1	across	across	0.309173	1	0		-0.0519357
1A	70.1018	wsnp_Ex_c3565_6520901	GH_ratio	1	across	across	0.493283	1	0		0.00420044
1A	70.1018	wsnp_Ex_rep_c69738_68695568	GPC	1	across	across	0.941944	1	0		-0.0035447
1A	70.1018	wsnp_Ex_rep_c69738_68695568	GPC	2	T84	across	0.494233	1	0		-0.053771
1A	70.1018	wsnp_Ex_rep_c69738_68695568	GPC	3	across	N0	0.843052	1	0		0.120407
1A	70.1018	wsnp_Ex_rep_c69738_68695568	GPC	3	across	N1	0.86291	1	0		-0.0807257
1A	70.1018	wsnp_Ex_rep_c69738_68695568	GPC	4	D84	N1	0.895118	1	0		-0.0378893
1A	70.1018	wsnp_Ex_rep_c69738_68695568	GPC	4	T84	N1	0.910588	1	0		-0.101563
1A	70.1018	wsnp_Ex_rep_c69738_68695568	GH	1	across	across	0.329508	1	0		-0.445851
1A	70.1018	wsnp_Ex_rep_c69738_68695568	GH	2	T84	across	0.918968	1	0		-0.230018
1A	70.1018	wsnp_Ex_rep_c69738_68695568	GH	2	D84	across	0.608273	1	0		-0.00268437
1A	70.1018	wsnp_Ex_rep_c69738_68695568	GH	3	across	N0	0.572583	1	0		-0.415422
1A	70.1018	wsnp_Ex_rep_c69738_68695568	GH	3	across	N1	0.580568	1	0		-0.142291
1A	70.1018	wsnp_Ex_rep_c69738_68695568	GH	4	T84	N0	0.579532	1	0		-0.479924
1A	70.1018	wsnp_Ex_rep_c69738_68695568	GH	4	T84	N1	0.596824	1	0		0.0197437
1A	70.1018	wsnp_Ex_rep_c69738_68695568	GH	4	D84	N0	0.24634	1	0		-0.514524
1A	70.1018	wsnp_Ex_rep_c69738_68695568	GH	4	D84	N1	0.464566	1	0		-0.278821
1A	70.1018	wsnp_Ex_rep_c69738_68695568	SED	1	across	across	0.308441	1	0		-1.15063
1A	70.1018	wsnp_Ex_rep_c69738_68695568	SED	2	D84	across	0.420044	1	0		-1.49632
1A	70.1018	wsnp_Ex_rep_c69738_68695568	SED	2	T84	across	0.469248	1	0		-1.44394
1A	70.1018	wsnp_Ex_rep_c69738_68695568	SED	3	across	N0	0.090852	1	0		-1.81959
1A	70.1018	wsnp_Ex_rep_c69738_68695568	GPC_ratio	1	across	across	0.265594	1	0		0.0110481
1A	70.1018	wsnp_Ex_rep_c69738_68695568	SED_ratio	1	across	across	0.228799	1	0		-0.0573891
1A	70.1018	wsnp_Ex_rep_c69738_68695568	GH_ratio	1	across	across	0.663942	1	0		-0.00268437
1A	70.1018	wsnp_Ku_c37925_46678703	GPC	1	across	across	0.833362	1	0		-0.00149984
1A	70.1018	wsnp_Ku_c37925_46678703	GPC	2	T84	across	0.552394	1	0		-0.0749082
1A	70.1018	wsnp_Ku_c37925_46678703	GPC	3	across	N0	0.815134	1	0		0.136755
1A	70.1018	wsnp_Ku_c37925_46678703	GPC	3	across	N1	0.742726	1	0		-0.0985332
1A	70.1018	wsnp_Ku_c37925_46678703	GPC	4	D84	N1	0.903176	1	0		-0.0422042
1A	70.1018	wsnp_Ku_c37925_46678703	GPC	4	T84	N1	0.811074	1	0		-0.14036
1A	70.1018	wsnp_Ku_c37925_46678703	GH	1	across	across	0.39083	1	0		-0.353214
1A	70.1018	wsnp_Ku_c37925_46678703	GH	2	T84	across	0.986767	1	0		-0.220072
1A	70.1018	wsnp_Ku_c37925_46678703	GH	2	D84	across	0.68956	1	0		-0.00156405
1A	70.1018	wsnp_Ku_c37925_46678703	GH	3	across	N0	0.643263	1	0		-0.321511
1A	70.1018	wsnp_Ku_c37925_46678703	GH	3	across	N1	0.634208	1	0		-0.0707992
1A	70.1018	wsnp_Ku_c37925_46678703	GH	4	T84	N0	0.574604	1	0		-0.470276
1A	70.1018	wsnp_Ku_c37925_46678703	GH	4	T84	N1	0.598877	1	0		0.0306781
1A	70.1018	wsnp_Ku_c37925_46678703	GH	4	D84	N0	0.324291	1	0		-0.364548
1A	70.1018	wsnp_Ku_c37925_46678703	GH	4	D84	N1	0.517062	1	0		-0.228245
1A	70.1018	wsnp_Ku_c37925_46678703	SED	1	across	across	0.311052	1	0		-1.10224
1A	70.1018	wsnp_Ku_c37925_46678703	SED	2	D84	across	0.246709	1	0		-1.37761
1A	70.1018	wsnp_Ku_c37925_46678703	SED	2	T84	across	0.408362	1	0		-1.54631
1A	70.1018	wsnp_Ku_c37925_46678703	SED	3	across	N0	0.10121	1	0		-1.7329
1A	70.1018	wsnp_Ku_c37925_46678703	GPC_ratio	1	across	across	0.215866	1	0		0.0134489
1A	70.1018	wsnp_Ku_c37925_46678703	SED_ratio	1	across	across	0.281164	1	0		-0.0546982
1A	70.1018	wsnp_Ku_c37925_46678703	GH_ratio	1	across	across	0.609855	1	0		-0.00156405
1A	70.1018	wsnp_Ra_c4481_8119609	GPC	1	across	across	0.79956	1	0		0.00674449
1A	70.1018	wsnp_Ra_c4481_8119609	GPC	2	T84	across	0.538741	1	0		-0.0699182
1A	70.1018	wsnp_Ra_c4481_8119609	GPC	3	across	N0	0.778993	1	0		0.140981
1A	70.1018	wsnp_Ra_c4481_8119609	GPC	3	across	N1	0.808892	1	0		-0.0890622
1A	70.1018	wsnp_Ra_c4481_8119609	GPC	4	D84	N1	0.978162	1	0		-0.0271989
1A	70.1018	wsnp_Ra_c4481_8119609	GPC	4	T84	N1	0.811074	1	0		-0.14036
1A	70.1018	wsnp_Ra_c4481_8119609	GH	1	across	across	0.502687	1	0		-0.195562
1A	70.1018	wsnp_Ra_c4481_8119609	GH	2	T84	across	0.971505	1	0		-0.284135
1A	70.1018	wsnp_Ra_c4481_8119609	GH	2	D84	across	0.923059	1	0		0.00345491
1A	70.1018	wsnp_Ra_c4481_8119609	GH	3	across	N0	0.798797	1	0		-0.206771
1A	70.1018	wsnp_Ra_c4481_8119609	GH	3	across	N1	0.747976	1	0		0.0596485
1A	70.1018	wsnp_Ra_c4481_8119609	GH	4	T84	N0	0.493573	1	0		-0.577793
1A	70.1018	wsnp_Ra_c4481_8119609	GH	4	T84	N1	0.639525	1	0		0.0100726
1A	70.1018	wsnp_Ra_c4481_8119609	GH	4	D84	N0	0.487585	1	0		-0.0714221
1A	70.1018	wsnp_Ra_c4481_8119609	GH	4	D84	N1	0.710858	1	0		-0.100641
1A	70.1018	wsnp_Ra_c4481_8119609	SED	1	across	across	0.405255	1	0		-0.877355
1A	70.1018	wsnp_Ra_c4481_8119609	SED	2	D84	across	0.225306	1	0		-0.988167
1A	70.1018	wsnp_Ra_c4481_8119609	SED	2	T84	across	0.394426	1	0		-1.52039
1A	70.1018	wsnp_Ra_c4481_8119609	SED	3	across	N0	0.155256	1	0		-1.53217
1A	70.1018	wsnp_Ra_c4481_8119609	GPC_ratio	1	across	across	0.234251	1	0		0.0127421
1A	70.1018	wsnp_Ra_c4481_8119609	SED_ratio	1	across	across	0.292936	1	0		-0.0529145
1A	70.1018	wsnp_Ra_c4481_8119609	GH_ratio	1	across	across	0.511413	1	0		0.00345491
1A	71.0474	RFL_Contig530_2305	GPC	1	across	across	0.742915	1	0		0.0210181
1A	71.0474	RFL_Contig530_2305	GPC	2	T84	across	0.287987	1	0		-0.035318
1A	71.0474	RFL_Contig530_2305	GPC	3	across	N0	0.878224	1	0		0.117116
1A	71.0474	RFL_Contig530_2305	GPC	3	across	N1	0.801965	1	0		-0.0873765
1A	71.0474	RFL_Contig530_2305	GPC	4	D84	N1	0.873728	1	0		-0.0258142
1A	71.0474	RFL_Contig530_2305	GPC	4	T84	N1	0.811074	1	0		-0.14036
1A	71.0474	RFL_Contig530_2305	GH	1	across	across	0.485905	1	0		-0.236039
1A	71.0474	RFL_Contig530_2305	GH	2	T84	across	0.792011	1	0		-0.355897
1A	71.0474	RFL_Contig530_2305	GH	2	D84	across	0.915284	1	0		-0.00110899
1A	71.0474	RFL_Contig530_2305	GH	3	across	N0	0.652283	1	0		-0.2379
1A	71.0474	RFL_Contig530_2305	GH	3	across	N1	0.690014	1	0		0.0036664
1A	71.0474	RFL_Contig530_2305	GH	4	T84	N0	0.542044	1	0		-0.611358
1A	71.0474	RFL_Contig530_2305	GH	4	T84	N1	0.553154	1	0		-0.0997285
1A	71.0474	RFL_Contig530_2305	GH	4	D84	N0	0.446946	1	0		-0.131754
1A	71.0474	RFL_Contig530_2305	GH	4	D84	N1	0.642907	1	0		-0.115033
1A	71.0474	RFL_Contig530_2305	SED	1	across	across	0.394824	1	0		-0.91592
1A	71.0474	RFL_Contig530_2305	SED	2	D84	across	0.473363	1	0		-1.13821
1A	71.0474	RFL_Contig530_2305	SED	2	T84	across	0.555287	1	0		-1.48781
1A	71.0474	RFL_Contig530_2305	SED	3	across	N0	0.0955087	1	0		-1.6461
1A	71.0474	RFL_Contig530_2305	GPC_ratio	1	across	across	0.271215	1	0		0.0106799
1A	71.0474	RFL_Contig530_2305	SED_ratio	1	across	across	0.304189	1	0		-0.0574777
1A	71.0474	RFL_Contig530_2305	GH_ratio	1	across	across	0.564199	1	0		-0.00110899
1A	71.0474	TA004725_0348	GPC	1	across	across	0.562629	1	0		0.0630603
1A	71.0474	TA004725_0348	GPC	2	T84	across	0.422133	1	0		0.0374785
1A	71.0474	TA004725_0348	GPC	3	across	N0	0.62682	1	0		0.153746
1A	71.0474	TA004725_0348	GPC	3	across	N1	0.876678	1	0		-0.0429219
1A	71.0474	TA004725_0348	GPC	4	D84	N1	0.876852	1	0		0.00422961
1A	71.0474	TA004725_0348	GPC	4	T84	N1	0.99457	1	0		-0.0696296
1A	71.0474	TA004725_0348	GH	1	across	across	0.264743	1	0		-0.514201
1A	71.0474	TA004725_0348	GH	2	T84	across	0.628034	1	0		-0.844993
1A	71.0474	TA004725_0348	GH	2	D84	across	0.846002	1	0		-0.00594241
1A	71.0474	TA004725_0348	GH	3	across	N0	0.366499	1	0		-0.576536
1A	71.0474	TA004725_0348	GH	3	across	N1	0.469354	1	0		-0.223519
1A	71.0474	TA004725_0348	GH	4	T84	N0	0.253851	1	0		-1.1685
1A	71.0474	TA004725_0348	GH	4	T84	N1	0.373694	1	0		-0.520776
1A	71.0474	TA004725_0348	GH	4	D84	N0	0.313297	1	0		-0.318272
1A	71.0474	TA004725_0348	GH	4	D84	N1	0.66082	1	0		-0.163583
1A	71.0474	TA004725_0348	SED	1	across	across	0.286436	1	0		-1.14954
1A	71.0474	TA004725_0348	SED	2	D84	across	0.295684	1	0		-1.23087
1A	71.0474	TA004725_0348	SED	2	T84	across	0.374092	1	0		-1.93066
1A	71.0474	TA004725_0348	SED	3	across	N0	0.0816599	1	0		-1.89673
1A	71.0474	TA004725_0348	GPC_ratio	1	across	across	0.370103	1	0		0.00957359
1A	71.0474	TA004725_0348	SED_ratio	1	across	across	0.256559	1	0		-0.0610827
1A	71.0474	TA004725_0348	GH_ratio	1	across	across	0.75799	1	0		-0.00594241
1A	71.096	BobWhite_c12841_56	GPC	1	across	across	0.901339	1	0		-0.00573031
1A	71.096	BobWhite_c12841_56	GPC	2	T84	across	0.711742	1	0		-0.0799005
1A	71.096	BobWhite_c12841_56	GPC	3	across	N0	0.725139	1	0		0.131459
1A	71.096	BobWhite_c12841_56	GPC	3	across	N1	0.976536	1	0		-0.0634042
1A	71.096	BobWhite_c12841_56	GPC	4	D84	N1	0.903176	1	0		-0.0422042
1A	71.096	BobWhite_c12841_56	GPC	4	T84	N1	0.980388	1	0		-0.0514754
1A	71.096	BobWhite_c12841_56	GH	1	across	across	0.397733	1	0		-0.393463
1A	71.096	BobWhite_c12841_56	GH	2	T84	across	0.9458	1	0		-0.326137
1A	71.096	BobWhite_c12841_56	GH	2	D84	across	0.68956	1	0		-0.00299287
1A	71.096	BobWhite_c12841_56	GH	3	across	N0	0.620938	1	0		-0.371798
1A	71.096	BobWhite_c12841_56	GH	3	across	N1	0.575886	1	0		-0.158198
1A	71.096	BobWhite_c12841_56	GH	4	T84	N0	0.480103	1	0		-0.542186
1A	71.096	BobWhite_c12841_56	GH	4	T84	N1	0.482013	1	0		-0.108876
1A	71.096	BobWhite_c12841_56	GH	4	D84	N0	0.324291	1	0		-0.364548
1A	71.096	BobWhite_c12841_56	GH	4	D84	N1	0.517062	1	0		-0.228245
1A	71.096	BobWhite_c12841_56	SED	1	across	across	0.24189	1	0		-1.33601
1A	71.096	BobWhite_c12841_56	SED	2	D84	across	0.246709	1	0		-1.37761
1A	71.096	BobWhite_c12841_56	SED	2	T84	across	0.337546	1	0		-1.91777
1A	71.096	BobWhite_c12841_56	SED	3	across	N0	0.109412	1	0		-1.81288
1A	71.096	BobWhite_c12841_56	GPC_ratio	1	across	across	0.215866	1	0		0.0134489
1A	71.096	BobWhite_c12841_56	SED_ratio	1	across	across	0.281305	1	0		-0.0465939
1A	71.096	BobWhite_c12841_56	GH_ratio	1	across	across	0.745422	1	0		-0.00299287
1A	71.096	BS00068358_51	GPC	1	across	across	0.887772	1	0		0.00394205
1A	71.096	BS00068358_51	GPC	2	T84	across	0.494233	1	0		-0.053771
1A	71.096	BS00068358_51	GPC	3	across	N0	0.749412	1	0		0.140943
1A	71.096	BS00068358_51	GPC	3	across	N1	0.855949	1	0		-0.0838029
1A	71.096	BS00068358_51	GPC	4	D84	N1	0.903176	1	0		-0.0422042
1A	71.096	BS00068358_51	GPC	4	T84	N1	0.910588	1	0		-0.101563
1A	71.096	BS00068358_51	GH	1	across	across	0.375099	1	0		-0.362471
1A	71.096	BS00068358_51	GH	2	T84	across	0.918968	1	0		-0.230018
1A	71.096	BS00068358_51	GH	2	D84	across	0.68956	1	0		-0.00113018
1A	71.096	BS00068358_51	GH	3	across	N0	0.654149	1	0		-0.329422
1A	71.096	BS00068358_51	GH	3	across	N1	0.630503	1	0		-0.0805789
1A	71.096	BS00068358_51	GH	4	T84	N0	0.579532	1	0		-0.479924
1A	71.096	BS00068358_51	GH	4	T84	N1	0.596824	1	0		0.0197437
1A	71.096	BS00068358_51	GH	4	D84	N0	0.324291	1	0		-0.364548
1A	71.096	BS00068358_51	GH	4	D84	N1	0.517062	1	0		-0.228245
1A	71.096	BS00068358_51	SED	1	across	across	0.333065	1	0		-1.07098
1A	71.096	BS00068358_51	SED	2	D84	across	0.246709	1	0		-1.37761
1A	71.096	BS00068358_51	SED	2	T84	across	0.469248	1	0		-1.44394
1A	71.096	BS00068358_51	SED	3	across	N0	0.111465	1	0		-1.71266
1A	71.096	BS00068358_51	GPC_ratio	1	across	across	0.215866	1	0		0.0134489
1A	71.096	BS00068358_51	SED_ratio	1	across	across	0.248887	1	0		-0.0555265
1A	71.096	BS00068358_51	GH_ratio	1	across	across	0.617527	1	0		-0.00113018
1A	71.096	BS00094681_51	GPC	1	across	across	0.809703	1	0		0.0162729
1A	71.096	BS00094681_51	GPC	2	T84	across	0.650177	1	0		-0.0276568
1A	71.096	BS00094681_51	GPC	3	across	N0	0.671892	1	0		0.151419
1A	71.096	BS00094681_51	GPC	3	across	N1	0.934151	1	0		-0.0739174
1A	71.096	BS00094681_51	GPC	4	D84	N1	0.903176	1	0		-0.0422042
1A	71.096	BS00094681_51	GPC	4	T84	N1	0.986512	1	0		-0.0751841
1A	71.096	BS00094681_51	GH	1	across	across	0.228433	1	0		-0.567971
1A	71.096	BS00094681_51	GH	2	T84	across	0.731758	1	0		-0.716198
1A	71.096	BS00094681_51	GH	2	D84	across	0.68956	1	0		-0.0021689
1A	71.096	BS00094681_51	GH	3	across	N0	0.470393	1	0		-0.538229
1A	71.096	BS00094681_51	GH	3	across	N1	0.437105	1	0		-0.286769
1A	71.096	BS00094681_51	GH	4	T84	N0	0.291007	1	0		-0.967607
1A	71.096	BS00094681_51	GH	4	T84	N1	0.355809	1	0		-0.464938
1A	71.096	BS00094681_51	GH	4	D84	N0	0.324291	1	0		-0.364548
1A	71.096	BS00094681_51	GH	4	D84	N1	0.517062	1	0		-0.228245
1A	71.096	BS00094681_51	SED	1	across	across	0.196089	1	0		-1.3854
1A	71.096	BS00094681_51	SED	2	D84	across	0.246709	1	0		-1.37761
1A	71.096	BS00094681_51	SED	2	T84	across	0.258022	1	0		-2.19612
1A	71.096	BS00094681_51	SED	3	across	N0	0.0640354	1	0		-1.99296
1A	71.096	BS00094681_51	GPC_ratio	1	across	across	0.215866	1	0		0.0134489
1A	71.096	BS00094681_51	SED_ratio	1	across	across	0.210601	1	0		-0.0579225
1A	71.096	BS00094681_51	GH_ratio	1	across	across	0.705879	1	0		-0.0021689
1A	71.096	Excalibur_rep_c107144_405	GPC	1	across	across	0.893357	1	0		0.00527988
1A	71.096	Excalibur_rep_c107144_405	GPC	2	T84	across	0.608032	1	0		-0.0515557
1A	71.096	Excalibur_rep_c107144_405	GPC	3	across	N0	0.752126	1	0		0.122798
1A	71.096	Excalibur_rep_c107144_405	GPC	3	across	N1	0.980155	1	0		-0.0670813
1A	71.096	Excalibur_rep_c107144_405	GPC	4	D84	N1	0.903176	1	0		-0.0422042
1A	71.096	Excalibur_rep_c107144_405	GPC	4	T84	N1	0.96978	1	0		-0.0599744
1A	71.096	Excalibur_rep_c107144_405	GH	1	across	across	0.325079	1	0		-0.456172
1A	71.096	Excalibur_rep_c107144_405	GH	2	T84	across	0.689439	1	0		-0.404479
1A	71.096	Excalibur_rep_c107144_405	GH	2	D84	across	0.68956	1	0		-0.00528689
1A	71.096	Excalibur_rep_c107144_405	GH	3	across	N0	0.613956	1	0		-0.386555
1A	71.096	Excalibur_rep_c107144_405	GH	3	across	N1	0.517741	1	0		-0.198626
1A	71.096	Excalibur_rep_c107144_405	GH	4	T84	N0	0.524781	1	0		-0.585702
1A	71.096	Excalibur_rep_c107144_405	GH	4	T84	N1	0.442	1	0		-0.222721
1A	71.096	Excalibur_rep_c107144_405	GH	4	D84	N0	0.324291	1	0		-0.364548
1A	71.096	Excalibur_rep_c107144_405	GH	4	D84	N1	0.517062	1	0		-0.228245
1A	71.096	Excalibur_rep_c107144_405	SED	1	across	across	0.267764	1	0		-1.2324
1A	71.096	Excalibur_rep_c107144_405	SED	2	D84	across	0.246709	1	0		-1.37761
1A	71.096	Excalibur_rep_c107144_405	SED	2	T84	across	0.39913	1	0		-1.73205
1A	71.096	Excalibur_rep_c107144_405	SED	3	across	N0	0.103363	1	0		-1.79885
1A	71.096	Excalibur_rep_c107144_405	GPC_ratio	1	across	across	0.215866	1	0		0.0134489
1A	71.096	Excalibur_rep_c107144_405	SED_ratio	1	across	across	0.251125	1	0		-0.0568631
1A	71.096	Excalibur_rep_c107144_405	GH_ratio	1	across	across	0.701119	1	0		-0.00528689
1A	71.096	IACX293	GPC	1	across	across	0.577988	1	0		0.0419999
1A	71.096	IACX293	GPC	2	T84	across	0.907837	1	0		0.0308018
1A	71.096	IACX293	GPC	3	across	N0	0.438723	1	0		0.174816
1A	71.096	IACX293	GPC	3	across	N1	0.764492	1	0		-0.0355935
1A	71.096	IACX293	GPC	4	D84	N1	0.903176	1	0		-0.0422042
1A	71.096	IACX293	GPC	4	T84	N1	0.688691	1	0		0.0205237
1A	71.096	IACX293	GH	1	across	across	0.323414	1	0		-0.47662
1A	71.096	IACX293	GH	2	T84	across	0.749783	1	0		-0.434461
1A	71.096	IACX293	GH	2	D84	across	0.68956	1	0		-0.00345933
1A	71.096	IACX293	GH	3	across	N0	0.627333	1	0		-0.385457
1A	71.096	IACX293	GH	3	across	N1	0.495741	1	0		-0.232794
1A	71.096	IACX293	GH	4	T84	N0	0.434248	1	0		-0.58098
1A	71.096	IACX293	GH	4	T84	N1	0.399259	1	0		-0.287391
1A	71.096	IACX293	GH	4	D84	N0	0.324291	1	0		-0.364548
1A	71.096	IACX293	GH	4	D84	N1	0.517062	1	0		-0.228245
1A	71.096	IACX293	SED	1	across	across	0.305914	1	0		-1.171
1A	71.096	IACX293	SED	2	D84	across	0.246709	1	0		-1.37761
1A	71.096	IACX293	SED	2	T84	across	0.490543	1	0		-1.58013
1A	71.096	IACX293	SED	3	across	N0	0.144668	1	0		-1.69048
1A	71.096	IACX293	GPC_ratio	1	across	across	0.215866	1	0		0.0134489
1A	71.096	IACX293	SED_ratio	1	across	across	0.31178	1	0		-0.0526236
1A	71.096	IACX293	GH_ratio	1	across	across	0.73954	1	0		-0.00345933
1A	71.096	Kukri_c12165_1148	GPC	1	across	across	0.960421	1	0		0.0149684
1A	71.096	Kukri_c12165_1148	GPC	2	T84	across	0.525941	1	0		-0.154497
1A	71.096	Kukri_c12165_1148	GPC	3	across	N0	0.908375	1	0		0.168861
1A	71.096	Kukri_c12165_1148	GPC	3	across	N1	0.718415	1	0		-0.0907144
1A	71.096	Kukri_c12165_1148	GPC	4	D84	N1	0.775756	1	0		0.00411776
1A	71.096	Kukri_c12165_1148	GPC	4	T84	N1	0.553228	1	0		-0.212771
1A	71.096	Kukri_c12165_1148	GH	1	across	across	0.118214	1	0		-0.649666
1A	71.096	Kukri_c12165_1148	GH	2	T84	across	0.500305	1	0		-1.51106
1A	71.096	Kukri_c12165_1148	GH	2	D84	across	0.774427	1	0		-0.00238433
1A	71.096	Kukri_c12165_1148	GH	3	across	N0	0.33734	1	0		-0.539261
1A	71.096	Kukri_c12165_1148	GH	3	across	N1	0.220557	1	0		-0.433135
1A	71.096	Kukri_c12165_1148	GH	4	T84	N0	0.154807	1	0		-1.60982
1A	71.096	Kukri_c12165_1148	GH	4	T84	N1	0.122723	1	0		-1.41103
1A	71.096	Kukri_c12165_1148	GH	4	D84	N0	0.393505	1	0		-0.145463
1A	71.096	Kukri_c12165_1148	GH	4	D84	N1	0.646448	1	0		-0.146594
1A	71.096	Kukri_c12165_1148	SED	1	across	across	0.142128	1	0		-1.26777
1A	71.096	Kukri_c12165_1148	SED	2	D84	across	0.126542	1	0		-0.855027
1A	71.096	Kukri_c12165_1148	SED	2	T84	across	0.0976135	1	0		-3.46428
1A	71.096	Kukri_c12165_1148	SED	3	across	N0	0.0559862	1	0		-1.90771
1A	71.096	Kukri_c12165_1148	GPC_ratio	1	across	across	0.217708	1	0		0.0133665
1A	71.096	Kukri_c12165_1148	SED_ratio	1	across	across	0.253187	1	0		-0.0557747
1A	71.096	Kukri_c12165_1148	GH_ratio	1	across	across	0.468016	1	0		-0.00238433
1A	71.096	Kukri_rep_c115954_137	GPC	1	across	across	0.887772	1	0		0.00394205
1A	71.096	Kukri_rep_c115954_137	GPC	2	T84	across	0.494233	1	0		-0.053771
1A	71.096	Kukri_rep_c115954_137	GPC	3	across	N0	0.749412	1	0		0.140943
1A	71.096	Kukri_rep_c115954_137	GPC	3	across	N1	0.855949	1	0		-0.0838029
1A	71.096	Kukri_rep_c115954_137	GPC	4	D84	N1	0.903176	1	0		-0.0422042
1A	71.096	Kukri_rep_c115954_137	GPC	4	T84	N1	0.910588	1	0		-0.101563
1A	71.096	Kukri_rep_c115954_137	GH	1	across	across	0.375099	1	0		-0.362471
1A	71.096	Kukri_rep_c115954_137	GH	2	T84	across	0.918968	1	0		-0.230018
1A	71.096	Kukri_rep_c115954_137	GH	2	D84	across	0.68956	1	0		-0.00113018
1A	71.096	Kukri_rep_c115954_137	GH	3	across	N0	0.654149	1	0		-0.329422
1A	71.096	Kukri_rep_c115954_137	GH	3	across	N1	0.630503	1	0		-0.0805789
1A	71.096	Kukri_rep_c115954_137	GH	4	T84	N0	0.579532	1	0		-0.479924
1A	71.096	Kukri_rep_c115954_137	GH	4	T84	N1	0.596824	1	0		0.0197437
1A	71.096	Kukri_rep_c115954_137	GH	4	D84	N0	0.324291	1	0		-0.364548
1A	71.096	Kukri_rep_c115954_137	GH	4	D84	N1	0.517062	1	0		-0.228245
1A	71.096	Kukri_rep_c115954_137	SED	1	across	across	0.333065	1	0		-1.07098
1A	71.096	Kukri_rep_c115954_137	SED	2	D84	across	0.246709	1	0		-1.37761
1A	71.096	Kukri_rep_c115954_137	SED	2	T84	across	0.469248	1	0		-1.44394
1A	71.096	Kukri_rep_c115954_137	SED	3	across	N0	0.111465	1	0		-1.71266
1A	71.096	Kukri_rep_c115954_137	GPC_ratio	1	across	across	0.215866	1	0		0.0134489
1A	71.096	Kukri_rep_c115954_137	SED_ratio	1	across	across	0.248887	1	0		-0.0555265
1A	71.096	Kukri_rep_c115954_137	GH_ratio	1	across	across	0.617527	1	0		-0.00113018
1A	71.096	RAC875_c31168_238	GPC	1	across	across	0.680223	1	0		0.0294393
1A	71.096	RAC875_c31168_238	GPC	2	T84	across	0.993514	1	0		0.000420312
1A	71.096	RAC875_c31168_238	GPC	3	across	N0	0.599668	1	0		0.152072
1A	71.096	RAC875_c31168_238	GPC	3	across	N1	0.806563	1	0		-0.0413998
1A	71.096	RAC875_c31168_238	GPC	4	D84	N1	0.893198	1	0		-0.0448562
1A	71.096	RAC875_c31168_238	GPC	4	T84	N1	0.72813	1	0		0.0071868
1A	71.096	RAC875_c31168_238	GH	1	across	across	0.254244	1	0		-0.537444
1A	71.096	RAC875_c31168_238	GH	2	T84	across	0.587525	1	0		-0.632133
1A	71.096	RAC875_c31168_238	GH	2	D84	across	0.722123	1	0		-0.000779387
1A	71.096	RAC875_c31168_238	GH	3	across	N0	0.539518	1	0		-0.452545
1A	71.096	RAC875_c31168_238	GH	3	across	N1	0.418679	1	0		-0.292059
1A	71.096	RAC875_c31168_238	GH	4	T84	N0	0.296165	1	0		-0.83644
1A	71.096	RAC875_c31168_238	GH	4	T84	N1	0.325689	1	0		-0.427311
1A	71.096	RAC875_c31168_238	GH	4	D84	N0	0.363761	1	0		-0.270069
1A	71.096	RAC875_c31168_238	GH	4	D84	N1	0.537199	1	0		-0.226831
1A	71.096	RAC875_c31168_238	SED	1	across	across	0.261325	1	0		-1.21727
1A	71.096	RAC875_c31168_238	SED	2	D84	across	0.154721	1	0		-1.23553
1A	71.096	RAC875_c31168_238	SED	2	T84	across	0.339615	1	0		-1.85139
1A	71.096	RAC875_c31168_238	SED	3	across	N0	0.120346	1	0		-1.75559
1A	71.096	RAC875_c31168_238	GPC_ratio	1	across	across	0.208989	1	0		0.0139504
1A	71.096	RAC875_c31168_238	SED_ratio	1	across	across	0.233676	1	0		-0.0552949
1A	71.096	RAC875_c31168_238	GH_ratio	1	across	across	0.687085	1	0		-0.000779387
1A	71.096	wsnp_BE403956A_Ta_2_3	GPC	1	across	across	0.715352	1	0		0.0343564
1A	71.096	wsnp_BE403956A_Ta_2_3	GPC	2	T84	across	0.78412	1	0		-0.0162868
1A	71.096	wsnp_BE403956A_Ta_2_3	GPC	3	across	N0	0.578425	1	0		0.165476
1A	71.096	wsnp_BE403956A_Ta_2_3	GPC	3	across	N1	0.846734	1	0		-0.0433415
1A	71.096	wsnp_BE403956A_Ta_2_3	GPC	4	D84	N1	0.999039	1	0		-0.021897
1A	71.096	wsnp_BE403956A_Ta_2_3	GPC	4	T84	N1	0.892838	1	0		-0.0276575
1A	71.096	wsnp_BE403956A_Ta_2_3	GH	1	across	across	0.298981	1	0		-0.4806
1A	71.096	wsnp_BE403956A_Ta_2_3	GH	2	T84	across	0.731767	1	0		-0.465721
1A	71.096	wsnp_BE403956A_Ta_2_3	GH	2	D84	across	0.644627	1	0		-0.00409434
1A	71.096	wsnp_BE403956A_Ta_2_3	GH	3	across	N0	0.583017	1	0		-0.406821
1A	71.096	wsnp_BE403956A_Ta_2_3	GH	3	across	N1	0.499423	1	0		-0.218551
1A	71.096	wsnp_BE403956A_Ta_2_3	GH	4	T84	N0	0.424224	1	0		-0.66885
1A	71.096	wsnp_BE403956A_Ta_2_3	GH	4	T84	N1	0.416122	1	0		-0.26204
1A	71.096	wsnp_BE403956A_Ta_2_3	GH	4	D84	N0	0.312311	1	0		-0.346778
1A	71.096	wsnp_BE403956A_Ta_2_3	GH	4	D84	N1	0.53863	1	0		-0.237024
1A	71.096	wsnp_BE403956A_Ta_2_3	SED	1	across	across	0.283506	1	0		-1.17812
1A	71.096	wsnp_BE403956A_Ta_2_3	SED	2	D84	across	0.245591	1	0		-1.25364
1A	71.096	wsnp_BE403956A_Ta_2_3	SED	2	T84	across	0.383018	1	0		-1.81187
1A	71.096	wsnp_BE403956A_Ta_2_3	SED	3	across	N0	0.113208	1	0		-1.7617
1A	71.096	wsnp_BE403956A_Ta_2_3	GPC_ratio	1	across	across	0.221242	1	0		0.0139689
1A	71.096	wsnp_BE403956A_Ta_2_3	SED_ratio	1	across	across	0.249679	1	0		-0.0560048
1A	71.096	wsnp_BE403956A_Ta_2_3	GH_ratio	1	across	across	0.737484	1	0		-0.00409434
1A	71.096	wsnp_Ex_c10100_16600633	GPC	1	across	across	0.743181	1	0		0.0313578
1A	71.096	wsnp_Ex_c10100_16600633	GPC	2	T84	across	0.521993	1	0		-0.0645491
1A	71.096	wsnp_Ex_c10100_16600633	GPC	3	across	N0	0.642718	1	0		0.175607
1A	71.096	wsnp_Ex_c10100_16600633	GPC	3	across	N1	0.993297	1	0		-0.0573987
1A	71.096	wsnp_Ex_c10100_16600633	GPC	4	D84	N1	0.832937	1	0		0.0129563
1A	71.096	wsnp_Ex_c10100_16600633	GPC	4	T84	N1	0.860355	1	0		-0.12147
1A	71.096	wsnp_Ex_c10100_16600633	GH	1	across	across	0.492215	1	0		-0.186381
1A	71.096	wsnp_Ex_c10100_16600633	GH	2	T84	across	0.965826	1	0		-0.225998
1A	71.096	wsnp_Ex_c10100_16600633	GH	2	D84	across	0.826839	1	0		0.00835893
1A	71.096	wsnp_Ex_c10100_16600633	GH	3	across	N0	0.819869	1	0		-0.140683
1A	71.096	wsnp_Ex_c10100_16600633	GH	3	across	N1	0.750322	1	0		0.0496951
1A	71.096	wsnp_Ex_c10100_16600633	GH	4	T84	N0	0.576258	1	0		-0.477082
1A	71.096	wsnp_Ex_c10100_16600633	GH	4	T84	N1	0.59708	1	0		0.0252861
1A	71.096	wsnp_Ex_c10100_16600633	GH	4	D84	N0	0.462358	1	0		-0.0374304
1A	71.096	wsnp_Ex_c10100_16600633	GH	4	D84	N1	0.76188	1	0		-0.116246
1A	71.096	wsnp_Ex_c10100_16600633	SED	1	across	across	0.476595	1	0		-0.714545
1A	71.096	wsnp_Ex_c10100_16600633	SED	2	D84	across	0.241596	1	0		-0.724481
1A	71.096	wsnp_Ex_c10100_16600633	SED	2	T84	across	0.437293	1	0		-1.50102
1A	71.096	wsnp_Ex_c10100_16600633	SED	3	across	N0	0.193924	1	0		-1.35343
1A	71.096	wsnp_Ex_c10100_16600633	GPC_ratio	1	across	across	0.251998	1	0		0.0134263
1A	71.096	wsnp_Ex_c10100_16600633	SED_ratio	1	across	across	0.330859	1	0		-0.0492861
1A	71.096	wsnp_Ex_c10100_16600633	GH_ratio	1	across	across	0.419899	1	0		0.00835893
1A	71.096	wsnp_Ex_c3986_7217641	GPC	1	across	across	0.843387	1	0		0.0176369
1A	71.096	wsnp_Ex_c3986_7217641	GPC	2	T84	across	0.561228	1	0		-0.0309115
1A	71.096	wsnp_Ex_c3986_7217641	GPC	3	across	N0	0.654731	1	0		0.148341
1A	71.096	wsnp_Ex_c3986_7217641	GPC	3	across	N1	0.999763	1	0		-0.0636338
1A	71.096	wsnp_Ex_c3986_7217641	GPC	4	D84	N1	0.925712	1	0		-0.0266877
1A	71.096	wsnp_Ex_c3986_7217641	GPC	4	T84	N1	0.883273	1	0		-0.0750407
1A	71.096	wsnp_Ex_c3986_7217641	GH	1	across	across	0.486804	1	0		-0.26925
1A	71.096	wsnp_Ex_c3986_7217641	GH	2	T84	across	0.87134	1	0		-0.317088
1A	71.096	wsnp_Ex_c3986_7217641	GH	2	D84	across	0.918926	1	0		-0.00309853
1A	71.096	wsnp_Ex_c3986_7217641	GH	3	across	N0	0.805109	1	0		-0.234646
1A	71.096	wsnp_Ex_c3986_7217641	GH	3	across	N1	0.710636	1	0		0.00219013
1A	71.096	wsnp_Ex_c3986_7217641	GH	4	T84	N0	0.462805	1	0		-0.571337
1A	71.096	wsnp_Ex_c3986_7217641	GH	4	T84	N1	0.603173	1	0		-0.0622825
1A	71.096	wsnp_Ex_c3986_7217641	GH	4	D84	N0	0.4655	1	0		-0.102111
1A	71.096	wsnp_Ex_c3986_7217641	GH	4	D84	N1	0.675671	1	0		-0.108512
1A	71.096	wsnp_Ex_c3986_7217641	SED	1	across	across	0.394345	1	0		-0.954028
1A	71.096	wsnp_Ex_c3986_7217641	SED	2	D84	across	0.329787	1	0		-1.06983
1A	71.096	wsnp_Ex_c3986_7217641	SED	2	T84	across	0.49984	1	0		-1.49458
1A	71.096	wsnp_Ex_c3986_7217641	SED	3	across	N0	0.169373	1	0		-1.57054
1A	71.096	wsnp_Ex_c3986_7217641	GPC_ratio	1	across	across	0.250689	1	0		0.0117943
1A	71.096	wsnp_Ex_c3986_7217641	SED_ratio	1	across	across	0.270041	1	0		-0.0537875
1A	71.096	wsnp_Ex_c3986_7217641	GH_ratio	1	across	across	0.72651	1	0		-0.00309853
1A	71.096	wsnp_Ex_c6817_11761300	GPC	1	across	across	0.715352	1	0		0.0343564
1A	71.096	wsnp_Ex_c6817_11761300	GPC	2	T84	across	0.78412	1	0		-0.0162868
1A	71.096	wsnp_Ex_c6817_11761300	GPC	3	across	N0	0.578425	1	0		0.165476
1A	71.096	wsnp_Ex_c6817_11761300	GPC	3	across	N1	0.846734	1	0		-0.0433415
1A	71.096	wsnp_Ex_c6817_11761300	GPC	4	D84	N1	0.999039	1	0		-0.021897
1A	71.096	wsnp_Ex_c6817_11761300	GPC	4	T84	N1	0.892838	1	0		-0.0276575
1A	71.096	wsnp_Ex_c6817_11761300	GH	1	across	across	0.298981	1	0		-0.4806
1A	71.096	wsnp_Ex_c6817_11761300	GH	2	T84	across	0.731767	1	0		-0.465721
1A	71.096	wsnp_Ex_c6817_11761300	GH	2	D84	across	0.644627	1	0		-0.00409434
1A	71.096	wsnp_Ex_c6817_11761300	GH	3	across	N0	0.583017	1	0		-0.406821
1A	71.096	wsnp_Ex_c6817_11761300	GH	3	across	N1	0.499423	1	0		-0.218551
1A	71.096	wsnp_Ex_c6817_11761300	GH	4	T84	N0	0.424224	1	0		-0.66885
1A	71.096	wsnp_Ex_c6817_11761300	GH	4	T84	N1	0.416122	1	0		-0.26204
1A	71.096	wsnp_Ex_c6817_11761300	GH	4	D84	N0	0.312311	1	0		-0.346778
1A	71.096	wsnp_Ex_c6817_11761300	GH	4	D84	N1	0.53863	1	0		-0.237024
1A	71.096	wsnp_Ex_c6817_11761300	SED	1	across	across	0.283506	1	0		-1.17812
1A	71.096	wsnp_Ex_c6817_11761300	SED	2	D84	across	0.245591	1	0		-1.25364
1A	71.096	wsnp_Ex_c6817_11761300	SED	2	T84	across	0.383018	1	0		-1.81187
1A	71.096	wsnp_Ex_c6817_11761300	SED	3	across	N0	0.113208	1	0		-1.7617
1A	71.096	wsnp_Ex_c6817_11761300	GPC_ratio	1	across	across	0.221242	1	0		0.0139689
1A	71.096	wsnp_Ex_c6817_11761300	SED_ratio	1	across	across	0.249679	1	0		-0.0560048
1A	71.096	wsnp_Ex_c6817_11761300	GH_ratio	1	across	across	0.737484	1	0		-0.00409434
1A	71.096	wsnp_Ku_c37925_46679146	GPC	1	across	across	0.715352	1	0		0.0343564
1A	71.096	wsnp_Ku_c37925_46679146	GPC	2	T84	across	0.78412	1	0		-0.0162868
1A	71.096	wsnp_Ku_c37925_46679146	GPC	3	across	N0	0.578425	1	0		0.165476
1A	71.096	wsnp_Ku_c37925_46679146	GPC	3	across	N1	0.846734	1	0		-0.0433415
1A	71.096	wsnp_Ku_c37925_46679146	GPC	4	D84	N1	0.999039	1	0		-0.021897
1A	71.096	wsnp_Ku_c37925_46679146	GPC	4	T84	N1	0.892838	1	0		-0.0276575
1A	71.096	wsnp_Ku_c37925_46679146	GH	1	across	across	0.298981	1	0		-0.4806
1A	71.096	wsnp_Ku_c37925_46679146	GH	2	T84	across	0.731767	1	0		-0.465721
1A	71.096	wsnp_Ku_c37925_46679146	GH	2	D84	across	0.644627	1	0		-0.00409434
1A	71.096	wsnp_Ku_c37925_46679146	GH	3	across	N0	0.583017	1	0		-0.406821
1A	71.096	wsnp_Ku_c37925_46679146	GH	3	across	N1	0.499423	1	0		-0.218551
1A	71.096	wsnp_Ku_c37925_46679146	GH	4	T84	N0	0.424224	1	0		-0.66885
1A	71.096	wsnp_Ku_c37925_46679146	GH	4	T84	N1	0.416122	1	0		-0.26204
1A	71.096	wsnp_Ku_c37925_46679146	GH	4	D84	N0	0.312311	1	0		-0.346778
1A	71.096	wsnp_Ku_c37925_46679146	GH	4	D84	N1	0.53863	1	0		-0.237024
1A	71.096	wsnp_Ku_c37925_46679146	SED	1	across	across	0.283506	1	0		-1.17812
1A	71.096	wsnp_Ku_c37925_46679146	SED	2	D84	across	0.245591	1	0		-1.25364
1A	71.096	wsnp_Ku_c37925_46679146	SED	2	T84	across	0.383018	1	0		-1.81187
1A	71.096	wsnp_Ku_c37925_46679146	SED	3	across	N0	0.113208	1	0		-1.7617
1A	71.096	wsnp_Ku_c37925_46679146	GPC_ratio	1	across	across	0.221242	1	0		0.0139689
1A	71.096	wsnp_Ku_c37925_46679146	SED_ratio	1	across	across	0.249679	1	0		-0.0560048
1A	71.096	wsnp_Ku_c37925_46679146	GH_ratio	1	across	across	0.737484	1	0		-0.00409434
1A	71.096	wsnp_Ku_c47386_53862969	GPC	1	across	across	0.715352	1	0		0.0343564
1A	71.096	wsnp_Ku_c47386_53862969	GPC	2	T84	across	0.78412	1	0		-0.0162868
1A	71.096	wsnp_Ku_c47386_53862969	GPC	3	across	N0	0.578425	1	0		0.165476
1A	71.096	wsnp_Ku_c47386_53862969	GPC	3	across	N1	0.846734	1	0		-0.0433415
1A	71.096	wsnp_Ku_c47386_53862969	GPC	4	D84	N1	0.999039	1	0		-0.021897
1A	71.096	wsnp_Ku_c47386_53862969	GPC	4	T84	N1	0.892838	1	0		-0.0276575
1A	71.096	wsnp_Ku_c47386_53862969	GH	1	across	across	0.298981	1	0		-0.4806
1A	71.096	wsnp_Ku_c47386_53862969	GH	2	T84	across	0.731767	1	0		-0.465721
1A	71.096	wsnp_Ku_c47386_53862969	GH	2	D84	across	0.644627	1	0		-0.00409434
1A	71.096	wsnp_Ku_c47386_53862969	GH	3	across	N0	0.583017	1	0		-0.406821
1A	71.096	wsnp_Ku_c47386_53862969	GH	3	across	N1	0.499423	1	0		-0.218551
1A	71.096	wsnp_Ku_c47386_53862969	GH	4	T84	N0	0.424224	1	0		-0.66885
1A	71.096	wsnp_Ku_c47386_53862969	GH	4	T84	N1	0.416122	1	0		-0.26204
1A	71.096	wsnp_Ku_c47386_53862969	GH	4	D84	N0	0.312311	1	0		-0.346778
1A	71.096	wsnp_Ku_c47386_53862969	GH	4	D84	N1	0.53863	1	0		-0.237024
1A	71.096	wsnp_Ku_c47386_53862969	SED	1	across	across	0.283506	1	0		-1.17812
1A	71.096	wsnp_Ku_c47386_53862969	SED	2	D84	across	0.245591	1	0		-1.25364
1A	71.096	wsnp_Ku_c47386_53862969	SED	2	T84	across	0.383018	1	0		-1.81187
1A	71.096	wsnp_Ku_c47386_53862969	SED	3	across	N0	0.113208	1	0		-1.7617
1A	71.096	wsnp_Ku_c47386_53862969	GPC_ratio	1	across	across	0.221242	1	0		0.0139689
1A	71.096	wsnp_Ku_c47386_53862969	SED_ratio	1	across	across	0.249679	1	0		-0.0560048
1A	71.096	wsnp_Ku_c47386_53862969	GH_ratio	1	across	across	0.737484	1	0		-0.00409434
1A	71.4782	Excalibur_c3565_2673	GPC	1	across	across	0.394839	1	0		0.0862052
1A	71.4782	Excalibur_c3565_2673	GPC	2	T84	across	0.831087	1	0		0.0675338
1A	71.4782	Excalibur_c3565_2673	GPC	3	across	N0	0.362207	1	0		0.187875
1A	71.4782	Excalibur_c3565_2673	GPC	3	across	N1	0.368222	1	0		0.0527724
1A	71.4782	Excalibur_c3565_2673	GPC	4	D84	N1	0.796211	1	0		0.0326815
1A	71.4782	Excalibur_c3565_2673	GPC	4	T84	N1	0.484117	1	0		0.119172
1A	71.4782	Excalibur_c3565_2673	GH	1	across	across	0.297978	1	0		-0.47622
1A	71.4782	Excalibur_c3565_2673	GH	2	T84	across	0.658547	1	0		-0.357447
1A	71.4782	Excalibur_c3565_2673	GH	2	D84	across	0.619638	1	0		0.00996204
1A	71.4782	Excalibur_c3565_2673	GH	3	across	N0	0.637279	1	0		-0.374971
1A	71.4782	Excalibur_c3565_2673	GH	3	across	N1	0.449847	1	0		-0.254853
1A	71.4782	Excalibur_c3565_2673	GH	4	T84	N0	0.46547	1	0		-0.530294
1A	71.4782	Excalibur_c3565_2673	GH	4	T84	N1	0.445798	1	0		-0.184432
1A	71.4782	Excalibur_c3565_2673	GH	4	D84	N0	0.286245	1	0		-0.353393
1A	71.4782	Excalibur_c3565_2673	GH	4	D84	N1	0.4789	1	0		-0.276871
1A	71.4782	Excalibur_c3565_2673	SED	1	across	across	0.512985	1	0		-0.781194
1A	71.4782	Excalibur_c3565_2673	SED	2	D84	across	0.582381	1	0		-1.23072
1A	71.4782	Excalibur_c3565_2673	SED	2	T84	across	0.63747	1	0		-0.798924
1A	71.4782	Excalibur_c3565_2673	SED	3	across	N0	0.169601	1	0		-1.36946
1A	71.4782	Excalibur_c3565_2673	GPC_ratio	1	across	across	0.296695	1	0		0.0115827
1A	71.4782	Excalibur_c3565_2673	SED_ratio	1	across	across	0.249053	1	0		-0.0540488
1A	71.4782	Excalibur_c3565_2673	GH_ratio	1	across	across	0.417164	1	0		0.00996204
1A	71.4782	Kukri_rep_c106037_96	GPC	1	across	across	0.754796	1	0		0.0259209
1A	71.4782	Kukri_rep_c106037_96	GPC	2	T84	across	0.77003	1	0		-0.00877337
1A	71.4782	Kukri_rep_c106037_96	GPC	3	across	N0	0.572747	1	0		0.161404
1A	71.4782	Kukri_rep_c106037_96	GPC	3	across	N1	0.94989	1	0		-0.0594654
1A	71.4782	Kukri_rep_c106037_96	GPC	4	D84	N1	0.903176	1	0		-0.0422042
1A	71.4782	Kukri_rep_c106037_96	GPC	4	T84	N1	0.953671	1	0		-0.0382163
1A	71.4782	Kukri_rep_c106037_96	GH	1	across	across	0.257126	1	0		-0.546526
1A	71.4782	Kukri_rep_c106037_96	GH	2	T84	across	0.758828	1	0		-0.595108
1A	71.4782	Kukri_rep_c106037_96	GH	2	D84	across	0.68956	1	0		-0.00682735
1A	71.4782	Kukri_rep_c106037_96	GH	3	across	N0	0.505315	1	0		-0.477654
1A	71.4782	Kukri_rep_c106037_96	GH	3	across	N1	0.471556	1	0		-0.263154
1A	71.4782	Kukri_rep_c106037_96	GH	4	T84	N0	0.340043	1	0		-0.807282
1A	71.4782	Kukri_rep_c106037_96	GH	4	T84	N1	0.35402	1	0		-0.382378
1A	71.4782	Kukri_rep_c106037_96	GH	4	D84	N0	0.324291	1	0		-0.364548
1A	71.4782	Kukri_rep_c106037_96	GH	4	D84	N1	0.517062	1	0		-0.228245
1A	71.4782	Kukri_rep_c106037_96	SED	1	across	across	0.211365	1	0		-1.37267
1A	71.4782	Kukri_rep_c106037_96	SED	2	D84	across	0.246709	1	0		-1.37761
1A	71.4782	Kukri_rep_c106037_96	SED	2	T84	across	0.319805	1	0		-2.0972
1A	71.4782	Kukri_rep_c106037_96	SED	3	across	N0	0.0740036	1	0		-1.93098
1A	71.4782	Kukri_rep_c106037_96	GPC_ratio	1	across	across	0.215866	1	0		0.0134489
1A	71.4782	Kukri_rep_c106037_96	SED_ratio	1	across	across	0.229045	1	0		-0.0573134
1A	71.4782	Kukri_rep_c106037_96	GH_ratio	1	across	across	0.881535	1	0		-0.00682735
1A	71.4782	wsnp_Ex_c3565_6521098	GPC	1	across	across	0.715352	1	0		0.0343564
1A	71.4782	wsnp_Ex_c3565_6521098	GPC	2	T84	across	0.78412	1	0		-0.0162868
1A	71.4782	wsnp_Ex_c3565_6521098	GPC	3	across	N0	0.578425	1	0		0.165476
1A	71.4782	wsnp_Ex_c3565_6521098	GPC	3	across	N1	0.846734	1	0		-0.0433415
1A	71.4782	wsnp_Ex_c3565_6521098	GPC	4	D84	N1	0.999039	1	0		-0.021897
1A	71.4782	wsnp_Ex_c3565_6521098	GPC	4	T84	N1	0.892838	1	0		-0.0276575
1A	71.4782	wsnp_Ex_c3565_6521098	GH	1	across	across	0.298981	1	0		-0.4806
1A	71.4782	wsnp_Ex_c3565_6521098	GH	2	T84	across	0.731767	1	0		-0.465721
1A	71.4782	wsnp_Ex_c3565_6521098	GH	2	D84	across	0.644627	1	0		-0.00409434
1A	71.4782	wsnp_Ex_c3565_6521098	GH	3	across	N0	0.583017	1	0		-0.406821
1A	71.4782	wsnp_Ex_c3565_6521098	GH	3	across	N1	0.499423	1	0		-0.218551
1A	71.4782	wsnp_Ex_c3565_6521098	GH	4	T84	N0	0.424224	1	0		-0.66885
1A	71.4782	wsnp_Ex_c3565_6521098	GH	4	T84	N1	0.416122	1	0		-0.26204
1A	71.4782	wsnp_Ex_c3565_6521098	GH	4	D84	N0	0.312311	1	0		-0.346778
1A	71.4782	wsnp_Ex_c3565_6521098	GH	4	D84	N1	0.53863	1	0		-0.237024
1A	71.4782	wsnp_Ex_c3565_6521098	SED	1	across	across	0.283506	1	0		-1.17812
1A	71.4782	wsnp_Ex_c3565_6521098	SED	2	D84	across	0.245591	1	0		-1.25364
1A	71.4782	wsnp_Ex_c3565_6521098	SED	2	T84	across	0.383018	1	0		-1.81187
1A	71.4782	wsnp_Ex_c3565_6521098	SED	3	across	N0	0.113208	1	0		-1.7617
1A	71.4782	wsnp_Ex_c3565_6521098	GPC_ratio	1	across	across	0.221242	1	0		0.0139689
1A	71.4782	wsnp_Ex_c3565_6521098	SED_ratio	1	across	across	0.249679	1	0		-0.0560048
1A	71.4782	wsnp_Ex_c3565_6521098	GH_ratio	1	across	across	0.737484	1	0		-0.00409434
1A	72.6084	Excalibur_c65227_444	GPC	1	across	across	0.134429	1	0		0.125672
1A	72.6084	Excalibur_c65227_444	GPC	2	T84	across	0.822791	1	0		0.084967
1A	72.6084	Excalibur_c65227_444	GPC	3	across	N0	0.279831	1	0		0.238376
1A	72.6084	Excalibur_c65227_444	GPC	3	across	N1	0.539674	1	0		0.0322921
1A	72.6084	Excalibur_c65227_444	GPC	4	D84	N1	0.797943	1	0		0.0619206
1A	72.6084	Excalibur_c65227_444	GPC	4	T84	N1	0.608189	1	0		0.0278622
1A	72.6084	Excalibur_c65227_444	GH	1	across	across	0.943626	1	0		0.321091
1A	72.6084	Excalibur_c65227_444	GH	2	T84	across	0.368761	1	0		-0.937867
1A	72.6084	Excalibur_c65227_444	GH	2	D84	across	0.173741	1	0		0.023868
1A	72.6084	Excalibur_c65227_444	GH	3	across	N0	0.782916	1	0		0.306499
1A	72.6084	Excalibur_c65227_444	GH	3	across	N1	0.803398	1	0		0.492274
1A	72.6084	Excalibur_c65227_444	GH	4	T84	N0	0.269299	1	0		-1.13765
1A	72.6084	Excalibur_c65227_444	GH	4	T84	N1	0.251838	1	0		-0.737298
1A	72.6084	Excalibur_c65227_444	GH	4	D84	N0	0.506889	1	0		1.55757
1A	72.6084	Excalibur_c65227_444	GH	4	D84	N1	0.294908	1	0		0.715223
1A	72.6084	Excalibur_c65227_444	SED	1	across	across	0.982984	1	0		-0.0429286
1A	72.6084	Excalibur_c65227_444	SED	2	D84	across	0.245145	1	0		1.41636
1A	72.6084	Excalibur_c65227_444	SED	2	T84	across	0.322902	1	0		-2.06363
1A	72.6084	Excalibur_c65227_444	SED	3	across	N0	0.422168	1	0		-0.617573
1A	72.6084	Excalibur_c65227_444	GPC_ratio	1	across	across	0.181812	1	0		0.0179962
1A	72.6084	Excalibur_c65227_444	SED_ratio	1	across	across	0.748095	1	0		-0.0395373
1A	72.6084	Excalibur_c65227_444	GH_ratio	1	across	across	0.405028	1	0		0.023868
1A	72.6084	GENE_0283_330	GPC	1	across	across	0.798739	1	0		0.0166795
1A	72.6084	GENE_0283_330	GPC	2	T84	across	0.366483	1	0		-0.00776439
1A	72.6084	GENE_0283_330	GPC	3	across	N0	0.871148	1	0		0.102645
1A	72.6084	GENE_0283_330	GPC	3	across	N1	0.84344	1	0		-0.0813305
1A	72.6084	GENE_0283_330	GPC	4	D84	N1	0.742279	1	0		-0.040057
1A	72.6084	GENE_0283_330	GPC	4	T84	N1	0.844647	1	0		-0.101857
1A	72.6084	GENE_0283_330	GH	1	across	across	0.363061	1	0		-0.467304
1A	72.6084	GENE_0283_330	GH	2	T84	across	0.835431	1	0		-0.298621
1A	72.6084	GENE_0283_330	GH	2	D84	across	0.602595	1	0		-0.0153925
1A	72.6084	GENE_0283_330	GH	3	across	N0	0.516194	1	0		-0.443442
1A	72.6084	GENE_0283_330	GH	3	across	N1	0.507929	1	0		-0.242037
1A	72.6084	GENE_0283_330	GH	4	T84	N0	0.524646	1	0		-0.557035
1A	72.6084	GENE_0283_330	GH	4	T84	N1	0.588451	1	0		-0.0387181
1A	72.6084	GENE_0283_330	GH	4	D84	N0	0.233209	1	0		-0.509133
1A	72.6084	GENE_0283_330	GH	4	D84	N1	0.382372	1	0		-0.340973
1A	72.6084	GENE_0283_330	SED	1	across	across	0.338928	1	0		-1.12452
1A	72.6084	GENE_0283_330	SED	2	D84	across	0.283345	1	0		-1.52616
1A	72.6084	GENE_0283_330	SED	2	T84	across	0.633812	1	0		-1.3614
1A	72.6084	GENE_0283_330	SED	3	across	N0	0.0819845	1	0		-1.78758
1A	72.6084	GENE_0283_330	GPC_ratio	1	across	across	0.369786	1	0		0.00837598
1A	72.6084	GENE_0283_330	SED_ratio	1	across	across	0.321905	1	0		-0.0574727
1A	72.6084	GENE_0283_330	GH_ratio	1	across	across	0.943261	1	0		-0.0153925
1A	73.4764	TA002594_0782	GPC	1	across	across	0.813184	1	0		0.0168812
1A	73.4764	TA002594_0782	GPC	2	T84	across	0.264931	1	0		-0.0372945
1A	73.4764	TA002594_0782	GPC	3	across	N0	0.890578	1	0		0.114765
1A	73.4764	TA002594_0782	GPC	3	across	N1	0.769547	1	0		-0.0918554
1A	73.4764	TA002594_0782	GPC	4	D84	N1	0.918272	1	0		-0.0236017
1A	73.4764	TA002594_0782	GPC	4	T84	N1	0.750689	1	0		-0.152748
1A	73.4764	TA002594_0782	GH	1	across	across	0.393844	1	0		-0.393617
1A	73.4764	TA002594_0782	GH	2	T84	across	0.699507	1	0		-0.514835
1A	73.4764	TA002594_0782	GH	2	D84	across	0.79587	1	0		-0.000660359
1A	73.4764	TA002594_0782	GH	3	across	N0	0.58731	1	0		-0.37261
1A	73.4764	TA002594_0782	GH	3	across	N1	0.532944	1	0		-0.143159
1A	73.4764	TA002594_0782	GH	4	T84	N0	0.438448	1	0		-0.772308
1A	73.4764	TA002594_0782	GH	4	T84	N1	0.524492	1	0		-0.256649
1A	73.4764	TA002594_0782	GH	4	D84	N0	0.350793	1	0		-0.252913
1A	73.4764	TA002594_0782	GH	4	D84	N1	0.612739	1	0		-0.192959
1A	73.4764	TA002594_0782	SED	1	across	across	0.360674	1	0		-0.969769
1A	73.4764	TA002594_0782	SED	2	D84	across	0.195368	1	0		-1.1157
1A	73.4764	TA002594_0782	SED	2	T84	across	0.512776	1	0		-1.67597
1A	73.4764	TA002594_0782	SED	3	across	N0	0.0942218	1	0		-1.6657
1A	73.4764	TA002594_0782	GPC_ratio	1	across	across	0.380487	1	0		0.00855774
1A	73.4764	TA002594_0782	SED_ratio	1	across	across	0.325468	1	0		-0.0562658
1A	73.4764	TA002594_0782	GH_ratio	1	across	across	0.528462	1	0		-0.000660359
1A	73.4764	Tdurum_contig99671_174	GPC	1	across	across	0.701716	1	0		0.011013
1A	73.4764	Tdurum_contig99671_174	GPC	2	T84	across	0.542304	1	0		0.0303628
1A	73.4764	Tdurum_contig99671_174	GPC	3	across	N0	0.996573	1	0		0.0876778
1A	73.4764	Tdurum_contig99671_174	GPC	3	across	N1	0.891494	1	0		-0.0789915
1A	73.4764	Tdurum_contig99671_174	GPC	4	D84	N1	0.741983	1	0		-0.0574762
1A	73.4764	Tdurum_contig99671_174	GPC	4	T84	N1	0.991498	1	0		-0.0738739
1A	73.4764	Tdurum_contig99671_174	GH	1	across	across	0.087271	1	0		-1.25634
1A	73.4764	Tdurum_contig99671_174	GH	2	T84	across	0.826335	1	0		-0.45709
1A	73.4764	Tdurum_contig99671_174	GH	2	D84	across	0.141177	1	0		0.0132229
1A	73.4764	Tdurum_contig99671_174	GH	3	across	N0	0.144646	1	0		-1.18912
1A	73.4764	Tdurum_contig99671_174	GH	3	across	N1	0.180939	1	0		-0.961036
1A	73.4764	Tdurum_contig99671_174	GH	4	T84	N0	0.398629	1	0		-0.769418
1A	73.4764	Tdurum_contig99671_174	GH	4	T84	N1	0.594563	1	0		-0.1444
1A	73.4764	Tdurum_contig99671_174	GH	4	D84	N0	0.0437289	1	0		-1.67773
1A	73.4764	Tdurum_contig99671_174	GH	4	D84	N1	0.128207	1	0		-0.950178
1A	73.4764	Tdurum_contig99671_174	SED	1	across	across	0.137686	1	0		-2.05686
1A	73.4764	Tdurum_contig99671_174	SED	2	D84	across	0.370555	1	0		-3.2161
1A	73.4764	Tdurum_contig99671_174	SED	2	T84	across	0.542126	1	0		-1.27421
1A	73.4764	Tdurum_contig99671_174	SED	3	across	N0	0.0135068	1	0		-2.82366
1A	73.4764	Tdurum_contig99671_174	GPC_ratio	1	across	across	0.429443	1	0		0.00446437
1A	73.4764	Tdurum_contig99671_174	SED_ratio	1	across	across	0.212167	1	0		-0.0675315
1A	73.4764	Tdurum_contig99671_174	GH_ratio	1	across	across	0.463393	1	0		0.0132229
1A	73.9816	Jagger_c1403_60	GPC	1	across	across	0.760198	1	0		0.0188688
1A	73.9816	Jagger_c1403_60	GPC	2	T84	across	0.504275	1	0		0.087677
1A	73.9816	Jagger_c1403_60	GPC	3	across	N0	0.805057	1	0		0.104122
1A	73.9816	Jagger_c1403_60	GPC	3	across	N1	0.663797	1	0		-0.123062
1A	73.9816	Jagger_c1403_60	GPC	4	D84	N1	0.590149	1	0		-0.123228
1A	73.9816	Jagger_c1403_60	GPC	4	T84	N1	0.996982	1	0		-0.0822988
1A	73.9816	Jagger_c1403_60	GH	1	across	across	0.356119	1	0		-0.537681
1A	73.9816	Jagger_c1403_60	GH	2	T84	across	0.80813	1	0		0.0205624
1A	73.9816	Jagger_c1403_60	GH	2	D84	across	0.459994	1	0		-0.012793
1A	73.9816	Jagger_c1403_60	GH	3	across	N0	0.520091	1	0		-0.496118
1A	73.9816	Jagger_c1403_60	GH	3	across	N1	0.567443	1	0		-0.252915
1A	73.9816	Jagger_c1403_60	GH	4	T84	N0	0.814398	1	0		-0.300381
1A	73.9816	Jagger_c1403_60	GH	4	T84	N1	0.878945	1	0		0.342266
1A	73.9816	Jagger_c1403_60	GH	4	D84	N0	0.154546	1	0		-0.778631
1A	73.9816	Jagger_c1403_60	GH	4	D84	N1	0.282262	1	0		-0.475648
1A	73.9816	Jagger_c1403_60	SED	1	across	across	0.42663	1	0		-1.12156
1A	73.9816	Jagger_c1403_60	SED	2	D84	across	0.262794	1	0		-2.20972
1A	73.9816	Jagger_c1403_60	SED	2	T84	across	0.853801	1	0		-0.361752
1A	73.9816	Jagger_c1403_60	SED	3	across	N0	0.0848663	1	0		-1.91395
1A	73.9816	Jagger_c1403_60	GPC_ratio	1	across	across	0.218754	1	0		0.010757
1A	73.9816	Jagger_c1403_60	SED_ratio	1	across	across	0.294873	1	0		-0.0588966
1A	73.9816	Jagger_c1403_60	GH_ratio	1	across	across	0.813646	1	0		-0.012793
1A	74.7847	RAC875_c105730_397	GPC	1	across	across	0.831201	1	0		0.0168607
1A	74.7847	RAC875_c105730_397	GPC	2	T84	across	0.590022	1	0		-0.0292885
1A	74.7847	RAC875_c105730_397	GPC	3	across	N0	0.644792	1	0		0.150971
1A	74.7847	RAC875_c105730_397	GPC	3	across	N1	0.972024	1	0		-0.0693098
1A	74.7847	RAC875_c105730_397	GPC	4	D84	N1	0.903176	1	0		-0.0422042
1A	74.7847	RAC875_c105730_397	GPC	4	T84	N1	0.943891	1	0		-0.0642121
1A	74.7847	RAC875_c105730_397	GH	1	across	across	0.412578	1	0		-0.341881
1A	74.7847	RAC875_c105730_397	GH	2	T84	across	0.960173	1	0		-0.181015
1A	74.7847	RAC875_c105730_397	GH	2	D84	across	0.68956	1	0		-0.00760979
1A	74.7847	RAC875_c105730_397	GH	3	across	N0	0.686006	1	0		-0.312706
1A	74.7847	RAC875_c105730_397	GH	3	across	N1	0.657158	1	0		-0.0623465
1A	74.7847	RAC875_c105730_397	GH	4	T84	N0	0.562104	1	0		-0.433787
1A	74.7847	RAC875_c105730_397	GH	4	T84	N1	0.630862	1	0		0.0723111
1A	74.7847	RAC875_c105730_397	GH	4	D84	N0	0.324291	1	0		-0.364548
1A	74.7847	RAC875_c105730_397	GH	4	D84	N1	0.517062	1	0		-0.228245
1A	74.7847	RAC875_c105730_397	SED	1	across	across	0.357945	1	0		-1.0356
1A	74.7847	RAC875_c105730_397	SED	2	D84	across	0.246709	1	0		-1.37761
1A	74.7847	RAC875_c105730_397	SED	2	T84	across	0.538083	1	0		-1.33397
1A	74.7847	RAC875_c105730_397	SED	3	across	N0	0.136355	1	0		-1.65128
1A	74.7847	RAC875_c105730_397	GPC_ratio	1	across	across	0.215866	1	0		0.0134489
1A	74.7847	RAC875_c105730_397	SED_ratio	1	across	across	0.255149	1	0		-0.0554777
1A	74.7847	RAC875_c105730_397	GH_ratio	1	across	across	0.820233	1	0		-0.00760979
1A	76.1417	Ex_c8514_1342	GPC	1	across	across	0.864349	1	0		0.0418808
1A	76.1417	Ex_c8514_1342	GPC	2	T84	across	0.435349	1	0		0.0778682
1A	76.1417	Ex_c8514_1342	GPC	3	across	N0	0.600193	1	0		0.158051
1A	76.1417	Ex_c8514_1342	GPC	3	across	N1	0.829096	1	0		-0.054618
1A	76.1417	Ex_c8514_1342	GPC	4	D84	N1	0.702228	1	0		-0.0978412
1A	76.1417	Ex_c8514_1342	GPC	4	T84	N1	0.565332	1	0		0.0647084
1A	76.1417	Ex_c8514_1342	GH	1	across	across	0.403801	1	0		-0.417233
1A	76.1417	Ex_c8514_1342	GH	2	T84	across	0.542417	1	0		-0.419377
1A	76.1417	Ex_c8514_1342	GH	2	D84	across	0.603094	1	0		0.00420499
1A	76.1417	Ex_c8514_1342	GH	3	across	N0	0.643203	1	0		-0.338964
1A	76.1417	Ex_c8514_1342	GH	3	across	N1	0.39831	1	0		-0.318938
1A	76.1417	Ex_c8514_1342	GH	4	T84	N0	0.637875	1	0		-0.645521
1A	76.1417	Ex_c8514_1342	GH	4	T84	N1	0.682679	1	0		-0.193782
1A	76.1417	Ex_c8514_1342	GH	4	D84	N0	0.305817	1	0		-0.323173
1A	76.1417	Ex_c8514_1342	GH	4	D84	N1	0.452766	1	0		-0.388053
1A	76.1417	Ex_c8514_1342	SED	1	across	across	0.511655	1	0		-0.717517
1A	76.1417	Ex_c8514_1342	SED	2	D84	across	0.398292	1	0		-1.41934
1A	76.1417	Ex_c8514_1342	SED	2	T84	across	0.699332	1	0		-0.768325
1A	76.1417	Ex_c8514_1342	SED	3	across	N0	0.236667	1	0		-1.22879
1A	76.1417	Ex_c8514_1342	GPC_ratio	1	across	across	0.211914	1	0		0.014048
1A	76.1417	Ex_c8514_1342	SED_ratio	1	across	across	0.423289	1	0		-0.0474071
1A	76.1417	Ex_c8514_1342	GH_ratio	1	across	across	0.290127	1	0		0.00420499
1A	77.7836	BS00021889_51	GPC	1	across	across	0.927024	1	0		0.0086854
1A	77.7836	BS00021889_51	GPC	2	T84	across	0.24016	1	0		0.0443328
1A	77.7836	BS00021889_51	GPC	3	across	N0	0.886509	1	0		0.0981727
1A	77.7836	BS00021889_51	GPC	3	across	N1	0.898679	1	0		-0.0615852
1A	77.7836	BS00021889_51	GPC	4	D84	N1	0.677987	1	0		-0.0726313
1A	77.7836	BS00021889_51	GPC	4	T84	N1	0.765991	1	0		-0.00104384
1A	77.7836	BS00021889_51	GH	1	across	across	0.635271	1	0		-0.192148
1A	77.7836	BS00021889_51	GH	2	T84	across	0.965912	1	0		0.305267
1A	77.7836	BS00021889_51	GH	2	D84	across	0.574613	1	0		0.026951
1A	77.7836	BS00021889_51	GH	3	across	N0	0.87455	1	0		-0.105711
1A	77.7836	BS00021889_51	GH	3	across	N1	0.667867	1	0		-0.105342
1A	77.7836	BS00021889_51	GH	4	T84	N0	0.911233	1	0		0.0450942
1A	77.7836	BS00021889_51	GH	4	T84	N1	0.950882	1	0		0.564889
1A	77.7836	BS00021889_51	GH	4	D84	N0	0.236935	1	0		-0.384867
1A	77.7836	BS00021889_51	GH	4	D84	N1	0.434072	1	0		-0.463732
1A	77.7836	BS00021889_51	SED	1	across	across	0.610437	1	0		-0.663055
1A	77.7836	BS00021889_51	SED	2	D84	across	0.360306	1	0		-1.82362
1A	77.7836	BS00021889_51	SED	2	T84	across	0.974917	1	0		0.00843506
1A	77.7836	BS00021889_51	SED	3	across	N0	0.27362	1	0		-1.32619
1A	77.7836	BS00021889_51	GPC_ratio	1	across	across	0.713344	1	0		0.00429769
1A	77.7836	BS00021889_51	SED_ratio	1	across	across	0.354845	1	0		-0.0504993
1A	77.7836	BS00021889_51	GH_ratio	1	across	across	0.122352	1	0		0.026951
1A	77.7836	Excalibur_rep_c112145_271	GPC	1	across	across	0.949941	1	0		0.0122338
1A	77.7836	Excalibur_rep_c112145_271	GPC	2	T84	across	0.207886	1	0		0.0674863
1A	77.7836	Excalibur_rep_c112145_271	GPC	3	across	N0	0.706302	1	0		0.131697
1A	77.7836	Excalibur_rep_c112145_271	GPC	3	across	N1	0.955385	1	0		-0.0890721
1A	77.7836	Excalibur_rep_c112145_271	GPC	4	D84	N1	0.596145	1	0		-0.0995077
1A	77.7836	Excalibur_rep_c112145_271	GPC	4	T84	N1	0.88289	1	0		-0.0234772
1A	77.7836	Excalibur_rep_c112145_271	GH	1	across	across	0.580281	1	0		-0.238936
1A	77.7836	Excalibur_rep_c112145_271	GH	2	T84	across	0.965095	1	0		0.00367786
1A	77.7836	Excalibur_rep_c112145_271	GH	2	D84	across	0.704974	1	0		0.0249467
1A	77.7836	Excalibur_rep_c112145_271	GH	3	across	N0	0.764156	1	0		-0.154328
1A	77.7836	Excalibur_rep_c112145_271	GH	3	across	N1	0.657265	1	0		-0.141637
1A	77.7836	Excalibur_rep_c112145_271	GH	4	T84	N0	0.821129	1	0		-0.293654
1A	77.7836	Excalibur_rep_c112145_271	GH	4	T84	N1	0.854518	1	0		0.300409
1A	77.7836	Excalibur_rep_c112145_271	GH	4	D84	N0	0.330951	1	0		-0.241704
1A	77.7836	Excalibur_rep_c112145_271	GH	4	D84	N1	0.465527	1	0		-0.399309
1A	77.7836	Excalibur_rep_c112145_271	SED	1	across	across	0.438682	1	0		-0.935543
1A	77.7836	Excalibur_rep_c112145_271	SED	2	D84	across	0.242654	1	0		-1.83077
1A	77.7836	Excalibur_rep_c112145_271	SED	2	T84	across	0.769448	1	0		-0.684709
1A	77.7836	Excalibur_rep_c112145_271	SED	3	across	N0	0.173667	1	0		-1.5277
1A	77.7836	Excalibur_rep_c112145_271	GPC_ratio	1	across	across	0.604955	1	0		0.00633454
1A	77.7836	Excalibur_rep_c112145_271	SED_ratio	1	across	across	0.342064	1	0		-0.0505974
1A	77.7836	Excalibur_rep_c112145_271	GH_ratio	1	across	across	0.204643	1	0		0.0249467
1A	77.7836	Kukri_c10239_2186	GPC	1	across	across	0.937356	1	0		0.0124818
1A	77.7836	Kukri_c10239_2186	GPC	2	T84	across	0.217971	1	0		0.0566495
1A	77.7836	Kukri_c10239_2186	GPC	3	across	N0	0.739805	1	0		0.122689
1A	77.7836	Kukri_c10239_2186	GPC	3	across	N1	0.986002	1	0		-0.0908336
1A	77.7836	Kukri_c10239_2186	GPC	4	D84	N1	0.64573	1	0		-0.107814
1A	77.7836	Kukri_c10239_2186	GPC	4	T84	N1	0.820864	1	0		-0.0120947
1A	77.7836	Kukri_c10239_2186	GH	1	across	across	0.9974	1	0		0.285184
1A	77.7836	Kukri_c10239_2186	GH	2	T84	across	0.999879	1	0		0.163069
1A	77.7836	Kukri_c10239_2186	GH	2	D84	across	0.91734	1	0		0.00683293
1A	77.7836	Kukri_c10239_2186	GH	3	across	N0	0.725958	1	0		0.383752
1A	77.7836	Kukri_c10239_2186	GH	3	across	N1	0.99961	1	0		0.312305
1A	77.7836	Kukri_c10239_2186	GH	4	T84	N0	0.956307	1	0		-0.120776
1A	77.7836	Kukri_c10239_2186	GH	4	T84	N1	0.952701	1	0		0.446326
1A	77.7836	Kukri_c10239_2186	GH	4	D84	N0	0.722458	1	0		0.55059
1A	77.7836	Kukri_c10239_2186	GH	4	D84	N1	0.782155	1	0		-0.0722409
1A	77.7836	Kukri_c10239_2186	SED	1	across	across	0.847143	1	0		-0.112109
1A	77.7836	Kukri_c10239_2186	SED	2	D84	across	0.243626	1	0		-0.711801
1A	77.7836	Kukri_c10239_2186	SED	2	T84	across	0.871824	1	0		-0.332699
1A	77.7836	Kukri_c10239_2186	SED	3	across	N0	0.496719	1	0		-0.776134
1A	77.7836	Kukri_c10239_2186	GPC_ratio	1	across	across	0.338109	1	0		0.0100588
1A	77.7836	Kukri_c10239_2186	SED_ratio	1	across	across	0.489598	1	0		-0.0414596
1A	77.7836	Kukri_c10239_2186	GH_ratio	1	across	across	0.333391	1	0		0.00683293
1A	79.458	GENE_0004_635	GPC	1	across	across	0.4796	1	0		0.0660088
1A	79.458	GENE_0004_635	GPC	2	T84	across	0.258614	1	0		0.122234
1A	79.458	GENE_0004_635	GPC	3	across	N0	0.759035	1	0		0.132244
1A	79.458	GENE_0004_635	GPC	3	across	N1	0.87106	1	0		-0.0584441
1A	79.458	GENE_0004_635	GPC	4	D84	N1	0.559984	1	0		-0.0621918
1A	79.458	GENE_0004_635	GPC	4	T84	N1	0.980896	1	0		-0.00565947
1A	79.458	GENE_0004_635	GH	1	across	across	0.648776	1	0		-0.0816952
1A	79.458	GENE_0004_635	GH	2	T84	across	0.643981	1	0		0.252569
1A	79.458	GENE_0004_635	GH	2	D84	across	0.841446	1	0		0.0417073
1A	79.458	GENE_0004_635	GH	3	across	N0	0.740739	1	0		0.291492
1A	79.458	GENE_0004_635	GH	3	across	N1	0.784088	1	0		0.0452612
1A	79.458	GENE_0004_635	GH	4	T84	N0	0.768331	1	0		0.149342
1A	79.458	GENE_0004_635	GH	4	T84	N1	0.999358	1	0		0.356593
1A	79.458	GENE_0004_635	GH	4	D84	N0	0.596955	1	0		0.249466
1A	79.458	GENE_0004_635	GH	4	D84	N1	0.606301	1	0		-0.252313
1A	79.458	GENE_0004_635	SED	1	across	across	0.798607	1	0		-0.352464
1A	79.458	GENE_0004_635	SED	2	D84	across	0.292553	1	0		-1.31684
1A	79.458	GENE_0004_635	SED	2	T84	across	0.92723	1	0		0.0903364
1A	79.458	GENE_0004_635	SED	3	across	N0	0.434255	1	0		-1.02005
1A	79.458	GENE_0004_635	GPC_ratio	1	across	across	0.522179	1	0		0.00794593
1A	79.458	GENE_0004_635	SED_ratio	1	across	across	0.478701	1	0		-0.0451441
1A	79.458	GENE_0004_635	GH_ratio	1	across	across	0.0647389	1	0		0.0417073
1A	79.5908	Ra_c9876_373	GPC	1	across	across	0.757266	1	0		0.0332652
1A	79.5908	Ra_c9876_373	GPC	2	T84	across	0.242044	1	0		0.0762212
1A	79.5908	Ra_c9876_373	GPC	3	across	N0	0.573159	1	0		0.146398
1A	79.5908	Ra_c9876_373	GPC	3	across	N1	0.990165	1	0		-0.0758157
1A	79.5908	Ra_c9876_373	GPC	4	D84	N1	0.431015	1	0		-0.0821458
1A	79.5908	Ra_c9876_373	GPC	4	T84	N1	0.967336	1	0		-0.0239514
1A	79.5908	Ra_c9876_373	GH	1	across	across	0.793929	1	0		0.0829281
1A	79.5908	Ra_c9876_373	GH	2	T84	across	0.920978	1	0		0.588724
1A	79.5908	Ra_c9876_373	GH	2	D84	across	0.826951	1	0		0.0453539
1A	79.5908	Ra_c9876_373	GH	3	across	N0	0.801086	1	0		0.311275
1A	79.5908	Ra_c9876_373	GH	3	across	N1	0.980921	1	0		0.205918
1A	79.5908	Ra_c9876_373	GH	4	T84	N0	0.680964	1	0		0.339804
1A	79.5908	Ra_c9876_373	GH	4	T84	N1	0.913699	1	0		0.837918
1A	79.5908	Ra_c9876_373	GH	4	D84	N0	0.59869	1	0		0.145285
1A	79.5908	Ra_c9876_373	GH	4	D84	N1	0.529868	1	0		-0.295008
1A	79.5908	Ra_c9876_373	SED	1	across	across	0.969291	1	0		-0.124207
1A	79.5908	Ra_c9876_373	SED	2	D84	across	0.257186	1	0		-1.48697
1A	79.5908	Ra_c9876_373	SED	2	T84	across	0.855988	1	0		0.847333
1A	79.5908	Ra_c9876_373	SED	3	across	N0	0.466575	1	0		-0.688016
1A	79.5908	Ra_c9876_373	GPC_ratio	1	across	across	0.4669	1	0		0.00774066
1A	79.5908	Ra_c9876_373	SED_ratio	1	across	across	0.559754	1	0		-0.0418024
1A	79.5908	Ra_c9876_373	GH_ratio	1	across	across	0.0630142	1	0		0.0453539
1A	79.5908	wsnp_Ex_c19294_28225846	GPC	1	across	across	0.736375	1	0		0.0256414
1A	79.5908	wsnp_Ex_c19294_28225846	GPC	2	T84	across	0.466279	1	0		0.094652
1A	79.5908	wsnp_Ex_c19294_28225846	GPC	3	across	N0	0.726203	1	0		0.107686
1A	79.5908	wsnp_Ex_c19294_28225846	GPC	3	across	N1	0.832492	1	0		-0.0508186
1A	79.5908	wsnp_Ex_c19294_28225846	GPC	4	D84	N1	0.486943	1	0		-0.0899107
1A	79.5908	wsnp_Ex_c19294_28225846	GPC	4	T84	N1	0.811597	1	0		0.0436468
1A	79.5908	wsnp_Ex_c19294_28225846	GH	1	across	across	0.411697	1	0		-0.297538
1A	79.5908	wsnp_Ex_c19294_28225846	GH	2	T84	across	0.748819	1	0		0.576804
1A	79.5908	wsnp_Ex_c19294_28225846	GH	2	D84	across	0.498258	1	0		0.0472964
1A	79.5908	wsnp_Ex_c19294_28225846	GH	3	across	N0	0.746243	1	0		-0.0210329
1A	79.5908	wsnp_Ex_c19294_28225846	GH	3	across	N1	0.628675	1	0		-0.184483
1A	79.5908	wsnp_Ex_c19294_28225846	GH	4	T84	N0	0.538715	1	0		0.506745
1A	79.5908	wsnp_Ex_c19294_28225846	GH	4	T84	N1	0.960867	1	0		0.647127
1A	79.5908	wsnp_Ex_c19294_28225846	GH	4	D84	N0	0.223477	1	0		-0.592855
1A	79.5908	wsnp_Ex_c19294_28225846	GH	4	D84	N1	0.325344	1	0		-0.573323
1A	79.5908	wsnp_Ex_c19294_28225846	SED	1	across	across	0.699678	1	0		-0.573062
1A	79.5908	wsnp_Ex_c19294_28225846	SED	2	D84	across	0.264177	1	0		-2.07034
1A	79.5908	wsnp_Ex_c19294_28225846	SED	2	T84	across	0.885658	1	0		0.571543
1A	79.5908	wsnp_Ex_c19294_28225846	SED	3	across	N0	0.280227	1	0		-1.00077
1A	79.5908	wsnp_Ex_c19294_28225846	GPC_ratio	1	across	across	0.599381	1	0		0.00456335
1A	79.5908	wsnp_Ex_c19294_28225846	SED_ratio	1	across	across	0.616902	1	0		-0.0400758
1A	79.5908	wsnp_Ex_c19294_28225846	GH_ratio	1	across	across	0.0522051	1	0		0.0472964
1A	84.4227	wsnp_Ex_c6452_11213329	GPC	1	across	across	0.17572	1	0		0.17826
1A	84.4227	wsnp_Ex_c6452_11213329	GPC	2	T84	across	0.303131	1	0		0.291231
1A	84.4227	wsnp_Ex_c6452_11213329	GPC	3	across	N0	0.117941	1	0		0.354182
1A	84.4227	wsnp_Ex_c6452_11213329	GPC	3	across	N1	0.202959	1	0		0.0681688
1A	84.4227	wsnp_Ex_c6452_11213329	GPC	4	D84	N1	0.895057	1	0		-0.0186637
1A	84.4227	wsnp_Ex_c6452_11213329	GPC	4	T84	N1	0.189244	1	0		0.312361
1A	84.4227	wsnp_Ex_c6452_11213329	GH	1	across	across	0.972062	1	0		0.271519
1A	84.4227	wsnp_Ex_c6452_11213329	GH	2	T84	across	0.924514	1	0		1.38929
1A	84.4227	wsnp_Ex_c6452_11213329	GH	2	D84	across	0.602647	1	0		0.0411412
1A	84.4227	wsnp_Ex_c6452_11213329	GH	3	across	N0	0.827498	1	0		0.381564
1A	84.4227	wsnp_Ex_c6452_11213329	GH	3	across	N1	0.61894	1	0		0.460627
1A	84.4227	wsnp_Ex_c6452_11213329	GH	4	T84	N0	0.51419	1	0		0.848877
1A	84.4227	wsnp_Ex_c6452_11213329	GH	4	T84	N1	0.614184	1	0		1.93004
1A	84.4227	wsnp_Ex_c6452_11213329	GH	4	D84	N0	0.380982	1	0		-0.0945923
1A	84.4227	wsnp_Ex_c6452_11213329	GH	4	D84	N1	0.613976	1	0		-0.423109
1A	84.4227	wsnp_Ex_c6452_11213329	SED	1	across	across	0.451779	1	0		0.843312
1A	84.4227	wsnp_Ex_c6452_11213329	SED	2	D84	across	0.738683	1	0		-0.842018
1A	84.4227	wsnp_Ex_c6452_11213329	SED	2	T84	across	0.441014	1	0		2.36555
1A	84.4227	wsnp_Ex_c6452_11213329	SED	3	across	N0	0.68368	1	0		0.208614
1A	84.4227	wsnp_Ex_c6452_11213329	GPC_ratio	1	across	across	0.323533	1	0		0.0163106
1A	84.4227	wsnp_Ex_c6452_11213329	SED_ratio	1	across	across	0.650719	1	0		-0.0406822
1A	84.4227	wsnp_Ex_c6452_11213329	GH_ratio	1	across	across	0.157974	1	0		0.0411412
1A	86.1391	Ku_c1313_1673	GPC	1	across	across	0.310034	1	0		0.108268
1A	86.1391	Ku_c1313_1673	GPC	2	T84	across	0.0829614	1	0		0.141442
1A	86.1391	Ku_c1313_1673	GPC	3	across	N0	0.40708	1	0		0.281125
1A	86.1391	Ku_c1313_1673	GPC	3	across	N1	0.744848	1	0		-0.0211174
1A	86.1391	Ku_c1313_1673	GPC	4	D84	N1	0.746564	1	0		-0.037636
1A	86.1391	Ku_c1313_1673	GPC	4	T84	N1	0.58145	1	0		0.0455649
1A	86.1391	Ku_c1313_1673	GH	1	across	across	0.551707	1	0		0.728192
1A	86.1391	Ku_c1313_1673	GH	2	T84	across	0.61534	1	0		1.79629
1A	86.1391	Ku_c1313_1673	GH	2	D84	across	0.785474	1	0		0.0435177
1A	86.1391	Ku_c1313_1673	GH	3	across	N0	0.452759	1	0		0.765758
1A	86.1391	Ku_c1313_1673	GH	3	across	N1	0.377718	1	0		0.851509
1A	86.1391	Ku_c1313_1673	GH	4	T84	N0	0.239245	1	0		1.28991
1A	86.1391	Ku_c1313_1673	GH	4	T84	N1	0.382494	1	0		2.30296
1A	86.1391	Ku_c1313_1673	GH	4	D84	N0	0.560908	1	0		0.212654
1A	86.1391	Ku_c1313_1673	GH	4	D84	N1	0.687359	1	0		-0.294461
1A	86.1391	Ku_c1313_1673	SED	1	across	across	0.356259	1	0		1.13978
1A	86.1391	Ku_c1313_1673	SED	2	D84	across	0.810776	1	0		-0.745374
1A	86.1391	Ku_c1313_1673	SED	2	T84	across	0.203628	1	0		2.80045
1A	86.1391	Ku_c1313_1673	SED	3	across	N0	0.952768	1	0		0.582879
1A	86.1391	Ku_c1313_1673	GPC_ratio	1	across	across	0.290179	1	0		0.016467
1A	86.1391	Ku_c1313_1673	SED_ratio	1	across	across	0.862039	1	0		-0.0268901
1A	86.1391	Ku_c1313_1673	GH_ratio	1	across	across	0.132468	1	0		0.0435177
1A	87.4572	GENE_3454_74	GPC	1	across	across	0.196217	1	0		0.144376
1A	87.4572	GENE_3454_74	GPC	2	T84	across	0.180026	1	0		0.226905
1A	87.4572	GENE_3454_74	GPC	3	across	N0	0.238706	1	0		0.319329
1A	87.4572	GENE_3454_74	GPC	3	across	N1	0.431817	1	0		0.0174908
1A	87.4572	GENE_3454_74	GPC	4	D84	N1	0.836476	1	0		-0.0358191
1A	87.4572	GENE_3454_74	GPC	4	T84	N1	0.332166	1	0		0.170705
1A	87.4572	GENE_3454_74	GH	1	across	across	0.64003	1	0		0.685425
1A	87.4572	GENE_3454_74	GH	2	T84	across	0.476514	1	0		2.0043
1A	87.4572	GENE_3454_74	GH	2	D84	across	0.742351	1	0		0.0406325
1A	87.4572	GENE_3454_74	GH	3	across	N0	0.538042	1	0		0.712392
1A	87.4572	GENE_3454_74	GH	3	across	N1	0.354894	1	0		0.826321
1A	87.4572	GENE_3454_74	GH	4	T84	N0	0.235891	1	0		1.45003
1A	87.4572	GENE_3454_74	GH	4	T84	N1	0.321197	1	0		2.55888
1A	87.4572	GENE_3454_74	GH	4	D84	N0	0.495952	1	0		0.040718
1A	87.4572	GENE_3454_74	GH	4	D84	N1	0.644171	1	0		-0.355454
1A	87.4572	GENE_3454_74	SED	1	across	across	0.222789	1	0		1.38524
1A	87.4572	GENE_3454_74	SED	2	D84	across	0.557031	1	0		-0.782819
1A	87.4572	GENE_3454_74	SED	2	T84	across	0.183278	1	0		3.5528
1A	87.4572	GENE_3454_74	SED	3	across	N0	0.897448	1	0		0.663572
1A	87.4572	GENE_3454_74	GPC_ratio	1	across	across	0.278084	1	0		0.0158801
1A	87.4572	GENE_3454_74	SED_ratio	1	across	across	0.535295	1	0		-0.0422469
1A	87.4572	GENE_3454_74	GH_ratio	1	across	across	0.156571	1	0		0.0406325
1A	87.4572	Ra_c64515_242	GPC	1	across	across	0.223523	1	0		0.135054
1A	87.4572	Ra_c64515_242	GPC	2	T84	across	0.180026	1	0		0.226905
1A	87.4572	Ra_c64515_242	GPC	3	across	N0	0.295198	1	0		0.29353
1A	87.4572	Ra_c64515_242	GPC	3	across	N1	0.426417	1	0		0.0221664
1A	87.4572	Ra_c64515_242	GPC	4	D84	N1	0.827205	1	0		-0.0303136
1A	87.4572	Ra_c64515_242	GPC	4	T84	N1	0.332166	1	0		0.170705
1A	87.4572	Ra_c64515_242	GH	1	across	across	0.714209	1	0		0.58166
1A	87.4572	Ra_c64515_242	GH	2	T84	across	0.476514	1	0		2.0043
1A	87.4572	Ra_c64515_242	GH	2	D84	across	0.6462	1	0		0.0388582
1A	87.4572	Ra_c64515_242	GH	3	across	N0	0.627315	1	0		0.601095
1A	87.4572	Ra_c64515_242	GH	3	across	N1	0.39899	1	0		0.747704
1A	87.4572	Ra_c64515_242	GH	4	T84	N0	0.235891	1	0		1.45003
1A	87.4572	Ra_c64515_242	GH	4	T84	N1	0.321197	1	0		2.55888
1A	87.4572	Ra_c64515_242	GH	4	D84	N0	0.379288	1	0		-0.150627
1A	87.4572	Ra_c64515_242	GH	4	D84	N1	0.577048	1	0		-0.42251
1A	87.4572	Ra_c64515_242	SED	1	across	across	0.245484	1	0		1.29066
1A	87.4572	Ra_c64515_242	SED	2	D84	across	0.738651	1	0		-0.934833
1A	87.4572	Ra_c64515_242	SED	2	T84	across	0.183278	1	0		3.5528
1A	87.4572	Ra_c64515_242	SED	3	across	N0	0.808302	1	0		0.530284
1A	87.4572	Ra_c64515_242	GPC_ratio	1	across	across	0.345495	1	0		0.0128372
1A	87.4572	Ra_c64515_242	SED_ratio	1	across	across	0.500644	1	0		-0.0447862
1A	87.4572	Ra_c64515_242	GH_ratio	1	across	across	0.176004	1	0		0.0388582
1A	87.8588	wsnp_JD_c6544_7697235	GPC	1	across	across	0.196217	1	0		0.144376
1A	87.8588	wsnp_JD_c6544_7697235	GPC	2	T84	across	0.180026	1	0		0.226905
1A	87.8588	wsnp_JD_c6544_7697235	GPC	3	across	N0	0.238706	1	0		0.319329
1A	87.8588	wsnp_JD_c6544_7697235	GPC	3	across	N1	0.431817	1	0		0.0174908
1A	87.8588	wsnp_JD_c6544_7697235	GPC	4	D84	N1	0.836476	1	0		-0.0358191
1A	87.8588	wsnp_JD_c6544_7697235	GPC	4	T84	N1	0.332166	1	0		0.170705
1A	87.8588	wsnp_JD_c6544_7697235	GH	1	across	across	0.64003	1	0		0.685425
1A	87.8588	wsnp_JD_c6544_7697235	GH	2	T84	across	0.476514	1	0		2.0043
1A	87.8588	wsnp_JD_c6544_7697235	GH	2	D84	across	0.742351	1	0		0.0406325
1A	87.8588	wsnp_JD_c6544_7697235	GH	3	across	N0	0.538042	1	0		0.712392
1A	87.8588	wsnp_JD_c6544_7697235	GH	3	across	N1	0.354894	1	0		0.826321
1A	87.8588	wsnp_JD_c6544_7697235	GH	4	T84	N0	0.235891	1	0		1.45003
1A	87.8588	wsnp_JD_c6544_7697235	GH	4	T84	N1	0.321197	1	0		2.55888
1A	87.8588	wsnp_JD_c6544_7697235	GH	4	D84	N0	0.495952	1	0		0.040718
1A	87.8588	wsnp_JD_c6544_7697235	GH	4	D84	N1	0.644171	1	0		-0.355454
1A	87.8588	wsnp_JD_c6544_7697235	SED	1	across	across	0.222789	1	0		1.38524
1A	87.8588	wsnp_JD_c6544_7697235	SED	2	D84	across	0.557031	1	0		-0.782819
1A	87.8588	wsnp_JD_c6544_7697235	SED	2	T84	across	0.183278	1	0		3.5528
1A	87.8588	wsnp_JD_c6544_7697235	SED	3	across	N0	0.897448	1	0		0.663572
1A	87.8588	wsnp_JD_c6544_7697235	GPC_ratio	1	across	across	0.278084	1	0		0.0158801
1A	87.8588	wsnp_JD_c6544_7697235	SED_ratio	1	across	across	0.535295	1	0		-0.0422469
1A	87.8588	wsnp_JD_c6544_7697235	GH_ratio	1	across	across	0.156571	1	0		0.0406325
1A	91.7612	Ra_c24793_726	GPC	1	across	across	0.0371847	1	0		0.21181
1A	91.7612	Ra_c24793_726	GPC	2	T84	across	0.95378	1	0		0.285574
1A	91.7612	Ra_c24793_726	GPC	3	across	N0	0.0607419	1	0		0.401336
1A	91.7612	Ra_c24793_726	GPC	3	across	N1	0.126218	1	0		0.148483
1A	91.7612	Ra_c24793_726	GPC	4	D84	N1	0.803812	1	0		0.0475149
1A	91.7612	Ra_c24793_726	GPC	4	T84	N1	0.0280643	1	0		0.428193
1A	91.7612	Ra_c24793_726	GH	1	across	across	0.34367	1	0		1.04136
1A	91.7612	Ra_c24793_726	GH	2	T84	across	0.287525	1	0		2.08783
1A	91.7612	Ra_c24793_726	GH	2	D84	across	0.839527	1	0		0.0200502
1A	91.7612	Ra_c24793_726	GH	3	across	N0	0.217795	1	0		1.08379
1A	91.7612	Ra_c24793_726	GH	3	across	N1	0.210699	1	0		1.04665
1A	91.7612	Ra_c24793_726	GH	4	T84	N0	0.22304	1	0		1.55802
1A	91.7612	Ra_c24793_726	GH	4	T84	N1	0.1688	1	0		2.61781
1A	91.7612	Ra_c24793_726	GH	4	D84	N0	0.970549	1	0		0.595096
1A	91.7612	Ra_c24793_726	GH	4	D84	N1	0.672729	1	0		-0.209806
1A	91.7612	Ra_c24793_726	SED	1	across	across	0.106684	1	0		2.03172
1A	91.7612	Ra_c24793_726	SED	2	D84	across	0.360417	1	0		-0.0361425
1A	91.7612	Ra_c24793_726	SED	2	T84	across	0.103598	1	0		3.9887
[truncated: 145,458 more rows]

## Sheet: Pivot table
S5 Table: Pivot table of GWAS output for marker-trait associations (MTA). Shown are exotic effects of SNPs with significant (P-BON < 0.05) MTA.
Stpbon_p_significant (<0.05)	stpbon_p<0.05
Exotic allele effect			Trait	Model	SW84 Family	N level
			GPC						GH									SED				SED_ratio
			1	2	3		4		1	2		3		4				1	2		3	1
			across	T84	across		D84	T84	across	D84	T84	across		D84		T84		across	D84	T84	across	across
Chr	Pos	SNP marker	across	across	N0	N1	N1	N1	across	across	across	N0	N1	N0	N1	N0	N1	across	across	across	N0	across
3A	11.0351	CAP8_c1361_367				0.658321
3D	104.575	Kukri_c62907_121																				-0.0258924
		Kukri_c80364_374																				-0.0258924
	113.096	Excalibur_c27999_500														-3.33071
	113.508	RAC875_c22054_1936									-3.80315
	113.556	TA002219_1181									-3.58189
	114.661	JG_c34_270														-3.53068
4A	58.3834	IAAV4351				0.506478
	61.912	Excalibur_c58393_329				0.518096
	108.722	RAC875_c29282_187				0.475351
	110.131	GENE_0439_314	0.493141
		GENE_0439_61	0.539845			0.563407
		wsnp_BG607523B_Ta_2_4	0.547523
4B	61.8377	BS00105308_51		0.694788														5.9472		6.97999	5.83538
		Excalibur_c52517_464		0.620413																	5.43341
		IACX8023		0.708987														6.03674		6.86602	5.94553
		RAC875_c1052_94		0.71922														6.15147		7.17066	6.0175
		TA003708_0300		0.704953														5.99795		6.89671	5.84576
		Tdurum_contig42038_596		0.586794														5.65776			5.6068
		Tdurum_contig57516_269		0.743745														6.09662		7.30634	6.00703
		wsnp_BE442869B_Ta_1_1		0.690662														6.01331		6.93325	5.88464
	62.2181	Tdurum_contig30545_715		0.733874														6.0928		6.87745	5.9042
	62.5334	Excalibur_rep_c69304_402		0.70309														5.57596		7.0121	5.45432
		IACX269		0.689723														6.0984		7.05789	5.85627
		Kukri_c31831_551		0.636051
		RAC875_c11649_853		0.687568														6.15116		7.09704	6.00362
		Tdurum_contig15827_321		0.723236														6.10025		7.18469	6.00871
		Tdurum_contig25780_273		0.674959														5.52891		6.51893	5.20795
		Tdurum_contig30603_99		0.68185														5.64764		6.79397	5.66906
		Tdurum_contig34076_265		0.689024														5.97825		6.85096	5.77948
		Tdurum_contig42038_2589		0.733874														6.02224		6.87745	5.83491
	62.5642	BobWhite_c10574_193		0.733874														6.02284		6.87745	5.82273
		RAC875_c12595_111		0.86023														6.6677		8.11364	6.63612
		RAC875_c3299_226	0.602278	0.772473	0.6588	0.605424												5.95609		7.26774	5.87043
		RAC875_c46131_146		0.722522														5.88674		6.86262	5.75385
		RAC875_rep_c105972_613		0.733874														6.02224		6.87745	5.83491
		RAC875_rep_c91551_80		0.682364														5.92583		6.72149	5.9395
		TA006298_0500		0.721052														6.44708		6.92122	6.28305
		Tdurum_contig42038_1736		0.689746														5.88127		6.58144	5.81336
		Tdurum_contig42038_2184		0.583067														5.56297		6.10786	5.43465
		Tdurum_contig42211_2314																			4.84522
		Tdurum_contig50769_1404		0.733874														5.8673		6.87745	5.69175
		Tdurum_contig95221_322		0.703392														6.08334		7.06851	5.95491
		wsnp_Ex_c21217_30347572		0.722522														6.0418		6.86262	5.90942
	62.9241	GENE_2129_76																5.94238		6.73781	5.76974
		RAC875_c35152_372																6.1508		6.75613	5.9784
		RAC875_c45747_87																5.70247		6.54359	5.55906
	62.9995	BobWhite_rep_c60452_158																5.85932		6.68748	5.69632
		RAC875_c15872_141																6.40024		7.56319	6.39288
		RAC875_c48283_1574																5.97916		6.61059	5.7708
	63.1983	GENE_0037_298																5.84134		6.77538	5.69561
	64.9565	Tdurum_contig52805_183																6.04014		6.97599	5.87381
	66.2245	Tdurum_contig64848_75																			6.37309
	66.3239	Tdurum_contig57212_71																6.70831			6.26915
	66.5741	Jagger_c1432_289																6.52785		7.62368	6.181
		Tdurum_contig37811_134																6.59165			6.13921
	66.8894	Tdurum_contig11735_222																6.27159			5.81104
	68.4522	Kukri_c94033_432																6.47634			6.37515
		Ra_c27465_564																6.60237			6.19991
		TA003248_0911																6.51178			6.15995
	69.7786	BS00022653_51																6.51456			6.14659
	69.8643	Excalibur_c38012_393																6.40023			5.94299
		IAAV163																6.32576			5.86852
		RAC875_c54178_90																6.5557		8.38739	6.13974
		wsnp_Ex_c296_573976																6.52729		8.46329	5.87539
	70.5086	Tdurum_contig93160_155																6.6774			6.47204
	70.9061	IACX98																6.85401		8.62556	6.32998
		Kukri_c34453_332																6.35023			6.0508
		wsnp_Ku_c7453_12833586																6.54512		8.45203	6.07022
		wsnp_Ra_c22945_32440611																6.39524		8.39794	6.17853
	71.1323	Kukri_c89906_197																6.43905		8.39794	6.09743
		Kukri_rep_c79943_189																6.44643			6.08928
	71.29	RAC875_c39226_372																6.58288		8.64521	6.67759
		Tdurum_contig69157_375																6.52882		8.39794	6.23211
		wsnp_CAP11_c575_392117																6.50551		8.35361	6.22301
	71.3654	BS00010659_51																6.47655			6.02305
		BS00032203_51																6.55116		8.80253	6.31445
		Excalibur_c27948_1073																6.33537		8.39794	5.99684
		IAAV3421																6.43905		8.39794	6.09743
		IAAV3896																6.6359		8.72998	6.47607
		IAAV4665																6.50506		8.39794	6.1751
		Tdurum_contig45550_570																6.55801		8.52054	6.17045
		Tdurum_contig45550_918																6.44352			6.11814
	71.4614	BS00037442_51																6.50506		8.39794	6.1751
		BS00046613_51																6.56774		8.38739	6.2662
		BS00072206_51																6.43905		8.39794	6.09743
		BS00089282_51																6.38086		8.39794	6.00518
		BS00096604_51																7.30076		8.97077	6.74275
		CAP7_c10839_300																6.54637		8.39794	6.09833
		CAP8_c3273_136																6.43905		8.39794	6.09743
		IAAV1931																6.3711
		IAAV2228																6.4399			6.09882
		IACX5891																6.44643			6.08928
		Kukri_c13639_1326																6.41293		8.39794	6.0558
		Kukri_c27107_760																6.50506		8.39794	6.1751
		RAC875_c24550_1150																6.4399			6.09882
		Tdurum_contig7995_597																			5.98575
		wsnp_CAP12_rep_c4278_1949802																6.50506		8.39794	6.1751
		wsnp_Ex_c19319_28253742																6.36975			6.09723
		wsnp_Ex_c22740_31947788																6.51161		8.39794	6.16575
		wsnp_Ex_c50195_54565006																6.53089		8.44832	6.22169
		wsnp_Ku_c5502_9764246																6.53672		8.45794	6.18465
	71.9138	BS00058659_51																6.53672		8.45794	6.18465
		BS00066024_51																6.50506		8.39794	6.1751
		Ex_c57212_719																6.4399			6.09882
		Ku_c16392_2687																6.43034		8.39794	6.05102
		Kukri_rep_c104941_336																6.50506		8.39794	6.1751
		RAC875_c12762_791																6.17942			5.91402
		RAC875_c2545_1127																6.33356			5.94729
		RAC875_rep_c69370_218																6.43905		8.39794	6.09743
		RAC875_rep_c79201_153																6.49782			6.41761
		wsnp_Ex_c42895_49355806																6.4718		8.32636	6.10858
	72.5238	BobWhite_c12067_311																6.49075		8.44953	6.30919
		Ku_c33858_325				0.631657												7.18728		8.87674	6.46229
		Ra_c15473_681																			5.88503
	72.5272	wsnp_Ra_c22026_31453420																6.13654			6.01184
	72.7089	Excalibur_c48668_341																6.45716		8.39794	6.16406
		RFL_Contig2459_2314			0.670228													6.41693			5.82205
	73.8399	BS00037020_51																6.17045
		Ex_c25467_851																6.20354			6.12657
		wsnp_Ex_c16825_25387841																6.08983
	73.8604	IAAV6327																6.71156			6.39446
		wsnp_Ex_c72198_70679871																6.34477
	74.1655	Tdurum_contig60114_525																6.21934			6.23211
	74.2957	BS00022430_51																6.26205
	75.646	BobWhite_c11005_236																6.57312		8.39794	6.32029
		BS00077411_51																6.35087		8.37731	5.94397
		Kukri_c12814_763																6.53672			6.4208
		Tdurum_contig28920_296																6.11789
		Tdurum_contig29060_176																6.37945			6.3092
4D	87.1794	D_contig75565_413						1.08611
	88.1563	BobWhite_c42245_209			0.642326
	92.1101	BobWhite_c43880_73			0.646396
	92.7517	wsnp_BE497160D_Ta_2_1			0.59531
	111.405	D_GBUVHFX02FL2EB_186			0.598715
5B	93.436	BS00012038_51					0.572907
		CAP12_c703_150					0.572738
		RAC875_c91986_410					0.58805
	94.8942	Excalibur_c33675_410					0.552694
	95.9339	Kukri_rep_c69276_59					0.594392
	100.643	BS00008767_51					0.609874
		Kukri_rep_c103366_421					0.636212
		Ra_c22730_460					0.602184
		RAC875_c20785_1219					0.594354
		wsnp_JD_c37023_27225840					0.632392
5D	51.9344	D_contig15408_376							-8.52908	-0.0538356	-8.33782	-8.50208	-8.54704	-8.72747	-4.39119	-8.32759	-8.34753	-10.6325	-11.3514	-10.0547	-9.4828
		D_GA8KES401AHAAQ_242							-8.97549	-0.0437659	-8.64596	-8.81611	-9.0162	-9.17841	-4.67284	-8.55243	-8.73929	-11.2605	-12.2108	-10.4994	-9.93581
		RAC875_c58332_1099							-8.87533	-0.046911	-8.67576	-8.82468	-8.92096	-8.974	-4.62663	-8.70443	-8.64513	-11.0962	-12.0097	-10.3677	-9.84983
	54.4618	D_contig21186_79							-5.11899	-0.0295227	-4.91057	-4.77287	-5.5971	-5.44158	-2.96963	-4.47543	-5.34448	-6.30125		-5.49932	-4.83681
	56.3155	BobWhite_rep_c48757_939							-3.70925		-3.82254	-3.31791	-4.14096			-3.37093	-4.27251
		wsnp_RFL_Contig3661_3867818							-3.51229		-3.84548	-3.18408	-3.91405			-3.4135	-4.27599
6B	39.119	IAAV8704	0.519778			0.590873
	39.2362	Excalibur_c46399_307				0.548546
		IACX6023				0.557251
		Tdurum_contig62941_85				0.619142
	42.4219	wsnp_Ex_c2936_5416717	0.566251			0.69259
	42.7528	BobWhite_c41574_185				0.58887
		Kukri_c24439_323	0.590835			0.646245
		Kukri_c24439_351				0.633579
		Kukri_c8343_228				0.666153
		Kukri_c91605_378				0.648241
		RAC875_c42372_738				0.696097
		RAC875_c5546_2773				0.662243
		RAC875_c5546_2847				0.664685
		tplb0024k14_744				0.626755
		wsnp_Ex_c8011_13585237				0.684766
	43.64	Tdurum_contig47463_615				0.697917
		tplb0024k14_2098				0.681406
		tplb0024k14_829				0.671403
	46.9633	Excalibur_c35713_106				0.699649
		Excalibur_c99745_169	0.564709			0.71974
		Tdurum_contig42414_612				0.643658
		Tdurum_contig61150_752				0.619916
	49.2531	GENE_0221_721				0.594486
	49.4698	Excalibur_c33724_303	0.60769		0.590099	0.724879		0.787105
		RAC875_c6837_468				0.560696
		Tdurum_contig96952_191				0.589212
	50.0729	Tdurum_contig5486_1406				0.646424
	56.9803	BobWhite_c5418_82	0.625417		0.582786	0.72731
		Kukri_c3044_221	0.668612		0.631984	0.769879		0.917584
		RAC875_c33609_381	0.647468		0.596612	0.761702		0.917584
		RAC875_rep_c104354_333	0.627471		0.612941	0.705857
		RAC875_rep_c111557_801	0.636239			0.755422		0.876803
		RAC875_rep_c71306_1026	0.643518		0.607858	0.742879		0.853713
		RAC875_rep_c71306_97	0.667925		0.637034	0.752057		0.876803
		RAC875_rep_c75251_505	0.660953		0.637034	0.752057		0.876803
		Tdurum_contig32619_202	0.639035		0.584974	0.752562		0.876803
		Tdurum_contig45714_546	0.66494		0.646671	0.751451		0.907533
		Tdurum_contig61970_499	0.70299		0.681193	0.764951	0.746193	0.876803
		Tdurum_contig61970_627	0.637469		0.589167	0.748406		0.876803
		Tdurum_contig61970_835	0.635387			0.748788		0.86001
		Tdurum_contig62040_1494	0.642291		0.630445	0.719601	0.749627
		Tdurum_contig62040_432	0.628722		0.583488	0.736506		0.876803
		Tdurum_contig62383_259	0.604161			0.705752		0.917584
		Tdurum_contig75750_432	0.614944		0.594056	0.689385
		wsnp_Ku_c35839_44981841	0.660953		0.637034	0.752057		0.876803
	57.074	BobWhite_c11042_284	0.656092		0.625749	0.732653		0.872387
		BS00028217_51	0.66752		0.639229	0.760354		0.98657
		Excalibur_c22223_188	0.655383		0.635138	0.743201		0.824277
		Excalibur_rep_c104880_102	0.640964		0.625214	0.724161		0.895204
		GENE_3798_1161	0.639999		0.623276	0.711247
		GENE_3798_1224	0.637678		0.624553	0.707244
		JD_c5418_941	0.633246		0.595549	0.728254		0.785039
		Kukri_c17997_389	0.548177			0.63263		0.712892
		Kukri_c3044_188	0.66931		0.621038	0.74488		0.870224
		RAC875_c25902_594	0.667257		0.611032	0.775977		0.962482
		RAC875_c27207_380	0.748455		0.712109	0.823183		0.86001
		RAC875_c2730_1330	0.652661		0.615565	0.7477		0.852686
		RAC875_c2730_1351	0.661922		0.608686	0.820821		1.01629
		RAC875_c33609_246	0.639333		0.603429	0.73407		0.812266
		RAC875_c982_710	0.620564		0.574406	0.724441		0.841031
		RFL_Contig5166_1049	0.565164			0.661699		0.787105
		Tdurum_contig62040_1247	0.612805		0.562526	0.720619		0.785039
		Tdurum_contig62040_1487	0.616299		0.58334	0.69794		0.758244
		Tdurum_contig8740_109	0.644387		0.630998	0.718295		0.865753
		wsnp_Ex_c19602_28584250	0.647363		0.583312	0.762948		0.884977
		wsnp_Ku_c13325_21275440	0.5712			0.659513		0.734606
	57.194	Tdurum_contig62040_1253				0.595441
	57.4019	Excalibur_c48499_250	0.565985	0.751452		0.642341		0.799738
		RAC875_rep_c107892_142	0.59971	0.747719		0.671814
	57.481	GENE_4074_537	0.584171	0.742654		0.665919		0.787105
	57.9846	Kukri_c29591_1356	0.513235			0.652925		0.763401
		wsnp_Ku_c12559_20251082	0.561874			0.629798		0.787105
		wsnp_Ku_c12559_20252463	0.526226			0.605335
	58.1954	BobWhite_rep_c54531_95	0.495484			0.564962
		Excalibur_c36771_136				0.608311
		Excalibur_c80941_665	0.543333			0.695846		0.947119
		Excalibur_c81461_138				0.596811
		Excalibur_rep_c77166_95				0.55153
		GENE_3813_174	0.528088			0.663989		0.824078
		IAAV1673	0.624752			0.752271		0.878031
		Kukri_c21943_958	0.603313			0.747749		0.852686
		Kukri_c38398_164	0.581329			0.727271		0.902795
		Ra_c11763_604	0.564506			0.729648		0.847453
		RAC875_c11183_2580	0.637055		0.587125	0.741674		0.852686
		RAC875_rep_c111431_103	0.652475		0.639645	0.720023
		TA002500_1001	0.604028			0.697066
		wsnp_Ex_c24963_34217997	0.560679			0.657568		0.824078
		wsnp_Ex_c30852_39718945	0.599187			0.74345		0.893948
		wsnp_Ex_c34962_43193869	0.528088			0.663989		0.824078
		wsnp_Ra_c18735_27835674	0.555314			0.698539		0.852713
		wsnp_Ra_c2730_5189836	0.594958			0.736623		0.845629
		wsnp_Ra_c2730_5190076	0.626495			0.757557		0.893948
		wsnp_Ra_c2730_5190365	0.64407		0.624866	0.73033		0.876803
	58.2569	wsnp_JD_c2954_3925740				0.591144		0.763401
	58.5439	GENE_4045_141	0.516093			0.626212		0.753227
	59.1587	Kukri_c38732_225	0.552103			0.635653		0.796474
	59.352	Kukri_c39321_112	0.574343			0.647256
	61.7794	BobWhite_rep_c65994_267	0.570105			0.607689
	64.0838	BobWhite_c15653_484				0.556426
		BobWhite_c47831_87				0.550054
		BS00063174_51	0.505133			0.532017
		BS00076093_51	0.529339			0.571845
		CAP8_c4223_13				0.520281
		Excalibur_c18182_464				0.513405
		Excalibur_c79066_165				0.578161
		GENE_2561_69				0.545369
		Kukri_c25377_240				0.539449
		RAC875_c10122_113				0.546993
		RAC875_c24962_1326				0.53862
		RAC875_c35008_398				0.546174
		RFL_Contig311_951				0.536469
		wsnp_Ex_c42372_48966781				0.550931
		wsnp_Ex_c46160_51746546	0.511553			0.557546
		wsnp_JD_rep_c63108_40258378	0.505133			0.532017
		wsnp_Ra_c24962_34524602				0.530781
	64.5698	BobWhite_c10140_297				0.543663
		wsnp_Ex_c46392_51913200	0.544564			0.586524
	64.8216	Tdurum_contig45370_808				0.598626
		wsnp_Ex_c34011_42398362				0.531185
	65.2726	CAP8_c1851_62				0.512081
		Tdurum_contig70639_196				0.543663
	65.6942	Tdurum_contig12089_821				0.614567
	65.7762	Kukri_rep_c68962_1971				0.557538
	65.864	RAC875_c26887_562	0.468324			0.5109
	66.0426	IAAV4883				0.551793
		Jagger_c555_818				0.544942
		Kukri_c66543_712				0.55153
		RAC875_c14390_1004				0.541412
		RAC875_rep_c77222_293	0.495738			0.539964
		Tdurum_contig35251_485				0.552036
		wsnp_CAP11_c1724_940246				0.556426
	66.3618	BS00049941_51				0.561719
		BS00049942_51				0.533808
		BS00103275_51				0.542528
		GENE_0659_105				0.504226
		GENE_3990_27				0.536646
		Kukri_c21409_283				0.558873
		Kukri_c50603_164				0.533905
		TA005016_0827				0.521744
		Tdurum_contig29294_171				0.533905
	66.3969	BS00067836_51				0.526197
		IACX4889				0.497564
		Tdurum_contig19057_245				0.525447
		wsnp_Ex_c6401_11124792				0.52532
	66.558	Ku_c106365_329				0.573839
		Tdurum_contig13698_141	0.492774			0.509416
		wsnp_Ex_c6401_11124623				0.540119
	66.7629	BS00089580_51				0.510018
		wsnp_CAP11_c3599_1741800	0.495561			0.541232
		wsnp_CAP12_c527_285541				0.534724
		wsnp_Ra_c47601_53118036				0.522085
	67.2402	BobWhite_c14206_339	0.502866			0.536611
		BobWhite_c22638_135				0.520135
		BobWhite_c27318_380				0.51019
		CAP12_rep_c4571_181				0.516526
		Ex_c20946_574				0.632896
		Ex_c28261_372				0.539966
		Excalibur_c6416_1712				0.60109
		Excalibur_rep_c69660_421				0.521586
		IAAV109	0.509718			0.533744
		Ku_c19477_1206				0.512211
		Kukri_c5744_92				0.516278
		Kukri_c63145_262				0.537081
		RAC875_c4420_1155				0.524633
		RAC875_c4420_371				0.515386
		RFL_Contig6050_941				0.502418
		TA003405_0474				0.541169
		TA003659_1136	0.524861			0.569516
		TA003776_0764				0.546733
		tplb0023n15_310				0.532169
		wsnp_Ex_c14101_22012676				0.523393
		wsnp_Ex_c16002_24419222	0.514398			0.534135
		wsnp_Ex_c2854_5270318	0.550717			0.590056
		wsnp_Ex_c3640_6644345	0.501428			0.546076
		wsnp_Ex_c6356_11055912				0.515139
		wsnp_Ex_c6356_11056222				0.536423
		wsnp_Ex_rep_c69660_68614071				0.536611
	68.4027	BobWhite_c1059_1825				0.510235
	69.7789	wsnp_Ex_c6143_10747643				0.51356
	71.7641	Kukri_c7315_1619				0.612675
		Ra_c68165_926				0.572987
		RAC875_c432_237				0.592361
		TA002184_1372	0.536568			0.586891
		wsnp_Ku_c15761_24469459				0.619555
	71.972	IACX1162	0.694085			0.765985		0.984041
		wsnp_Ex_c11348_18325887				0.558372
	72.0833	wsnp_BE496986B_Ta_2_2				0.556786
7B	62.6569	Kukri_c34345_122				0.624638
